# Supplementary material for: Ouabain-regulated phosphoproteome reveals molecular mechanisms for Na+, K+–ATPase control of cell adhesion, proliferation, and survival
Source: FASEB J. 2019 Jul 10;33(9):10193–206. doi: 10.1096/fj.201900445R (PMC6704450; doi:10.1096/fj.201900445R)
Supplement: Supplementary file 7 [file fj.201900445R.st2.xlsx]

## Sheet: all identified p-sites
All identified phosphorylation sites
"Functional site" indicates whether phosphorylation at that site has a known functional effect, based on PhosphoSitePlus (https://www.phosphosite.org)
Gene	Description	Uniprot id	Peptide sequence	No. of phospho	Sequence window	Phospho site	Modified residue	Site localization probability	log2 ratio 126 (Untreated R#1)	log2 ratio 127 N (Untreated R#2)	log2 ratio 127 C (Untreated R#3)	log2 ratio 128 N (Untreated R#4)	log2 ratio 128 C (Ouabain 10 min R#1)	log2 ratio 129 N (Ouabain 10 min R#2)	log2 ratio 129 C (Ouabain 10 min R#3)	log2 ratio 130 N (Ouabain 20 min R#1)	log2 ratio 130 C (Ouabain 20 min R#2)	log2 ratio 131 (Ouabain 20 min R#3)	t-test p value Ouabain 10min vs Untreated	t-test p value Ouabain 20min vs Untreated	untreated average log2 ratio	ouabain 10min average log2 ratio	ouabain 20min average log2 ratio	Functional site	Protein class
MARCH6	Uncharacterized protein OS=Chlorocebus sabaeus GN=MARCH6 PE=4 SV=1 - [A0A0D9RXL4_CHLSB]	A0A0D9RXL4	QGSSPAPPQSSQE	1	KSGKQGSSPAPPQSS	S901	S	99.3	-0.235142	0.263452	-0.413151	0.0437586	-0.471959	-0.508373	-0.373206	0.0185338	0.198817	-0.178645	0.0883276	0.618662	-0.0852706	-0.45118	0.0129019	FALSE	None
MARCH7	Uncharacterized protein OS=Chlorocebus sabaeus GN=MARCH7 PE=4 SV=1 - [A0A0D9RTH5_CHLSB]	A0A0D9RTH5	ESLLLEDSEEEEGDLCR	1	ESLLLEDSEEEEGDL	S544	S	100	-0.0348646	-0.02679	0.13162	-0.0915663	0.115491	0.000797839	-0.0879041	-0.0312659	-0.0217526	0.0288106	0.853709	0.961166	-0.00540023	0.00946162	-0.00806931	FALSE	None
MARCH7	Uncharacterized protein OS=Chlorocebus sabaeus GN=MARCH7 PE=4 SV=1 - [A0A0D9RTH5_CHLSB]	A0A0D9RTH5	NRCTPLFSR	1	SSLRNRCTPLFSRRR	T395	T	100	-0.131958	0.0517903	0.0171268	0.0566693	-0.130344	-0.0742223	-0.130125	-0.0217484	-0.179695	-0.215541	0.0847214	0.137608	-0.00159304	-0.111564	-0.138995	FALSE	None
MARCH7	Uncharacterized protein OS=Chlorocebus sabaeus GN=MARCH7 PE=4 SV=1 - [A0A0D9RTH5_CHLSB]	A0A0D9RTH5	SGDFTTSSYVQDR	1	LMDYSHRSGDFTTSS	S164	S	100	0.0248935	-0.130511	-0.00624252	0.094602	0.0146822	-0.059849	-0.117225	-0.0571252	-0.300649	0.0625397	0.448444	0.483454	-0.00431449	-0.0541305	-0.0984116	FALSE	None
SEPT2	Uncharacterized protein OS=Chlorocebus sabaeus GN=SEPT2 PE=3 SV=1 - [A0A0D9R0E2_CHLSB]	A0A0D9R0E2	IYHLPDAESDEDEDFK	1	YHLPDAESDEDEDFK	S218	S	100	-0.0304825	-0.00700292	-0.0121315	0.0557714	0.00264481	0.0355735	0.098975	0.0723264	0.0110295	-0.0271513	0.268376	0.647209	0.00153861	0.0457311	0.0187348	FALSE	None
SEPT2	Uncharacterized protein OS=Chlorocebus sabaeus GN=SEPT2 PE=3 SV=1 - [A0A0D9R0E2_CHLSB]	A0A0D9R0E2	IYHLPDAESDEDEDFKEQTR	1	YHLPDAESDEDEDFK	S218	S	100	-0.0269	0.0532003	-0.0148976	0.00132931	-1.32253	-1.22683	-1.39883	-0.113063	-0.213811	-0.206412	0.000449967	0.0142137	0.00318302	-1.31606	-0.177762	FALSE	None
SEPT2	Uncharacterized protein OS=Chlorocebus sabaeus GN=SEPT2 PE=3 SV=1 - [A0A0D9R0E2_CHLSB]	A0A0D9R0E2	QQPTQFINPETPGYVGFANLPNQVHR	1	TQFINPETPGYVGFA	T14	T	99.65	0.186533	-0.0840107	0.0820768	-0.202845	0.323963	0.0937036	0.277778	0.267117	0.460607	0.545079	0.0873698	0.0162867	-0.00456143	0.231815	0.424267	FALSE	None
SEPT5	Uncharacterized protein OS=Chlorocebus sabaeus GN=SEPT5 PE=3 SV=1 - [A0A0D9RH43_CHLSB]	A0A0D9RH43	FGIHVYQFPECDSDEDEDFK	1	YQFPECDSDEDEDFK	S225	S	100	0.0196858	-0.00863698	0.00377199	-0.0114406	0.0795052	-0.111611	0.0516665	-0.0421416	-0.105384	-0.0364829	0.93309	0.094548	0.00084506	0.00652014	-0.0613361	FALSE	None
SEPT5	Uncharacterized protein OS=Chlorocebus sabaeus GN=SEPT5 PE=3 SV=1 - [A0A0D9RH43_CHLSB]	A0A0D9RH43	MESPIPILPLPTPDAETEK	1	TQDSRMESPIPILPL	S327	S	100	0.0134345	-0.181371	0.052096	0.0616765	0.188457	0.0379511	0.128961	0.324981	0.262248	0.233915	0.125554	0.00930737	-0.0135411	0.118456	0.273715	TRUE	None
SEPT6	Uncharacterized protein OS=Chlorocebus sabaeus GN=SEPT6 PE=3 SV=1 - [A0A0D9S0H0_CHLSB]	A0A0D9S0H0	SLDDEVNAFK	1	KLEDKKKSLDDEVNA	S388	S	100	0.0974084	-0.140197	-0.0399281	0.0700919	0.171138	0.104778	-0.0870932	-0.0763675	-0.0259399	-0.0371659	0.524993	0.492627	-0.00315624	0.0629409	-0.0464911	FALSE	None
SEPT7	Uncharacterized protein OS=Chlorocebus sabaeus GN=SEPT7 PE=3 SV=1 - [A0A0D9RR11_CHLSB]	A0A0D9RR11	ILEQQNSSRTLEK	1	EQQNSSRTLEKNKKK	T373	T	99.85	-0.0384449	0.130927	-0.0366235	-0.0388105	-0.1946	-0.00442645	-0.138493	0.150386	0.0892593	0.137068	0.172383	0.0575241	0.00426197	-0.112506	0.125571	TRUE	None
SEPT7	Uncharacterized protein OS=Chlorocebus sabaeus GN=SEPT7 PE=3 SV=1 - [A0A0D9RR11_CHLSB]	A0A0D9RR11	IYEFPETDDEEENK	1	KIYEFPETDDEEENK	T175	T	100	0.0238095	-0.0537063	0.0411431	-0.0287904	0.06618	0.0119411	0.0380294	-0.103192	-0.0598084	0.0996052	0.174205	0.817651	-0.00438603	0.0387168	-0.0211318	FALSE	None
SEPT7	Uncharacterized protein OS=Chlorocebus sabaeus GN=SEPT7 PE=3 SV=1 - [A0A0D9RR11_CHLSB]	A0A0D9RR11	SPLAQMEEER	1	NKGQLTKSPLAQMEE	S281	S	100	0.0589746	-0.125229	0.0313723	0.0179079	0.231944	0.328562	0.176122	0.132142	0.196014	0.243911	0.0108228	0.0137636	-0.00424348	0.245543	0.190689	FALSE	None
SEPT7	Uncharacterized protein OS=Chlorocebus sabaeus GN=SEPT7 PE=3 SV=1 - [A0A0D9RR11_CHLSB]	A0A0D9RR11	SPLAQMEEERR	1	NKGQLTKSPLAQMEE	S281	S	100	0.050042	0.034138	0.0427936	-0.0484786	0.0585091	0.0121699	0.114568	0.05472	0.0575378	0.0492019	0.321727	0.232813	0.0196237	0.0617491	0.0538199	FALSE	None
SEPT9	Uncharacterized protein OS=Chlorocebus sabaeus GN=SEPT9 PE=3 SV=1 - [A0A0D9QYM1_CHLSB]	A0A0D9QYM1	ASLRRVELSGPK	1	SQRSPKASLRRVELS	S71	S	99.35	-0.148039	-0.00757492	-0.0811562	0.180876	-0.686982	-0.653195	-0.752922	-0.649892	-0.380437	-0.679532	0.000946612	0.00932709	-0.0139736	-0.6977	-0.569954	FALSE	None
SEPT9	Uncharacterized protein OS=Chlorocebus sabaeus GN=SEPT9 PE=3 SV=1 - [A0A0D9QYM1_CHLSB]	A0A0D9QYM1	RSFEVEEVETPNSTPPR	3	EEVETPNSTPPRRVQ	S23	S	98.9	0.153331	0.011428	-0.137967	-0.0142719	0.0104184	0.22956	0.243529	-0.246886	0.0677792	0.0996768	0.172709	0.828242	0.00313007	0.161169	-0.0264768	FALSE	None
SEPT9	Uncharacterized protein OS=Chlorocebus sabaeus GN=SEPT9 PE=3 SV=1 - [A0A0D9QYM1_CHLSB]	A0A0D9QYM1	RSFEVEEVETPNSTPPR	3	EVETPNSTPPRRVQT	T24	T	98.9	0.153331	0.011428	-0.137967	-0.0142719	0.0104184	0.22956	0.243529	-0.246886	0.0677792	0.0996768	0.172709	0.828242	0.00313007	0.161169	-0.0264768	FALSE	None
SEPT9	Uncharacterized protein OS=Chlorocebus sabaeus GN=SEPT9 PE=3 SV=1 - [A0A0D9QYM1_CHLSB]	A0A0D9QYM1	RSFEVEEVETPNSTPPR	3	YFSALKRSFEVEEVE	S12	S	100	0.153331	0.011428	-0.137967	-0.0142719	0.0104184	0.22956	0.243529	-0.246886	0.0677792	0.0996768	0.172709	0.828242	0.00313007	0.161169	-0.0264768	FALSE	None
SEPT9	Uncharacterized protein OS=Chlorocebus sabaeus GN=SEPT9 PE=3 SV=1 - [A0A0D9QYM1_CHLSB]	A0A0D9QYM1	RVQTPLLR	1	TPPRRVQTPLLRATV	T31	T	100	0.00702881	-0.0748713	-0.0827925	0.178607	0.156195	0.0604321	-0.0988545	0.324579	0.145744	0.041903	0.752646	0.185754	0.00699307	0.0392576	0.170742	FALSE	None
SEPT9	Uncharacterized protein OS=Chlorocebus sabaeus GN=SEPT9 PE=3 SV=1 - [A0A0D9QYM1_CHLSB]	A0A0D9QYM1	SFEVEEVETPNSTPPR	1	EVETPNSTPPRRVQT	T24	T	99.5	0.0199415	0.277638	-0.153001	-0.118753	0.0667635	-0.0123376	-0.0536501	0.179395	0.249054	0.189265	0.95553	0.132472	0.00645627	0.000258616	0.205905	FALSE	None
SEPT9	Uncharacterized protein OS=Chlorocebus sabaeus GN=SEPT9 PE=3 SV=1 - [A0A0D9QYM1_CHLSB]	A0A0D9QYM1	SFEVEEVETPNSTPPR	2	EVETPNSTPPRRVQT	T24	T	99.4	-0.112346	0.0191845	0.0303016	-0.00587418	0.036431	0.00451957	-0.0576588	0.128573	0.291572	0.272911	0.796695	0.0193476	-0.0171835	-0.0055694	0.231018	FALSE	None
SEPT9	Uncharacterized protein OS=Chlorocebus sabaeus GN=SEPT9 PE=3 SV=1 - [A0A0D9QYM1_CHLSB]	A0A0D9QYM1	SFEVEEVETPNSTPPR	2	FEVEEVETPNSTPPR	T20	T	99.4	-0.0266668	0.0191845	-0.0088519	0.0218622	0.036431	0.00451957	-0.114174	0.398748	0.454214	0.497622	0.634483	0.00128934	0.00138199	-0.0244077	0.450194	FALSE	None
SEPT9	Uncharacterized protein OS=Chlorocebus sabaeus GN=SEPT9 PE=3 SV=1 - [A0A0D9QYM1_CHLSB]	A0A0D9QYM1	SFEVEEVETPNSTPPR	2	YFSALKRSFEVEEVE	S12	S	100	-0.112346	-0.00939916	0.21961	-0.13416	-0.460649	-0.289633	-0.0576588	-0.0810883	0.0500868	0.192965	0.144748	0.602227	-0.00907395	-0.269314	0.0539877	FALSE	None
SEPT9	Uncharacterized protein OS=Chlorocebus sabaeus GN=SEPT9 PE=3 SV=1 - [A0A0D9QYM1_CHLSB]	A0A0D9QYM1	SFEVEEVETPNSTPPRR	1	EVETPNSTPPRRVQT	T24	T	100	-0.167315	0.023719	-0.0897242	0.196428	0.137179	0.126445	0.0621346	0.206488	-0.0709644	-0.174906	0.235325	0.978934	-0.00922295	0.108586	-0.0131274	FALSE	None
SEPT9	Uncharacterized protein OS=Chlorocebus sabaeus GN=SEPT9 PE=3 SV=1 - [A0A0D9QYM1_CHLSB]	A0A0D9QYM1	SFEVEEVETPNSTPPRR	2	EVETPNSTPPRRVQT	T24	T	100	0.00768647	0.017049	-0.17712	0.144657	0.176997	-0.0246849	0.0386575	0.302791	0.152849	0.267683	0.49483	0.0301331	-0.00193185	0.0636566	0.241108	FALSE	None
SEPT9	Uncharacterized protein OS=Chlorocebus sabaeus GN=SEPT9 PE=3 SV=1 - [A0A0D9QYM1_CHLSB]	A0A0D9QYM1	SFEVEEVETPNSTPPRR	2	FEVEEVETPNSTPPR	T20	T	100	0.00768647	0.017049	-0.17712	0.144657	0.176997	-0.0246849	0.0386575	0.302791	0.152849	0.267683	0.49483	0.0301331	-0.00193185	0.0636566	0.241108	FALSE	None
SEPT9	Uncharacterized protein OS=Chlorocebus sabaeus GN=SEPT9 PE=3 SV=1 - [A0A0D9QYM1_CHLSB]	A0A0D9QYM1	SFEVEEVETPNSTPPRR	2	YFSALKRSFEVEEVE	S12	S	100	-0.26256	-0.0483306	0.271689	-0.0413597	-0.309428	-0.158888	-0.37608	-0.0627298	-0.152089	-0.175818	0.100425	0.399725	-0.0201403	-0.281465	-0.130212	FALSE	None
SEPT9	Uncharacterized protein OS=Chlorocebus sabaeus GN=SEPT9 PE=3 SV=1 - [A0A0D9QYM1_CHLSB]	A0A0D9QYM1	SQEATETAPSCVGDMADTPR	1	CVGDMADTPRDAGLK	T237	T	100	-0.177671	-0.135736	0.249407	-0.00786625	-0.259674	-0.0205005	0.108971	-0.378741	-0.223225	0.0128334	0.798711	0.29189	-0.0179665	-0.0570678	-0.196377	FALSE	None
SEPT9	Uncharacterized protein OS=Chlorocebus sabaeus GN=SEPT9 PE=3 SV=1 - [A0A0D9QYM1_CHLSB]	A0A0D9QYM1	SQEATETAPSCVGDMADTPR	1	VAEAAPRSQEATETA	S220	S	100	-0.0668629	0.494424	-0.620903	0.0622453	0.329008	-0.0868104	-0.60956	0.227553	-0.67389	-0.0948023	0.812344	0.692577	-0.0327741	-0.122454	-0.18038	FALSE	None
SEPT9	Uncharacterized protein OS=Chlorocebus sabaeus GN=SEPT9 PE=3 SV=1 - [A0A0D9QYM1_CHLSB]	A0A0D9QYM1	SVQPPSEERIPK	1	KSKISRKSVQPPSEE	S309	S	100	-0.0473614	0.171623	-0.230058	0.105526	-0.842301	-0.553804	-0.698227	-0.161937	-0.264545	-0.664932	0.00242604	0.123858	-6.75804e-05	-0.698111	-0.363805	FALSE	None
AAGAB	Uncharacterized protein OS=Chlorocebus sabaeus GN=AAGAB PE=4 SV=1 - [A0A0D9RLF9_CHLSB]	A0A0D9RLF9	DEIEGLSSDEEH	2	DEIEGLSSDEEH___	S311	S	100	0.0221862	-0.131468	0.032931	0.104215	0.0637006	0.0471076	0.0946416	0.0733789	-0.0607911	-0.104647	0.307883	0.629641	0.00696614	0.0684833	-0.0306864	FALSE	None
AAGAB	Uncharacterized protein OS=Chlorocebus sabaeus GN=AAGAB PE=4 SV=1 - [A0A0D9RLF9_CHLSB]	A0A0D9RLF9	DEIEGLSSDEEH	2	RDEIEGLSSDEEH__	S310	S	100	0.0221862	-0.131468	0.032931	0.104215	0.0637006	0.0471076	0.0946416	0.0733789	-0.0607911	-0.104647	0.307883	0.629641	0.00696614	0.0684833	-0.0306864	FALSE	None
AAK1	Uncharacterized protein OS=Chlorocebus sabaeus GN=AAK1 PE=4 SV=1 - [A0A0D9RR64_CHLSB]	A0A0D9RR64	AGQTQPNPGILPIQPALTPRK	1	LPIQPALTPRKRATV	T335	T	100	-0.101023	0.0373823	-0.241144	0.255224	-0.784275	-0.763804	-0.727438	-0.288333	-0.362951	-0.305967	0.00518275	0.0595996	-0.0123903	-0.758506	-0.319084	FALSE	None + Kinase
AAK1	Uncharacterized protein OS=Chlorocebus sabaeus GN=AAK1 PE=4 SV=1 - [A0A0D9RR64_CHLSB]	A0A0D9RR64	ARLTDPIPTTETSIAPR	1	TQPKARLTDPIPTTE	T300	T	100	-0.0356503	-0.238431	0.147095	0.0635664	0.0582141	0.0326912	-0.0411639	0.0548539	-0.151306	-0.355196	0.733102	0.406461	-0.015855	0.0165804	-0.150549	FALSE	None + Kinase
AAK1	Uncharacterized protein OS=Chlorocebus sabaeus GN=AAK1 PE=4 SV=1 - [A0A0D9RR64_CHLSB]	A0A0D9RR64	ILSDVTHSAVFGVPASK	1	AGHRRILSDVTHSAV	S585	S	100	0.00387118	-0.0356237	0.0462224	0.00706339	-0.0442175	-0.0801379	-0.111761	-0.0416946	0.00122542	0.0258127	0.0264812	0.709823	0.0053833	-0.0787055	-0.0048855	FALSE	None + Kinase
AAK1	Uncharacterized protein OS=Chlorocebus sabaeus GN=AAK1 PE=4 SV=1 - [A0A0D9RR64_CHLSB]	A0A0D9RR64	RILSDVTHSAVFGVPASK	1	AGHRRILSDVTHSAV	S585	S	100	0.0172594	-0.102083	0.0370052	0.0347511	-0.625064	-0.841976	-0.825355	-0.546599	-0.473556	-0.329702	0.00251529	0.00773303	-0.00326681	-0.764132	-0.449952	FALSE	None + Kinase
AAK1	Uncharacterized protein OS=Chlorocebus sabaeus GN=AAK1 PE=4 SV=1 - [A0A0D9RR64_CHLSB]	A0A0D9RR64	STQLLQAAAAEASLNK	1	FGVPASKSTQLLQAA	S600	S	99.7	-0.139832	0.00692147	0.0876099	0.0291817	0.282952	-0.0454292	-0.0436777	0.110053	0.108499	-0.0383445	0.608411	0.397482	-0.00402974	0.0646149	0.0600693	FALSE	None + Kinase
AAK1	Uncharacterized protein OS=Chlorocebus sabaeus GN=AAK1 PE=4 SV=1 - [A0A0D9RR64_CHLSB]	A0A0D9RR64	VGSLTPPSSPK	1	GQKVGSLTPPSSPKT	T568	T	100	-0.00321731	0.0701561	-0.0293251	-0.0233619	-0.0556245	-0.141966	-0.159468	-0.287349	-0.390542	-0.500647	0.0373761	0.0141867	0.00356294	-0.11902	-0.392846	FALSE	None + Kinase
AAK1	Uncharacterized protein OS=Chlorocebus sabaeus GN=AAK1 PE=4 SV=1 - [A0A0D9RR64_CHLSB]	A0A0D9RR64	VGSLTPPSSPK	1	GSLTPPSSPKTQRAG	S572	S	99.5	-0.061128	0.059197	-0.211261	0.190374	0.168297	0.068792	-0.117301	-0.0835987	-0.2348	-0.468097	0.719268	0.141096	-0.00570467	0.0399294	-0.262165	FALSE	None + Kinase
AAK1	Uncharacterized protein OS=Chlorocebus sabaeus GN=AAK1 PE=4 SV=1 - [A0A0D9RR64_CHLSB]	A0A0D9RR64	VGSLTPPSSPK	2	GQKVGSLTPPSSPKT	T568	T	100	-0.0671793	0.0420442	-0.0356257	0.032664	-0.173704	-0.0624553	-0.14267	-0.108105	-0.0756963	-0.205871	0.0453926	0.0643632	-0.00702423	-0.126276	-0.129891	FALSE	None + Kinase
AAK1	Uncharacterized protein OS=Chlorocebus sabaeus GN=AAK1 PE=4 SV=1 - [A0A0D9RR64_CHLSB]	A0A0D9RR64	VGSLTPPSSPK	2	GSLTPPSSPKTQRAG	S572	S	99.5	-0.057353	0.0385638	-0.0401354	0.0405449	-0.182757	-0.0550813	-0.120583	-0.0992947	-0.094622	-0.205366	0.0658263	0.0460427	-0.0045949	-0.119474	-0.133094	FALSE	None + Kinase
AAK1	Uncharacterized protein OS=Chlorocebus sabaeus GN=AAK1 PE=4 SV=1 - [A0A0D9RR64_CHLSB]	A0A0D9RR64	VGSLTPPSSPK	2	VGSLTPPSSPKTQRA	S571	S	99.5	0.0328252	-0.0218547	-0.0363479	0.0893373	-0.262566	-0.232561	-0.0604984	-0.0125776	-0.118149	-0.262195	0.0665258	0.168023	0.01599	-0.185208	-0.130974	FALSE	None + Kinase
AAK1	Uncharacterized protein OS=Chlorocebus sabaeus GN=AAK1 PE=4 SV=1 - [A0A0D9RR64_CHLSB]	A0A0D9RR64	VGSLTPPSSPK	2	VQGQKVGSLTPPSSP	S566	S	98.8	-0.134017	0.0420442	-0.0082855	0.088295	-0.0575054	-0.179588	-0.237226	-0.108105	-0.258255	-0.252097	0.087129	0.0334515	-0.00299095	-0.158106	-0.206152	FALSE	None + Kinase
AAK1	Uncharacterized protein OS=Chlorocebus sabaeus GN=AAK1 PE=4 SV=1 - [A0A0D9RR64_CHLSB]	A0A0D9RR64	VQTTPPPAVQGQK	1	QQPKVQTTPPPAVQG	T554	T	99.5	-0.0275246	0.012765	-0.0130137	0.0339877	-0.0697227	0.325194	0.267924	-0.155337	0.103932	0.147895	0.295013	0.778069	0.00155359	0.174465	0.0321632	FALSE	None + Kinase
AAK1	Uncharacterized protein OS=Chlorocebus sabaeus GN=AAK1 PE=4 SV=1 - [A0A0D9RR64_CHLSB]	A0A0D9RR64	VQTTPPPAVQGQK	1	RQQPKVQTTPPPAVQ	T553	T	99.5	0.0372282	0.00744499	-0.159209	0.112925	-0.0314606	0.0261193	-0.0557353	-0.184004	0.120858	0.107453	0.764924	0.902525	-0.000402499	-0.0203588	0.0147691	FALSE	None + Kinase
AAMDC	Uncharacterized protein OS=Chlorocebus sabaeus GN=AAMDC PE=4 SV=1 - [A0A0D9QUZ2_CHLSB]	A0A0D9QUZ2	ETGTEHSPGVQPADVK	1	RETGTEHSPGVQPAD	S46	S	100	0.0462336	0.0959022	-0.108414	-0.00987485	0.459812	0.088075	0.0723737	-0.00251147	0.00727708	-0.0854919	0.248796	0.561628	0.00596185	0.206753	-0.0269088	FALSE	None
AARS2	Uncharacterized protein OS=Chlorocebus sabaeus GN=AARS2 PE=3 SV=1 - [A0A0D9RJ40_CHLSB]	A0A0D9RJ40	GVQLDSTGLER	1	EKGVQLDSTGLERLA	S466	S	100	0.0350448	-0.243655	0.125976	0.0352788	-0.0301471	0.0398623	-0.254108	-0.176786	-0.21849	-0.12845	0.587793	0.133497	-0.0118388	-0.0814644	-0.174575	FALSE	None
AATF	Uncharacterized protein OS=Chlorocebus sabaeus GN=AATF PE=4 SV=1 - [A0A0D9R1B7_CHLSB]	A0A0D9R1B7	AGDRNSEDDGVVMTFSSVK	1	DRAGDRNSEDDGVVM	S205	S	100	0.0117949	-0.133096	0.106747	0.00180737	0.45275	0.336915	0.389191	0.231044	0.164714	0.33864	0.00130466	0.0187082	-0.00318677	0.392952	0.244799	FALSE	None
AATF	Uncharacterized protein OS=Chlorocebus sabaeus GN=AATF PE=4 SV=1 - [A0A0D9R1B7_CHLSB]	A0A0D9R1B7	LASASLLDTDK	1	ASASLLDTDKRYCGR	T67	T	100	-0.0646954	0.0165929	0.0772167	-0.0282149	0.210325	0.0847941	0.168341	0.0692399	0.170363	0.0667757	0.0288439	0.0821115	0.00022479	0.154487	0.102126	FALSE	None
AATF	Uncharacterized protein OS=Chlorocebus sabaeus GN=AATF PE=4 SV=1 - [A0A0D9R1B7_CHLSB]	A0A0D9R1B7	TPGFSVQSISDFEK	1	TPGFSVQSISDFEKF	S155	S	99.6	0.0500065	-0.0089416	-0.0418104	0.0121977	0.271937	0.16201	0.142779	0.175857	0.0961204	0.060408	0.025279	0.0643028	0.00286306	0.192242	0.110795	FALSE	None
AATF	Uncharacterized protein OS=Chlorocebus sabaeus GN=AATF PE=4 SV=1 - [A0A0D9R1B7_CHLSB]	A0A0D9R1B7	VIDRFDEGEDGEGDFLAVGSIRK	1	GDFLAVGSIRKLASA	S55	S	100	0.0402104	-0.0561321	-0.0987378	0.107156	-0.00130826	0.118177	-0.0547738	0.233248	0.147302	0.352519	0.758379	0.0293807	-0.00187594	0.0206985	0.244356	FALSE	None
AATF	Uncharacterized protein OS=Chlorocebus sabaeus GN=AATF PE=4 SV=1 - [A0A0D9R1B7_CHLSB]	A0A0D9R1B7	YLVDGTKPNAGSEEISSEDDELVEEK	2	AGSEEISSEDDELVE	S323	S	100	-0.116786	-0.198796	0.249741	-0.00853899	0.0820884	-0.345138	0.00731105	-0.295914	-0.02656	0.225628	0.705141	0.943236	-0.0185952	-0.0852461	-0.0322819	FALSE	None
AATF	Uncharacterized protein OS=Chlorocebus sabaeus GN=AATF PE=4 SV=1 - [A0A0D9R1B7_CHLSB]	A0A0D9R1B7	YLVDGTKPNAGSEEISSEDDELVEEK	2	NAGSEEISSEDDELV	S322	S	100	-0.116786	-0.198796	0.249741	-0.00853899	0.0820884	-0.345138	0.00731105	-0.295914	-0.02656	0.225628	0.705141	0.943236	-0.0185952	-0.0852461	-0.0322819	FALSE	None
ABCC3	Uncharacterized protein OS=Chlorocebus sabaeus GN=ABCC3 PE=4 SV=1 - [A0A0D9QZK1_CHLSB]	A0A0D9QZK1	QLSALSSDGEGQGQPAPR	1	MRQLSALSSDGEGQG	S910	S	100	0.068194	0.000751011	-0.0751172	0.0192657	0.233374	0.0875949	-0.0313271	0.0631234	0.0413714	-0.0440147	0.349499	0.719514	0.00327339	0.0965474	0.02016	FALSE	None
ABCC3	Uncharacterized protein OS=Chlorocebus sabaeus GN=ABCC3 PE=4 SV=1 - [A0A0D9QZK1_CHLSB]	A0A0D9QZK1	QLSALSSDGEGQGQPAPR	2	KQFMRQLSALSSDGE	S907	S	100	-0.0160726	0.159578	-0.176883	0.0419638	0.0375941	0.0498066	0.151524	0.0858848	-0.00982792	-0.0550229	0.376578	0.954825	0.0021466	0.0796417	0.00701131	FALSE	None
ABCC3	Uncharacterized protein OS=Chlorocebus sabaeus GN=ABCC3 PE=4 SV=1 - [A0A0D9QZK1_CHLSB]	A0A0D9QZK1	QLSALSSDGEGQGQPAPR	2	MRQLSALSSDGEGQG	S910	S	100	0.0173904	0.159578	-0.176883	0.0419638	0.0183013	0.00579785	-0.0705284	0.0255417	-0.00982792	-0.0550229	0.747147	0.765698	0.0105123	-0.0154764	-0.013103	FALSE	None
ABCC3	Uncharacterized protein OS=Chlorocebus sabaeus GN=ABCC3 PE=4 SV=1 - [A0A0D9QZK1_CHLSB]	A0A0D9QZK1	QLSALSSDGEGQGQPAPR	2	RQLSALSSDGEGQGQ	S911	S	100	0.032471	0.110629	-0.173215	0.0264987	-0.0310955	-0.0112614	-0.123249	-0.0203606	0.0499943	0.0622441	0.474483	0.656875	-0.000904119	-0.0552019	0.0306259	FALSE	None
ABCC4	Uncharacterized protein OS=Chlorocebus sabaeus GN=ABCC4 PE=4 SV=1 - [A0A0D9RY70_CHLSB]	A0A0D9RY70	DNEESEQLPVPGTPTLR	1	EQLPVPGTPTLRNRT	T646	T	99.75	-0.0943455	0.0685154	0.0812456	-0.0752732	-0.320779	-0.10343	-0.072046	0.0556241	-0.252102	-0.0255613	0.165474	0.550711	-0.0049644	-0.165418	-0.0740132	FALSE	None
ABCC4	Uncharacterized protein OS=Chlorocebus sabaeus GN=ABCC4 PE=4 SV=1 - [A0A0D9RY70_CHLSB]	A0A0D9RY70	KDNEESEQLPVPGTPTLR	1	EQLPVPGTPTLRNRT	T646	T	99.75	-0.0400428	0.045978	-0.00771657	0.00752145	0.048504	0.0304544	0.167963	0.0788057	0.117329	0.113529	0.192097	0.0057038	0.00143501	0.0823073	0.103221	FALSE	None
ABCC5	Uncharacterized protein OS=Chlorocebus sabaeus GN=ABCC5 PE=4 SV=1 - [A0A0D9RM21_CHLSB]	A0A0D9RM21	GHLLLDSDERPSPEEEEGK	1	LDSDERPSPEEEEGK	S558	S	100	-0.0396171	-0.0703516	0.189039	-0.103408	0.153962	0.0659111	0.000126825	0.0956053	0.168885	0.0539724	0.367363	0.200622	-0.00608433	0.0733334	0.106154	FALSE	None
ABCF1	Uncharacterized protein OS=Chlorocebus sabaeus GN=ABCF1 PE=4 SV=1 - [A0A0D9R786_CHLSB]	A0A0D9R786	AEQGSEEEGEGEEEEEEGGESK	1	ARKAEQGSEEEGEGE	S231	S	100	-0.0804546	0.167371	0.0154658	-0.0673374	-0.0303901	-0.112058	-0.0224353	0.0760923	0.0474464	0.025184	0.370561	0.532506	0.00876114	-0.0549613	0.0495742	FALSE	None
ABCF1	Uncharacterized protein OS=Chlorocebus sabaeus GN=ABCF1 PE=4 SV=1 - [A0A0D9R786_CHLSB]	A0A0D9R786	GGNVFAALIQDQSEEEDEEEK	1	AALIQDQSEEEDEEE	S143	S	100	-0.00638206	-0.12093	0.083655	0.069929	0.111301	0.00761452	0.0414651	-0.0805276	-0.0788481	-0.0581187	0.44175	0.190063	0.00656785	0.0534601	-0.0724981	FALSE	None
ABCF1	Uncharacterized protein OS=Chlorocebus sabaeus GN=ABCF1 PE=4 SV=1 - [A0A0D9R786_CHLSB]	A0A0D9R786	KAEQGSEEEGEGEEEEEEGGESK	1	ARKAEQGSEEEGEGE	S231	S	100	-0.441746	0.00848492	0.170765	0.144762	0.00548088	-0.308312	-0.388437	-0.0618982	0.0888836	-0.292531	0.329327	0.75626	-0.0294336	-0.230423	-0.0885153	FALSE	None
ABCF1	Uncharacterized protein OS=Chlorocebus sabaeus GN=ABCF1 PE=4 SV=1 - [A0A0D9R786_CHLSB]	A0A0D9R786	KLSVPASDEEDEVPAPKPR	1	KKLSVPASDEEDEVP	S112	S	100	-0.00294869	0.00372476	-0.0118599	-0.00808955	-1.18011	-1.17044	-1.30077	-0.38205	-0.369752	-0.363653	0.00112009	2.41138e-06	-0.00479335	-1.21711	-0.371818	FALSE	None
ABCF1	Uncharacterized protein OS=Chlorocebus sabaeus GN=ABCF1 PE=4 SV=1 - [A0A0D9R786_CHLSB]	A0A0D9R786	KLSVPASDEEDEVPAPKPR	2	KKLSVPASDEEDEVP	S112	S	100	0.0531564	0.0191806	-0.0234641	-0.0298973	-1.18022	-0.831785	-1.09101	-0.354447	-0.255204	-0.295954	0.00821732	0.00125146	0.00474392	-1.03434	-0.301869	FALSE	None
ABCF1	Uncharacterized protein OS=Chlorocebus sabaeus GN=ABCF1 PE=4 SV=1 - [A0A0D9R786_CHLSB]	A0A0D9R786	KLSVPASDEEDEVPAPKPR	2	MERLKKLSVPASDEE	S108	S	100	0.0531564	0.0191806	-0.0234641	-0.0298973	-1.18022	-0.831785	-1.09101	-0.354447	-0.255204	-0.295954	0.00821732	0.00125146	0.00474392	-1.03434	-0.301869	FALSE	None
ABCF1	Uncharacterized protein OS=Chlorocebus sabaeus GN=ABCF1 PE=4 SV=1 - [A0A0D9R786_CHLSB]	A0A0D9R786	LSVPASDEEDEVPAPKPR	1	KKLSVPASDEEDEVP	S112	S	100	-0.00787116	0.0373329	0.0347563	-0.00234896	-0.38368	-0.554331	-0.499286	-0.260624	-0.317925	-0.285848	0.00748855	0.000138018	0.0154673	-0.479099	-0.288132	FALSE	None
ABCF1	Uncharacterized protein OS=Chlorocebus sabaeus GN=ABCF1 PE=4 SV=1 - [A0A0D9R786_CHLSB]	A0A0D9R786	LSVPASDEEDEVPAPKPRGGK	1	KKLSVPASDEEDEVP	S112	S	100	-0.00544071	-0.246759	0.0731851	0.118058	-0.05632	-0.893881	-0.733925	-0.543667	-0.70304	-0.770274	0.157823	0.00155924	-0.0152391	-0.561375	-0.672327	FALSE	None
ABCF1	Uncharacterized protein OS=Chlorocebus sabaeus GN=ABCF1 PE=4 SV=1 - [A0A0D9R786_CHLSB]	A0A0D9R786	QQPPEPEWIGDGESTSPSDK	1	IGDGESTSPSDKVVK	S22	S	99.7	-0.0243626	0.00776048	-0.00785247	-0.0283772	-0.118493	0.0100296	-0.0279135	0.0145869	-0.0675418	-0.0318682	0.488755	0.599544	-0.0132079	-0.045459	-0.0282744	FALSE	None
ABCF2	Uncharacterized protein OS=Chlorocebus sabaeus GN=ABCF2 PE=4 SV=1 - [A0A0D9R2U3_CHLSB]	A0A0D9R2U3	ILHGLGFTPAMQR	1	ILHGLGFTPAMQRKK	T219	T	100	0.062268	-0.549251	0.517388	-0.471102	-0.211686	0.0644788	0.268208	-0.403573	-0.251366	-0.493384	0.623091	0.360719	-0.110174	0.0403335	-0.382774	FALSE	None
ABHD2	Uncharacterized protein OS=Chlorocebus sabaeus GN=ABHD2 PE=4 SV=1 - [A0A0D9RX75_CHLSB]	A0A0D9RX75	SQCSDTEQVEADLE	1	ERNKSQCSDTEQVEA	S415	S	100	0.197622	-0.254018	0.00910066	-0.00132629	-0.131835	-0.252931	-0.218144	-0.0332246	-0.394621	-0.342634	0.1333	0.164	-0.0121556	-0.20097	-0.256826	FALSE	None
ABI1	Uncharacterized protein OS=Chlorocebus sabaeus GN=ABI1 PE=4 SV=1 - [A0A0D9RHT9_CHLSB]	A0A0D9RHT9	TLEPVKPPTVPNDYMTSPAR	1	VPNDYMTSPARLGSQ	S216	S	98.4	-0.0104942	-0.0731551	0.100032	-0.0263152	0.292737	-0.11883	0.0105023	0.0712609	0.0651288	0.273033	0.657393	0.166717	-0.00248325	0.06147	0.136474	TRUE	None
ABI1	Uncharacterized protein OS=Chlorocebus sabaeus GN=ABI1 PE=4 SV=1 - [A0A0D9RHT9_CHLSB]	A0A0D9RHT9	TNPPTQKPPSPPMSGR	1	PPTQKPPSPPMSGRG	S183	S	100	-0.0304438	0.059595	-0.0387308	0.0163708	-0.0842675	-0.00577195	-0.0314412	0.0408196	-0.00155501	0.0453107	0.252874	0.377299	0.00169779	-0.0404936	0.0281917	TRUE	None
ABI2	Uncharacterized protein OS=Chlorocebus sabaeus GN=ABI2 PE=4 SV=1 - [A0A0D9RD69_CHLSB]	A0A0D9RD69	HTPPTIGGSLPYR	1	NRPASRHTPPTIGGS	T361	T	100	0.0116769	-0.221408	0.0806198	0.0808624	0.347855	0.0197513	0.272508	0.0757387	-0.0060526	-0.262144	0.140762	0.697894	-0.0120623	0.213371	-0.0641526	FALSE	None
ABI2	Uncharacterized protein OS=Chlorocebus sabaeus GN=ABI2 PE=4 SV=1 - [A0A0D9RD69_CHLSB]	A0A0D9RD69	HTPPTIGGSLPYR	1	TPPTIGGSLPYRRPP	S368	S	100	-0.0765211	-0.0787082	0.032353	0.0835897	-0.0493513	-0.0410036	0.0131613	-0.0133789	0.00276256	0.00230402	0.740667	0.873649	-0.00982164	-0.0257312	-0.00277077	FALSE	None
ABI2	Uncharacterized protein OS=Chlorocebus sabaeus GN=ABI2 PE=4 SV=1 - [A0A0D9RD69_CHLSB]	A0A0D9RD69	NMAPSQQSPVR	1	NMAPSQQSPVRTASV	S227	S	100	-0.0150537	-0.00376845	-0.0705603	0.0890568	0.0719096	-0.000836212	0.0779535	0.0816494	0.167045	0.0284917	0.286255	0.146131	-8.14019e-05	0.0496756	0.0923955	FALSE	None
ABI2	Uncharacterized protein OS=Chlorocebus sabaeus GN=ABI2 PE=4 SV=1 - [A0A0D9RD69_CHLSB]	A0A0D9RD69	TLEPVRPPVVPNDYVPSPTR	1	VPNDYVPSPTRNMAP	S216	S	100	0.0112446	-0.221063	0.119943	0.0414871	0.10232	-0.149492	-0.0932435	-0.0170917	-0.0734434	-0.149526	0.756989	0.454156	-0.012097	-0.0468052	-0.0800203	FALSE	None
ABI2	Uncharacterized protein OS=Chlorocebus sabaeus GN=ABI2 PE=4 SV=1 - [A0A0D9RD69_CHLSB]	A0A0D9RD69	TTPPTQKPPSPPMSGK	1	PPTQKPPSPPMSGKG	S183	S	100	-0.0416737	0.0881651	-0.0196926	-0.0139986	-0.0271075	0.0569395	-0.0390645	0.0622844	-0.0269942	0.0679213	0.886931	0.495329	0.00320005	-0.00307751	0.0344038	FALSE	None
ABL1	Tyrosine-protein kinase OS=Chlorocebus sabaeus GN=ABL1 PE=3 SV=1 - [A0A0D9RQJ3_CHLSB]	A0A0D9RQJ3	AGGKPSQSPSQEAAGEAGPGAK	1	AGGKPSQSPSQEAAG	S917	S	100	-0.0638875	0.0520737	0.0297339	-0.00980019	-0.258534	-0.12708	-0.0408695	0.0503367	0.177573	0.149533	0.136681	0.0608916	0.00202999	-0.142161	0.125814	FALSE	None + Kinase + Calcium regulated
ABL1	Tyrosine-protein kinase OS=Chlorocebus sabaeus GN=ABL1 PE=3 SV=1 - [A0A0D9RQJ3_CHLSB]	A0A0D9RQJ3	GSALGTTAAAEPVTPTSK	1	TAAAEPVTPTSKAGS	T852	T	99.7	-0.0715241	0.0237699	0.0314939	0.0181039	-0.0469753	-0.120534	-0.122497	-0.0751766	0.0501536	-0.181279	0.0401709	0.414046	0.000460902	-0.0966689	-0.0687674	FALSE	None + Kinase + Calcium regulated
ABL2	Tyrosine-protein kinase OS=Chlorocebus sabaeus GN=ABL2 PE=3 SV=1 - [A0A0D9RI41_CHLSB]	A0A0D9RI41	AGKPVMPPPQVPLPTSSISPAK	1	PLPTSSISPAKMANG	S991	S	99.4	-0.19813	0.182155	-0.0924064	0.0869998	-0.214563	-0.240711	-0.276044	-0.124073	-0.262607	-0.307562	0.0663679	0.0802168	-0.00534551	-0.243773	-0.231414	FALSE	None + Kinase + Calcium regulated
ABL2	Tyrosine-protein kinase OS=Chlorocebus sabaeus GN=ABL2 PE=3 SV=1 - [A0A0D9RI41_CHLSB]	A0A0D9RI41	DKSPSSLLEDAK	1	PRKQRDKSPSSLLED	S568	S	100	-0.053364	0.063651	0.087028	-0.0892455	-0.669838	-0.451625	-0.702132	-0.320496	-0.510972	-0.223194	0.00531664	0.0328642	0.0020174	-0.607865	-0.351554	FALSE	None + Kinase + Calcium regulated
ABL2	Tyrosine-protein kinase OS=Chlorocebus sabaeus GN=ABL2 PE=3 SV=1 - [A0A0D9RI41_CHLSB]	A0A0D9RI41	ENIEGAQDATENSASSLAPGFVR	1	AQDATENSASSLAPG	S539	S	100	-0.0704317	0.0182912	-0.166908	0.195591	-0.00627169	0.131367	0.0589754	0.266826	0.221443	0.323745	0.478241	0.0305834	-0.00586434	0.061357	0.270671	FALSE	None + Kinase + Calcium regulated
ABL2	Tyrosine-protein kinase OS=Chlorocebus sabaeus GN=ABL2 PE=3 SV=1 - [A0A0D9RI41_CHLSB]	A0A0D9RI41	GAQASSGSPALPR	1	GAQASSGSPALPRKQ	S557	S	99.7	0.0324219	-0.0275138	-0.00421409	-0.0415539	0.101353	0.206768	0.0749611	0.147903	0.151425	0.111241	0.0594206	0.000848582	-0.010215	0.127694	0.136856	FALSE	None + Kinase + Calcium regulated
ABL2	Tyrosine-protein kinase OS=Chlorocebus sabaeus GN=ABL2 PE=3 SV=1 - [A0A0D9RI41_CHLSB]	A0A0D9RI41	GAQASSGSPALPR	1	VRGAQASSGSPALPR	S555	S	99.6	0.0317994	-0.134289	-0.166645	0.22057	0.288359	-0.084158	0.0214507	-0.0232869	0.0450586	0.114989	0.57023	0.584913	-0.0121411	0.0752172	0.0455868	FALSE	None + Kinase + Calcium regulated
ABL2	Tyrosine-protein kinase OS=Chlorocebus sabaeus GN=ABL2 PE=3 SV=1 - [A0A0D9RI41_CHLSB]	A0A0D9RI41	GGFFSSFMK	1	RKGGFFSSFMKKRNA	S592	S	99.7	-0.059443	0.105383	0.0416532	-0.0726468	-0.0516771	-0.0608044	0.0527707	0.224203	0.109134	0.00228568	0.690082	0.238204	0.00373652	-0.0199036	0.111874	FALSE	None + Kinase + Calcium regulated
ABL2	Tyrosine-protein kinase OS=Chlorocebus sabaeus GN=ABL2 PE=3 SV=1 - [A0A0D9RI41_CHLSB]	A0A0D9RI41	KGGFFSSFMK	1	RKGGFFSSFMKKRNA	S592	S	99.5	-0.115731	0.0547409	-0.12822	0.169004	-0.6878	-0.687256	-0.762653	0.00214513	-0.316082	-0.271845	0.00105344	0.197274	-0.00505159	-0.71257	-0.195261	FALSE	None + Kinase + Calcium regulated
ABL2	Tyrosine-protein kinase OS=Chlorocebus sabaeus GN=ABL2 PE=3 SV=1 - [A0A0D9RI41_CHLSB]	A0A0D9RI41	SNSTSSMSSGLPEQDR	1	KPFPRSNSTSSMSSG	S720	S	99.75	0.0518416	0.0388041	0.0262657	-0.0875724	0.0679989	0.0746082	0.109741	0.0131863	0.0777473	0.187526	0.0922552	0.237199	0.00733474	0.0841159	0.0928198	FALSE	None + Kinase + Calcium regulated
ABL2	Tyrosine-protein kinase OS=Chlorocebus sabaeus GN=ABL2 PE=3 SV=1 - [A0A0D9RI41_CHLSB]	A0A0D9RI41	SNSTSSMSSGLPEQDR	2	KPFPRSNSTSSMSSG	S720	S	99.1	0.105737	-0.1088	0.0402795	-0.071462	0.147725	-0.114178	-0.00916938	0.0402517	-0.282455	0.0962632	0.864013	0.776668	-0.00856149	0.00812615	-0.0486469	FALSE	None + Kinase + Calcium regulated
ABL2	Tyrosine-protein kinase OS=Chlorocebus sabaeus GN=ABL2 PE=3 SV=1 - [A0A0D9RI41_CHLSB]	A0A0D9RI41	SNSTSSMSSGLPEQDR	2	PRSNSTSSMSSGLPE	S723	S	98.85	0.105737	-0.1088	0.0402795	-0.071462	0.147725	-0.114178	-0.00916938	0.0402517	-0.282455	0.0962632	0.864013	0.776668	-0.00856149	0.00812615	-0.0486469	FALSE	None + Kinase + Calcium regulated
ABL2	Tyrosine-protein kinase OS=Chlorocebus sabaeus GN=ABL2 PE=3 SV=1 - [A0A0D9RI41_CHLSB]	A0A0D9RI41	SPSSLLEDAK	1	PRKQRDKSPSSLLED	S568	S	100	0.0450876	-0.000711799	0.0169577	-0.0984784	-0.0644498	0.0824167	0.0424019	0.0303024	-0.098918	0.0367579	0.614569	0.981562	-0.00928623	0.0201229	-0.0106192	FALSE	None + Kinase + Calcium regulated
ABL2	Tyrosine-protein kinase OS=Chlorocebus sabaeus GN=ABL2 PE=3 SV=1 - [A0A0D9RI41_CHLSB]	A0A0D9RI41	TVSTSSQPEENVDR	1	ERTVSTSSQPEENVD	S757	S	99.6	-0.0041997	-0.0434068	0.096487	-0.0542403	0.145714	0.431854	0.351931	0.132057	0.295601	0.0528183	0.0514659	0.136806	-0.00133996	0.309833	0.160159	FALSE	None + Kinase + Calcium regulated
ABL2	Tyrosine-protein kinase OS=Chlorocebus sabaeus GN=ABL2 PE=3 SV=1 - [A0A0D9RI41_CHLSB]	A0A0D9RI41	TVSTSSQPEENVDR	1	LQLERTVSTSSQPEE	S754	S	100	0.0715219	0.0620977	0.059128	-0.180861	0.451424	0.505094	0.547528	0.527552	0.48204	0.44435	0.00161316	0.00214153	0.00297173	0.501349	0.484647	FALSE	None + Kinase + Calcium regulated
ABL2	Tyrosine-protein kinase OS=Chlorocebus sabaeus GN=ABL2 PE=3 SV=1 - [A0A0D9RI41_CHLSB]	A0A0D9RI41	TVSTSSQPEENVDR	2	ERTVSTSSQPEENVD	S757	S	99.75	-0.202701	0.117652	-0.0416174	0.096054	0.404343	0.49687	0.557557	0.456045	0.355452	0.313535	0.00288292	0.00806437	-0.00765309	0.486257	0.375011	FALSE	None + Kinase + Calcium regulated
ABL2	Tyrosine-protein kinase OS=Chlorocebus sabaeus GN=ABL2 PE=3 SV=1 - [A0A0D9RI41_CHLSB]	A0A0D9RI41	TVSTSSQPEENVDR	2	LERTVSTSSQPEENV	S756	S	98.7	-0.10386	0.0413018	0.00971019	0.0483077	0.39171	0.573647	0.485744	0.224657	0.301941	0.356149	0.00210973	0.00301097	-0.00113501	0.4837	0.294249	FALSE	None + Kinase + Calcium regulated
ABL2	Tyrosine-protein kinase OS=Chlorocebus sabaeus GN=ABL2 PE=3 SV=1 - [A0A0D9RI41_CHLSB]	A0A0D9RI41	TVSTSSQPEENVDR	2	LQLERTVSTSSQPEE	S754	S	98.9	-0.165014	0.117185	0.00971019	0.0483077	0.39171	0.504461	0.485744	0.309587	0.329971	0.343907	0.00168024	0.0112096	0.00254735	0.460638	0.327822	FALSE	None + Kinase + Calcium regulated
ABL2	Tyrosine-protein kinase OS=Chlorocebus sabaeus GN=ABL2 PE=3 SV=1 - [A0A0D9RI41_CHLSB]	A0A0D9RI41	VPVLISPTLK	1	HKVPVLISPTLKHTP	S873	S	100	0.00344034	-0.0250954	-0.00504352	0.0321653	0.0683716	-0.0416824	0.138637	0.0361499	-0.0297319	0.00779273	0.414543	0.889044	0.00136668	0.0551086	0.00473689	FALSE	None + Kinase + Calcium regulated
ABLIM1	Uncharacterized protein OS=Chlorocebus sabaeus GN=ABLIM1 PE=4 SV=1 - [A0A0D9QXX9_CHLSB]	A0A0D9QXX9	STSQGSINSPVYSR	2	HRSTSQGSINSPVYS	S483	S	99.3	0.148309	0.0645403	-0.0904581	-0.103842	0.2896	-0.00276024	-0.185835	-0.0869776	0.00752846	0.232478	0.861038	0.704331	0.00463718	0.0336685	0.0510097	FALSE	None
ABLIM1	Uncharacterized protein OS=Chlorocebus sabaeus GN=ABLIM1 PE=4 SV=1 - [A0A0D9QXX9_CHLSB]	A0A0D9QXX9	STSQGSINSPVYSR	2	RMIHRSTSQGSINSP	S480	S	100	0.148309	0.0645403	-0.0904581	-0.103842	0.2896	-0.00276024	-0.185835	-0.0869776	0.00752846	0.232478	0.861038	0.704331	0.00463718	0.0336685	0.0510097	FALSE	None
ABLIM1	Uncharacterized protein OS=Chlorocebus sabaeus GN=ABLIM1 PE=4 SV=1 - [A0A0D9QXX9_CHLSB]	A0A0D9QXX9	TASLPGYGR	1	IPSSKTASLPGYGRN	S727	S	100	0.192242	-0.281521	0.0519385	-0.0138014	0.361421	0.0657433	-0.00240415	-0.0297511	0.0632729	0.413504	0.353652	0.389263	-0.0127855	0.141587	0.149008	FALSE	None
ABLIM2	Uncharacterized protein OS=Chlorocebus sabaeus GN=ABLIM2 PE=4 SV=1 - [A0A0D9RTZ0_CHLSB]	A0A0D9RTZ0	TSSPSSTGSVSLGR	1	YKQCRTSSPSSTGSV	S246	S	100	-0.0274233	-0.0721412	0.0491456	0.039393	-0.0599836	0.0168294	0.0484813	0.0768956	0.158579	0.032502	0.920826	0.117935	-0.00275646	0.0017757	0.0893255	FALSE	None
ABLIM3	Uncharacterized protein OS=Chlorocebus sabaeus GN=ABLIM3 PE=4 SV=1 - [A0A0D9RHG2_CHLSB]	A0A0D9RHG2	FSSGGEEDDFDR	1	PRARRFSSGGEEDDF	S504	S	100	0.128998	-0.118593	0.0651116	-0.0840707	-0.00110812	0.18666	0.00902197	0.0566543	0.288602	0.127542	0.467929	0.145501	-0.00213829	0.0648578	0.157599	FALSE	None
ABLIM3	Uncharacterized protein OS=Chlorocebus sabaeus GN=ABLIM3 PE=4 SV=1 - [A0A0D9RHG2_CHLSB]	A0A0D9RHG2	RFSSGGEEDDFDR	2	PRARRFSSGGEEDDF	S504	S	100	0.26576	-0.19358	-0.0736561	-0.0236134	0.548915	-0.0850085	0.095979	-0.018061	0.0501046	-0.244791	0.429078	0.645455	-0.00627229	0.186629	-0.0709159	FALSE	None
ABLIM3	Uncharacterized protein OS=Chlorocebus sabaeus GN=ABLIM3 PE=4 SV=1 - [A0A0D9RHG2_CHLSB]	A0A0D9RHG2	RFSSGGEEDDFDR	2	VPRARRFSSGGEEDD	S503	S	100	0.26576	-0.19358	-0.0736561	-0.0236134	0.548915	-0.0850085	0.095979	-0.018061	0.0501046	-0.244791	0.429078	0.645455	-0.00627229	0.186629	-0.0709159	FALSE	None
ABR	Uncharacterized protein OS=Chlorocebus sabaeus GN=ABR PE=4 SV=1 - [A0A0D9RNP0_CHLSB]	A0A0D9RNP0	GPPEGSETMPYIDESPTMSPQLSAR	1	IDESPTMSPQLSARS	S62	S	99.15	0.22584	-0.163283	-0.0355359	-0.000907215	0.107081	0.0146619	0.117181	0.0257702	0.141668	0.243941	0.450756	0.259308	0.00652853	0.0796412	0.137127	FALSE	None
ABR	Uncharacterized protein OS=Chlorocebus sabaeus GN=ABR PE=4 SV=1 - [A0A0D9RNP0_CHLSB]	A0A0D9RNP0	GPPEGSETMPYIDESPTMSPQLSAR	1	TMPYIDESPTMSPQL	S58	S	98.9	-0.00608994	-0.102802	0.0097801	0.0144606	0.128606	-0.0602251	0.0492083	-0.0530727	0.0458088	0.115798	0.397025	0.377501	-0.0211627	0.0391964	0.0361781	FALSE	None
ABR	Uncharacterized protein OS=Chlorocebus sabaeus GN=ABR PE=4 SV=1 - [A0A0D9RNP0_CHLSB]	A0A0D9RNP0	GPPEGSETMPYIDESPTMSPQLSAR	2	EGSETMPYIDESPTM	Y54	Y	98.2	0.065615	-0.270963	0.0904959	0.0643257	0.184186	0.0600327	0.288066	0.0671316	0.0990189	0.00941884	0.140778	0.479795	-0.0126316	0.177428	0.0585231	FALSE	None
ABR	Uncharacterized protein OS=Chlorocebus sabaeus GN=ABR PE=4 SV=1 - [A0A0D9RNP0_CHLSB]	A0A0D9RNP0	GPPEGSETMPYIDESPTMSPQLSAR	2	IDESPTMSPQLSARS	S62	S	100	0.0230323	-0.109762	-0.0271346	0.0643257	0.184186	0.00987449	-0.0458099	0.0603491	-0.0873899	0.196261	0.487204	0.503394	-0.0123847	0.0494169	0.0564067	FALSE	None
ABR	Uncharacterized protein OS=Chlorocebus sabaeus GN=ABR PE=4 SV=1 - [A0A0D9RNP0_CHLSB]	A0A0D9RNP0	GPPEGSETMPYIDESPTMSPQLSAR	2	PYIDESPTMSPQLSA	T60	T	98.4	0.0795904	-0.0876474	-0.00445965	0.00537047	0.0801977	-0.127853	-0.00873995	0.0353954	-0.143448	0.261187	0.82071	0.701552	-0.00178653	-0.0187983	0.0510447	FALSE	None
ABR	Uncharacterized protein OS=Chlorocebus sabaeus GN=ABR PE=4 SV=1 - [A0A0D9RNP0_CHLSB]	A0A0D9RNP0	GPPEGSETMPYIDESPTMSPQLSAR	2	TMPYIDESPTMSPQL	S58	S	99	-0.0301687	-0.0197275	-0.0787766	0.114957	0.141902	-0.0365808	-0.0737384	0.0146418	-0.123496	0.0592008	0.868581	0.858123	-0.00342883	0.0105274	-0.0165511	FALSE	None
ABR	Uncharacterized protein OS=Chlorocebus sabaeus GN=ABR PE=4 SV=1 - [A0A0D9RNP0_CHLSB]	A0A0D9RNP0	SQGGGDGVSPTPPEGLAPGVEAGK	1	QGGGDGVSPTPPEGL	S77	S	100	-0.0553426	-0.00499854	0.0144432	0.000393457	-0.0276904	-0.0560328	-0.000477118	0.0793062	0.0843193	0.0502217	0.486459	0.00703075	-0.0113761	-0.0280668	0.0712824	FALSE	None
ABT1	Uncharacterized protein OS=Chlorocebus sabaeus GN=ABT1 PE=4 SV=1 - [A0A0D9R6G7_CHLSB]	A0A0D9R6G7	IFGAPPPSESMEGPSLVRDS	1	GPSLVRDS_______	S276	S	99.05	0.105752	-0.184485	0.0447729	0.00387848	0.253414	-0.122049	-0.0582006	-0.0567611	-0.0695404	-0.126959	0.823586	0.315237	-0.00752047	0.0243882	-0.0844203	FALSE	None
ACACA	Uncharacterized protein OS=Chlorocebus sabaeus GN=ACACA PE=4 SV=1 - [A0A0D9R188_CHLSB]	A0A0D9R188	ILSTMDSPST	1	RILSTMDSPST____	S2343	S	100	-0.0930231	-0.0128877	-0.00934542	0.102613	0.0243668	0.186166	0.176504	0.254084	0.0553083	0.037295	0.114215	0.227154	-0.00316078	0.129012	0.115563	FALSE	None
ACAP2	Uncharacterized protein OS=Chlorocebus sabaeus GN=ACAP2 PE=4 SV=1 - [A0A0D9R8T7_CHLSB]	A0A0D9R8T7	YSISLSPPEQQK	1	DKYSISLSPPEQQKK	S521	S	100	0.0553202	-0.149486	0.146119	-0.077732	0.16757	-0.0562282	-0.00131886	-0.0384988	-0.00662829	0.356245	0.668054	0.495399	-0.0064447	0.0366744	0.103706	FALSE	None
ACAP3	Uncharacterized protein OS=Chlorocebus sabaeus GN=ACAP3 PE=4 SV=1 - [A0A0D9S8Y8_CHLSB]	A0A0D9S8Y8	TASPSTSSIDSATDPR	1	ERLDRTASPSTSSID	S395	S	99.5	0.115657	0.00737138	-0.0307583	-0.0777318	-0.241453	-0.178874	-0.189022	-0.23153	-0.210906	-0.1896	0.00952094	0.0106	0.00363458	-0.203116	-0.210678	FALSE	None
ACBD3	Uncharacterized protein OS=Chlorocebus sabaeus GN=ACBD3 PE=4 SV=1 - [A0A0D9RUW7_CHLSB]	A0A0D9RUW7	LEVSVDGLTLSPDPEERPGAEGAQLLPPPLPPPSPPGSGR	1	PPPLPPPSPPGSGRG	S43	S	100	-0.0777264	-0.252139	-0.00941321	0.247304	0.187525	0.483248	0.109208	-0.177938	0.17006	0.660545	0.1307	0.435862	-0.0229937	0.259994	0.217556	FALSE	None
ACBD4	Uncharacterized protein OS=Chlorocebus sabaeus GN=ACBD4 PE=4 SV=1 - [A0A0D9QUK6_CHLSB]	A0A0D9QUK6	EPAPPSPESHPPR	1	PKEPAPPSPESHPPR	S166	S	100	0.0158698	-0.0515169	-0.0386451	0.0421143	0.0799414	0.15311	0.245442	0.13093	0.0315901	-0.235354	0.0536194	0.896766	-0.00804451	0.159498	-0.024278	FALSE	None
ACBD5	Uncharacterized protein OS=Chlorocebus sabaeus GN=ACBD5 PE=4 SV=1 - [A0A0D9RH91_CHLSB]	A0A0D9RH91	AESSDSGAESEEEEAQEEVK	2	GKAESSDSGAESEEE	S198	S	100	-0.100271	0.156584	-0.000438547	-0.0707585	-0.0184906	-0.115731	-0.0151988	-0.0427119	-0.090918	-0.128995	0.520121	0.251076	-0.00372097	-0.0498068	-0.0875418	FALSE	None
ACBD5	Uncharacterized protein OS=Chlorocebus sabaeus GN=ACBD5 PE=4 SV=1 - [A0A0D9RH91_CHLSB]	A0A0D9RH91	AESSDSGAESEEEEAQEEVK	2	SSDSGAESEEEEAQE	S202	S	100	-0.100271	0.156584	-0.000438547	-0.0707585	-0.0184906	-0.115731	-0.0151988	-0.0427119	-0.090918	-0.128995	0.520121	0.251076	-0.00372097	-0.0498068	-0.0875418	FALSE	None
ACBD5	Uncharacterized protein OS=Chlorocebus sabaeus GN=ACBD5 PE=4 SV=1 - [A0A0D9RH91_CHLSB]	A0A0D9RH91	GSRGSLNEQIALVLMR	1	SDRGSRGSLNEQIAL	S445	S	100	-0.0972437	-0.0842498	0.00775111	0.140973	0.0113519	-0.397268	-0.338286	-0.070788	-0.35755	-0.323784	0.199904	0.0946792	-0.00819243	-0.241401	-0.250707	FALSE	None
ACD	Uncharacterized protein OS=Chlorocebus sabaeus GN=ACD PE=4 SV=1 - [A0A0D9QVA8_CHLSB]	A0A0D9QVA8	ELILGSETLSSPR	1	ILGSETLSSPRAGQL	S104	S	99.6	-0.140324	0.0527247	0.0424922	0.0377539	0.294719	0.0294844	0.10312	0.293187	0.115405	0.169503	0.203994	0.0438878	-0.00183819	0.142441	0.192698	FALSE	None
ACIN1	Uncharacterized protein OS=Chlorocebus sabaeus GN=ACIN1 PE=4 SV=1 - [A0A0D9RU84_CHLSB]	A0A0D9RU84	AAKLSEGSQPGEEEEDQETPSR	2	AAKLSEGSQPGEEEE	S243	S	100	-0.0498542	-0.0798386	0.0923211	0.0206417	-0.779649	-0.516272	-0.580183	0.0552074	-0.147873	-0.263949	0.00625784	0.346778	-0.0041825	-0.625368	-0.118872	FALSE	None
ACIN1	Uncharacterized protein OS=Chlorocebus sabaeus GN=ACIN1 PE=4 SV=1 - [A0A0D9RU84_CHLSB]	A0A0D9RU84	AAKLSEGSQPGEEEEDQETPSR	2	QARAAKLSEGSQPGE	S240	S	100	-0.0498542	-0.0798386	0.0923211	0.0206417	-0.779649	-0.516272	-0.580183	0.0552074	-0.147873	-0.263949	0.00625784	0.346778	-0.0041825	-0.625368	-0.118872	FALSE	None
ACIN1	Uncharacterized protein OS=Chlorocebus sabaeus GN=ACIN1 PE=4 SV=1 - [A0A0D9RU84_CHLSB]	A0A0D9RU84	AESPAEKVPEESVLPLVQK	1	PADTKAESPAEKVPE	S488	S	100	0.0171979	-0.00887226	-0.030067	0.0296181	-1.24182	-1.27771	-1.49151	-0.594871	-0.67919	-0.60187	0.00268836	0.000253991	0.00196917	-1.33702	-0.62531	FALSE	None
ACIN1	Uncharacterized protein OS=Chlorocebus sabaeus GN=ACIN1 PE=4 SV=1 - [A0A0D9RU84_CHLSB]	A0A0D9RU84	DPSSGQEVATPPVPQLQVR	1	SSGQEVATPPVPQLQ	T682	T	100	0.0777681	-0.0951611	-0.0073502	0.0252957	-0.0451109	0.0602646	0.00990828	-0.185874	-0.0265812	-0.106049	0.869068	0.140566	0.00013812	0.008354	-0.106168	FALSE	None
ACIN1	Uncharacterized protein OS=Chlorocebus sabaeus GN=ACIN1 PE=4 SV=1 - [A0A0D9RU84_CHLSB]	A0A0D9RU84	DPSSGQEVATPPVPQLQVR	1	TETKDPSSGQEVATP	S676	S	99.4	-0.195938	-0.335791	0.0838029	0.304545	0.291883	0.138208	0.00793619	0.0490567	-0.00643615	-0.200179	0.325089	0.92247	-0.0358452	0.146009	-0.0525193	FALSE	None
ACIN1	Uncharacterized protein OS=Chlorocebus sabaeus GN=ACIN1 PE=4 SV=1 - [A0A0D9RU84_CHLSB]	A0A0D9RU84	DPSSGQEVATPPVPQLQVR	2	SSGQEVATPPVPQLQ	T682	T	100	-0.0203137	-0.0973089	0.00391437	0.0978023	0.217833	0.0861593	-0.212222	0.216574	-0.0376669	0.26914	0.816119	0.241744	-0.00397646	0.0305902	0.149349	FALSE	None
ACIN1	Uncharacterized protein OS=Chlorocebus sabaeus GN=ACIN1 PE=4 SV=1 - [A0A0D9RU84_CHLSB]	A0A0D9RU84	DPSSGQEVATPPVPQLQVR	2	TETKDPSSGQEVATP	S676	S	99.2	-0.0203137	-0.0973089	0.00391437	0.0978023	0.217833	0.0861593	-0.212222	0.216574	-0.0376669	0.26914	0.816119	0.241744	-0.00397646	0.0305902	0.149349	FALSE	None
ACIN1	Uncharacterized protein OS=Chlorocebus sabaeus GN=ACIN1 PE=4 SV=1 - [A0A0D9RU84_CHLSB]	A0A0D9RU84	EASSPPPHIQLR	1	LLTKEASSPPPHIQL	S423	S	99.5	0.0884765	-0.0355681	-0.0198465	-0.0343206	0.0151467	-0.12672	-0.0387396	-0.0830373	-0.0261408	-0.0917745	0.385098	0.126515	-0.000314657	-0.0501042	-0.0669842	FALSE	None
ACIN1	Uncharacterized protein OS=Chlorocebus sabaeus GN=ACIN1 PE=4 SV=1 - [A0A0D9RU84_CHLSB]	A0A0D9RU84	EASSPPPHIQLR	1	PLLTKEASSPPPHIQ	S422	S	99.6	0.0033532	0.165452	-0.0293275	-0.0490007	-0.0111806	0.0298238	-0.045297	-0.0183246	0.059437	-0.0854972	0.58666	0.586068	0.0226193	-0.00888459	-0.0147949	FALSE	None
ACIN1	Uncharacterized protein OS=Chlorocebus sabaeus GN=ACIN1 PE=4 SV=1 - [A0A0D9RU84_CHLSB]	A0A0D9RU84	EMKTSPLEEEEREIK	1	QQEKEMKTSPLEEEE	T362	T	99.2	0.00665489	0.0487959	-0.146544	0.0957657	-0.703498	-0.627067	-0.793472	-0.556324	-0.467819	-0.280667	0.00018746	0.0136739	0.00116811	-0.708013	-0.434936	FALSE	None
ACIN1	Uncharacterized protein OS=Chlorocebus sabaeus GN=ACIN1 PE=4 SV=1 - [A0A0D9RU84_CHLSB]	A0A0D9RU84	GLLVDRPSETK	1	GLLVDRPSETKTEEQ	S1104	S	99.5	0.0544281	0.0172436	0.00718813	-0.061541	-0.0850422	0.146867	0.170637	0.168593	0.120994	0.0954138	0.468361	0.0123282	0.00432969	0.0774872	0.128334	FALSE	None
ACIN1	Uncharacterized protein OS=Chlorocebus sabaeus GN=ACIN1 PE=4 SV=1 - [A0A0D9RU84_CHLSB]	A0A0D9RU84	GVPAGNSDTEGGQPGR	1	KGVPAGNSDTEGGQP	S838	S	99.85	0.123727	0.0237416	-0.106425	-0.0432729	0.406406	0.395233	0.405473	0.35917	0.403734	0.394163	0.00369646	0.00292066	-0.000557289	0.402371	0.385689	FALSE	None
ACIN1	Uncharacterized protein OS=Chlorocebus sabaeus GN=ACIN1 PE=4 SV=1 - [A0A0D9RU84_CHLSB]	A0A0D9RU84	ISVVSATK	1	KRKISVVSATKGVPA	S828	S	100	-0.0143649	2.0466e-05	0.0472679	-0.0263334	-0.143845	0.0233085	-0.048905	0.184694	0.18163	0.0990112	0.353675	0.014307	0.00164754	-0.0564807	0.155112	FALSE	None
ACIN1	Uncharacterized protein OS=Chlorocebus sabaeus GN=ACIN1 PE=4 SV=1 - [A0A0D9RU84_CHLSB]	A0A0D9RU84	KPSISITTESLK	1	ATTQKKPSISITTES	S863	S	100	-0.0592235	-0.0376706	0.0502536	0.0205219	0.0845447	-0.0031994	0.139428	0.014908	-0.0633629	-0.0354903	0.186251	0.55778	-0.00652964	0.0735912	-0.0279817	FALSE	None
ACIN1	Uncharacterized protein OS=Chlorocebus sabaeus GN=ACIN1 PE=4 SV=1 - [A0A0D9RU84_CHLSB]	A0A0D9RU84	LSEGSQPGEEEEDQETPSR	1	AAKLSEGSQPGEEEE	S243	S	100	-0.0346841	0.0384117	-0.0406826	0.0982152	0.118186	-0.0880211	0.0260276	0.133231	0.111744	0.0501041	0.962979	0.100995	0.015315	0.0187309	0.0983596	FALSE	None
ACIN1	Uncharacterized protein OS=Chlorocebus sabaeus GN=ACIN1 PE=4 SV=1 - [A0A0D9RU84_CHLSB]	A0A0D9RU84	LSEGSQPGEEEEDQETPSR	1	EEEEDQETPSRNLRV	T254	T	99.6	0.0616528	-0.0888633	0.121706	-0.106343	-0.194948	-0.153743	-0.287457	-0.0176025	-0.0795435	-0.0691555	0.0292705	0.430395	-0.00296204	-0.21205	-0.0554338	FALSE	None
ACIN1	Uncharacterized protein OS=Chlorocebus sabaeus GN=ACIN1 PE=4 SV=1 - [A0A0D9RU84_CHLSB]	A0A0D9RU84	LSEGSQPGEEEEDQETPSR	1	QARAAKLSEGSQPGE	S240	S	100	0.00281845	0.0637735	-0.12058	-0.0144973	0.0444424	0.131502	0.217403	0.0155066	0.129604	0.0936816	0.0764862	0.116938	-0.0171214	0.131116	0.0795974	FALSE	None
ACIN1	Uncharacterized protein OS=Chlorocebus sabaeus GN=ACIN1 PE=4 SV=1 - [A0A0D9RU84_CHLSB]	A0A0D9RU84	LSEGSQPGEEEEDQETPSR	2	AAKLSEGSQPGEEEE	S243	S	100	-0.0435323	0.188322	0.0196509	-0.171431	0.13815	0.0469793	-0.085454	-0.0718204	-0.131854	0.0863339	0.738431	0.721765	-0.00174772	0.0332252	-0.0391136	FALSE	None
ACIN1	Uncharacterized protein OS=Chlorocebus sabaeus GN=ACIN1 PE=4 SV=1 - [A0A0D9RU84_CHLSB]	A0A0D9RU84	LSEGSQPGEEEEDQETPSR	2	EEEEDQETPSRNLRV	T254	T	99.3	-0.0343393	0.199564	0.0726586	-0.241437	-0.263361	-0.322864	-0.307811	-0.201039	-0.196492	0.0113374	0.0475119	0.32359	-0.000888669	-0.298012	-0.128731	FALSE	None
ACIN1	Uncharacterized protein OS=Chlorocebus sabaeus GN=ACIN1 PE=4 SV=1 - [A0A0D9RU84_CHLSB]	A0A0D9RU84	LSEGSQPGEEEEDQETPSR	2	QARAAKLSEGSQPGE	S240	S	100	-0.0554493	0.19286	0.0196509	-0.171431	0.150311	0.132696	0.00886213	0.111473	-0.105048	0.177689	0.30978	0.597502	-0.00359246	0.0972895	0.0613711	FALSE	None
ACIN1	Uncharacterized protein OS=Chlorocebus sabaeus GN=ACIN1 PE=4 SV=1 - [A0A0D9RU84_CHLSB]	A0A0D9RU84	SEEEIEPMEGPAPPVLIQLSPPNTDAETR	1	PPVLIQLSPPNTDAE	S451	S	100	0.0290976	0.0695443	-0.0503325	0.0375072	0.326576	-0.131112	0.284064	0.281312	0.0778291	0.170501	0.444068	0.101802	0.0214542	0.159843	0.176547	FALSE	None
ACIN1	Uncharacterized protein OS=Chlorocebus sabaeus GN=ACIN1 PE=4 SV=1 - [A0A0D9RU84_CHLSB]	A0A0D9RU84	SGVSITIDDPVR	1	RSISQQKSGVSITID	S987	S	100	0.126453	-0.0179571	-0.0791113	-0.0177503	0.353453	0.435031	0.275221	0.420508	0.169936	0.217128	0.00323606	0.0511304	0.00290862	0.354568	0.269191	FALSE	None
ACIN1	Uncharacterized protein OS=Chlorocebus sabaeus GN=ACIN1 PE=4 SV=1 - [A0A0D9RU84_CHLSB]	A0A0D9RU84	SGVSITIDDPVR	1	SQQKSGVSITIDDPV	S990	S	100	0.0453545	-0.0205516	-0.0322413	0.01121	0.280462	0.335362	0.353107	0.38133	0.364865	0.232593	0.00024217	0.0119835	0.000942906	0.322977	0.326263	FALSE	None
ACIN1	Uncharacterized protein OS=Chlorocebus sabaeus GN=ACIN1 PE=4 SV=1 - [A0A0D9RU84_CHLSB]	A0A0D9RU84	SGVSITIDDPVRTAQVPSPPRGK	1	VRTAQVPSPPRGKIS	S1004	S	99.3	-0.121875	-0.0166682	0.0777176	0.0439038	-1.198	-1.15681	-1.33689	-1.05932	-1.11125	-0.918048	4.04292e-05	0.000130226	-0.00423033	-1.23056	-1.02954	FALSE	None
ACIN1	Uncharacterized protein OS=Chlorocebus sabaeus GN=ACIN1 PE=4 SV=1 - [A0A0D9RU84_CHLSB]	A0A0D9RU84	SLSPGVSR	1	ASSNSRKSLSPGVSR	S655	S	100	-0.179383	0.0501555	0.129127	-0.019523	-0.049194	0.106687	0.216582	0.0484534	0.134237	-0.0518752	0.39088	0.59218	-0.00490575	0.0913585	0.0436052	FALSE	None
ACIN1	Uncharacterized protein OS=Chlorocebus sabaeus GN=ACIN1 PE=4 SV=1 - [A0A0D9RU84_CHLSB]	A0A0D9RU84	SLSPGVSR	1	SNSRKSLSPGVSRDS	S657	S	100	-0.0342926	0.129425	-0.191768	0.0968528	0.0604441	-0.0378932	-0.0729204	-0.0369409	0.164596	0.0232107	0.848589	0.617354	5.41498e-05	-0.0167898	0.0502885	FALSE	None
ACIN1	Uncharacterized protein OS=Chlorocebus sabaeus GN=ACIN1 PE=4 SV=1 - [A0A0D9RU84_CHLSB]	A0A0D9RU84	SLSPGVSR	2	ASSNSRKSLSPGVSR	S655	S	100	-0.0619555	-0.0215738	-0.0731171	0.0726797	-0.0893147	-0.0677686	-0.157712	-0.00788558	-0.0969192	0.0251238	0.107177	0.914764	-0.0209917	-0.104932	-0.0265603	FALSE	None
ACIN1	Uncharacterized protein OS=Chlorocebus sabaeus GN=ACIN1 PE=4 SV=1 - [A0A0D9RU84_CHLSB]	A0A0D9RU84	SLSPGVSR	2	SNSRKSLSPGVSRDS	S657	S	100	-0.0619555	-0.0215738	-0.0731171	0.0726797	-0.0893147	-0.0677686	-0.157712	-0.00788558	-0.0969192	0.0251238	0.107177	0.914764	-0.0209917	-0.104932	-0.0265603	FALSE	None
ACIN1	Uncharacterized protein OS=Chlorocebus sabaeus GN=ACIN1 PE=4 SV=1 - [A0A0D9RU84_CHLSB]	A0A0D9RU84	SLSPGVSRDSSTSYTETK	2	ASSNSRKSLSPGVSR	S655	S	100	0.0478994	-0.0317086	-0.078759	0.065794	-1.34197	-1.58804	-1.77172	-1.29365	-1.38019	-1.5069	0.00389515	0.000191619	0.000806474	-1.56724	-1.39358	FALSE	None
ACIN1	Uncharacterized protein OS=Chlorocebus sabaeus GN=ACIN1 PE=4 SV=1 - [A0A0D9RU84_CHLSB]	A0A0D9RU84	SLSPGVSRDSSTSYTETK	2	SNSRKSLSPGVSRDS	S657	S	100	0.0478994	-0.0317086	-0.078759	0.065794	-1.34197	-1.58804	-1.77172	-1.29365	-1.38019	-1.5069	0.00389515	0.000191619	0.000806474	-1.56724	-1.39358	FALSE	None
ACIN1	Uncharacterized protein OS=Chlorocebus sabaeus GN=ACIN1 PE=4 SV=1 - [A0A0D9RU84_CHLSB]	A0A0D9RU84	TAQVPSPPR	1	VRTAQVPSPPRGKIS	S1004	S	100	-0.00736067	0.0233434	-0.0163918	0.0383371	0.11003	0.0948216	0.0567028	0.0826139	-0.00719913	-0.0491922	0.0168899	0.986931	0.009482	0.0871847	0.00874085	FALSE	None
ACIN1	Uncharacterized protein OS=Chlorocebus sabaeus GN=ACIN1 PE=4 SV=1 - [A0A0D9RU84_CHLSB]	A0A0D9RU84	TAQVPSPPRGK	1	VRTAQVPSPPRGKIS	S1004	S	100	-0.0583633	0.0933976	-0.0869334	0.0827688	-0.404718	-0.284925	-0.432459	-0.0255146	-0.234552	-0.320154	0.00225301	0.131783	0.00771741	-0.374034	-0.193407	FALSE	None
ACIN1	Uncharacterized protein OS=Chlorocebus sabaeus GN=ACIN1 PE=4 SV=1 - [A0A0D9RU84_CHLSB]	A0A0D9RU84	TRSQEQEVLER	1	DERPKTRSQEQEVLE	S327	S	100	-0.0265257	-0.0793151	0.0631175	0.0549177	0.0251817	0.112949	0.038014	0.0324225	-0.0244486	-0.120869	0.259006	0.508876	0.00304862	0.0587148	-0.0376317	FALSE	None
ACIN1	Uncharacterized protein OS=Chlorocebus sabaeus GN=ACIN1 PE=4 SV=1 - [A0A0D9RU84_CHLSB]	A0A0D9RU84	TSPLEEEER	1	QEKEMKTSPLEEEER	S363	S	100	0.0883924	0.0378617	0.0369402	-0.156254	0.160351	0.265351	0.0852422	0.0819311	0.0942409	0.052671	0.0764203	0.263303	0.00173503	0.170315	0.076281	FALSE	None
ACIN1	Uncharacterized protein OS=Chlorocebus sabaeus GN=ACIN1 PE=4 SV=1 - [A0A0D9RU84_CHLSB]	A0A0D9RU84	TSPLEEEEREIK	1	QEKEMKTSPLEEEER	S363	S	100	0.0959386	-0.0636122	0.112611	-0.148522	-0.269859	-0.0342384	-0.233075	-0.149501	-0.0936851	-0.0691957	0.132023	0.204996	-0.000896096	-0.179058	-0.104127	FALSE	None
ACIN1	Uncharacterized protein OS=Chlorocebus sabaeus GN=ACIN1 PE=4 SV=1 - [A0A0D9RU84_CHLSB]	A0A0D9RU84	VTLGDTLTRRSISQQK	1	TLTRRSISQQKSGVS	S983	S	98.3	-0.212731	0.173568	-0.136415	0.149308	-0.716537	-0.550319	-0.666814	-0.469819	-0.801631	-0.885953	0.00353575	0.0105863	-0.00656719	-0.644556	-0.719135	FALSE	None
ACSS2	Uncharacterized protein OS=Chlorocebus sabaeus GN=ACSS2 PE=4 SV=1 - [A0A0D9RHH9_CHLSB]	A0A0D9RHH9	AELGMGDSPSQSPPIK	1	MGDSPSQSPPIKRSC	S268	S	99.5	0.0676193	0.0609497	-0.0478581	-0.0613087	-0.130566	0.0159144	0.072905	0.06486	-0.184443	-0.177113	0.803859	0.335256	0.00485053	-0.0139157	-0.0988986	FALSE	None
ACSS2	Uncharacterized protein OS=Chlorocebus sabaeus GN=ACSS2 PE=4 SV=1 - [A0A0D9RHH9_CHLSB]	A0A0D9RHH9	AELGMGDSPSQSPPIK	2	AELGMGDSPSQSPPI	S264	S	100	-0.0107564	-0.049804	-0.0200586	0.0392043	-0.0586366	-0.0335819	-0.0466496	0.066794	0.0626141	0.0460087	0.14743	0.0281462	-0.0103537	-0.0462894	0.0584723	FALSE	None
ACSS2	Uncharacterized protein OS=Chlorocebus sabaeus GN=ACSS2 PE=4 SV=1 - [A0A0D9RHH9_CHLSB]	A0A0D9RHH9	AELGMGDSPSQSPPIK	2	MGDSPSQSPPIKRSC	S268	S	100	-0.0107564	-0.049804	-0.0200586	0.0392043	-0.0586366	-0.0335819	-0.0466496	0.066794	0.0626141	0.0460087	0.14743	0.0281462	-0.0103537	-0.0462894	0.0584723	FALSE	None
ACSS2	Uncharacterized protein OS=Chlorocebus sabaeus GN=ACSS2 PE=4 SV=1 - [A0A0D9RHH9_CHLSB]	A0A0D9RHH9	ARSWSPPPEVSR	2	GAGGRARSWSPPPEV	S29	S	100	-0.105938	0.0339063	0.0545063	-0.0121449	0.122648	0.00837022	0.126217	-0.00571629	-0.163746	0.0596576	0.141758	0.723056	-0.00741744	0.085745	-0.0366014	FALSE	None
ACSS2	Uncharacterized protein OS=Chlorocebus sabaeus GN=ACSS2 PE=4 SV=1 - [A0A0D9RHH9_CHLSB]	A0A0D9RHH9	ARSWSPPPEVSR	2	GGRARSWSPPPEVSR	S31	S	100	-0.105938	0.0339063	0.0545063	-0.0121449	0.122648	0.00837022	0.126217	-0.00571629	-0.163746	0.0596576	0.141758	0.723056	-0.00741744	0.085745	-0.0366014	FALSE	None
ACSS2	Uncharacterized protein OS=Chlorocebus sabaeus GN=ACSS2 PE=4 SV=1 - [A0A0D9RHH9_CHLSB]	A0A0D9RHH9	SWSPPPEVSR	1	GGRARSWSPPPEVSR	S31	S	100	-0.0480972	0.10621	-0.0517562	0.00852849	-0.0575861	0.0376704	0.00375782	-0.00761607	0.0220975	-0.0121881	0.851535	0.942795	0.0037213	-0.00538596	0.000764452	FALSE	None
ACTB	Uncharacterized protein OS=Chlorocebus sabaeus GN=ACTB PE=3 SV=1 - [A0A0D9S9M0_CHLSB]|Uncharacterized protein OS=Chlorocebus sabaeus PE=3 SV=1 - [A0A0D9RYK7_CHLSB]	A0A0D9S9M0	DLYANTVLSGGTTMYPGIADR	1	VDIRKDLYANTVLSG	Y294	Y	100	0.027506	-0.0662131	0.0528656	-0.0165763	0.0286245	-0.269381	-0.0571524	-0.21875	-0.0397771	0.155441	0.382471	0.787358	-0.00060445	-0.0993028	-0.0343619	FALSE	None
ACTB	Uncharacterized protein OS=Chlorocebus sabaeus PE=3 SV=1 - [A0A0D9RFF1_CHLSB]|Uncharacterized protein OS=Chlorocebus sabaeus GN=ACTB PE=3 SV=1 - [A0A0D9S9M0_CHLSB]|Uncharacterized protein OS=Chlorocebus sabaeus PE=3 SV=1 - [A0A0D9RYK7_CHLSB]	A0A0D9RFF1	GYSFTTTAER	1	RGYSFTTTAEREIVR	T917	T	99.6	-0.0243409	-0.0731495	0.119177	-0.0375394	0.232951	0.026035	0.154932	-0.121654	-0.0332915	0.207505	0.129473	0.854911	-0.00396331	0.137973	0.0175197	FALSE	None
ACTB	Uncharacterized protein OS=Chlorocebus sabaeus PE=3 SV=1 - [A0A0D9RFF1_CHLSB]|Uncharacterized protein OS=Chlorocebus sabaeus GN=ACTB PE=3 SV=1 - [A0A0D9S9M0_CHLSB]|Uncharacterized protein OS=Chlorocebus sabaeus PE=3 SV=1 - [A0A0D9RYK7_CHLSB]	A0A0D9RFF1	LCYVALDFEQEMATAASSSSLEK	1	EMATAASSSSLEKSY	S947	S	98.9	-0.030122	-0.103552	0.216239	-0.111654	0.216701	-0.0459406	0.0516458	-0.0977188	0.0507684	0.439962	0.488003	0.49472	-0.00727197	0.0741353	0.131004	FALSE	None
ACTG2	Uncharacterized protein OS=Chlorocebus sabaeus GN=ACTG2 PE=3 SV=1 - [A0A0D9RSK3_CHLSB]	A0A0D9RSK3	YPIEHGIITNWDDMEK	1	PIEHGIITNWDDMEK	T78	T	100	0.855549	-0.903102	-0.133785	-0.375279	0.264113	-0.703999	0.74454	0.778991	0.716911	0.727291	0.688973	0.0966319	-0.139155	0.101552	0.741064	FALSE	None
ACTL6A	Uncharacterized protein OS=Chlorocebus sabaeus GN=ACTL6A PE=3 SV=1 - [A0A0D9RKQ2_CHLSB]	A0A0D9RKQ2	ENMEAISPLK	1	RENMEAISPLKNGMV	S86	S	100	0.0826236	0.134607	-0.066553	-0.119845	0.0394145	0.0314145	0.176511	0.181138	0.00498265	0.0962894	0.373154	0.322864	0.00770826	0.0824468	0.0941365	FALSE	None
ACTN1	Uncharacterized protein OS=Chlorocebus sabaeus GN=ACTN1 PE=4 SV=1 - [A0A0D9RKZ5_CHLSB]	A0A0D9RKZ5	LRLSNRPAFMPSEGR	1	LQTKLRLSNRPAFMP	S348	S	100	-0.0238088	0.173321	-0.161762	0.0295326	0.00859806	-0.147028	0.167019	0.36252	-0.336825	-0.297666	0.965726	0.722052	0.00432053	0.0095297	-0.0906573	FALSE	None + Calcium regulated
ACTN2	Uncharacterized protein OS=Chlorocebus sabaeus GN=ACTN2 PE=4 SV=1 - [A0A0D9RBH8_CHLSB]|Uncharacterized protein OS=Chlorocebus sabaeus GN=ACTN4 PE=4 SV=1 - [A0A0D9QVJ0_CHLSB]	A	LRISNRPAFMPSEGK	1	LQTKLRISNRPAFMP	S367	S	100	-0.177364	0.060339	-0.070606	0.154211	-0.167101	-0.24792	-0.0894756	0.0190352	-0.0698151	-0.330139	0.125457	0.407612	-0.00835498	-0.168166	-0.126973	FALSE	None + Calcium regulated
ACTR8	Uncharacterized protein OS=Chlorocebus sabaeus GN=ACTR8 PE=3 SV=1 - [A0A0D9RKH0_CHLSB]	A0A0D9RKH0	RIPVSPEQAR	1	GTRRIPVSPEQARSY	S132	S	100	-0.033893	0.0455935	-0.041482	0.0304991	-0.193606	0.115829	-0.116495	0.130074	-0.000801383	-0.178421	0.560673	0.872212	0.000179392	-0.0647574	-0.0163829	FALSE	None
ADAM10	Uncharacterized protein OS=Chlorocebus sabaeus GN=ADAM10 PE=4 SV=1 - [A0A0D9RHS5_CHLSB]	A0A0D9RHS5	LPPPKPLPGTLK	1	PPKPLPGTLKRRRPP	T719	T	100	-0.0801698	-0.0721869	-0.0121705	0.137695	-0.179435	-0.266433	-0.231748	0.101365	0.156131	-0.149547	0.0155905	0.714941	-0.00670798	-0.225872	0.0359829	FALSE	None
ADAM17	Uncharacterized protein OS=Chlorocebus sabaeus GN=ADAM17 PE=4 SV=1 - [A0A0D9R472_CHLSB]	A0A0D9R472	DPFPNSSTAAK	1	EKDPFPNSSTAAKSF	S785	S	100	0.169854	-0.15083	0.0103857	-0.0418363	0.16544	0.213454	0.157785	-0.0237441	-0.0230066	-0.119513	0.0681876	0.51688	-0.00310665	0.178893	-0.0554213	FALSE	None
ADAM17	Uncharacterized protein OS=Chlorocebus sabaeus GN=ADAM17 PE=4 SV=1 - [A0A0D9R472_CHLSB]	A0A0D9R472	MDTIQEDPSTDSHMDEDGFEK	1	LDHQRMDTIQEDPST	T761	T	100	-0.0285516	-0.0892604	0.188937	-0.10017	1.94821	1.674	1.73073	1.57839	1.82599	2.04405	4.94368e-05	0.00120724	-0.00726124	1.78431	1.81614	FALSE	None
ADAM17	Uncharacterized protein OS=Chlorocebus sabaeus GN=ADAM17 PE=4 SV=1 - [A0A0D9R472_CHLSB]	A0A0D9R472	MDTIQEDPSTDSHMDEDGFEK	2	QEDPSTDSHMDEDGF	S770	S	100	0.0242644	-0.0440532	0.0491922	-0.0283573	-0.0595151	-0.351106	-0.0408501	-0.234356	-0.257095	-0.135865	0.269807	0.0128378	0.000261536	-0.15049	-0.209106	FALSE	None
ADAM17	Uncharacterized protein OS=Chlorocebus sabaeus GN=ADAM17 PE=4 SV=1 - [A0A0D9R472_CHLSB]	A0A0D9R472	SFEDLTDHPVTR	1	NSSTAAKSFEDLTDH	S791	S	100	0.117586	-0.0121913	-0.0182667	-0.100585	0.553497	0.523338	0.579419	0.489644	0.469946	0.502291	0.000461354	0.00121384	-0.00336421	0.552085	0.487294	TRUE	None
ADAM9	Uncharacterized protein OS=Chlorocebus sabaeus GN=ADAM9 PE=4 SV=1 - [A0A0D9RS75_CHLSB]	A0A0D9RS75	HVSPVTPPR	1	PRHVSPVTPPREVPI	T761	T	100	-0.00687928	-0.248804	0.0639862	0.107512	0.0348852	-0.00751682	-0.0251022	0.00965083	-0.0595054	-0.250837	0.804873	0.509645	-0.0210464	0.000755392	-0.10023	FALSE	None + Calcium regulated
ADAM9	Uncharacterized protein OS=Chlorocebus sabaeus GN=ADAM9 PE=4 SV=1 - [A0A0D9RS75_CHLSB]	A0A0D9RS75	HVSPVTPPR	1	VSVPRHVSPVTPPRE	S758	S	100	0.0535604	-0.0308086	-0.101692	-0.0158077	0.236382	0.318785	-0.0170406	0.272035	0.134456	0.185305	0.173634	0.0112766	-0.023687	0.179376	0.197266	FALSE	None + Calcium regulated
ADAM9	Uncharacterized protein OS=Chlorocebus sabaeus GN=ADAM9 PE=4 SV=1 - [A0A0D9RS75_CHLSB]	A0A0D9RS75	HVSPVTPPR	2	PRHVSPVTPPREVPI	T761	T	100	-0.0292581	0.0692509	-0.0263781	-0.0332992	0.375017	0.521258	0.546261	0.530927	0.384475	0.41267	0.00441608	0.00243073	-0.00492113	0.480846	0.442691	FALSE	None + Calcium regulated
ADAM9	Uncharacterized protein OS=Chlorocebus sabaeus GN=ADAM9 PE=4 SV=1 - [A0A0D9RS75_CHLSB]	A0A0D9RS75	HVSPVTPPR	2	VSVPRHVSPVTPPRE	S758	S	100	-0.0292581	0.0692509	-0.0263781	-0.0332992	0.375017	0.521258	0.546261	0.530927	0.384475	0.41267	0.00441608	0.00243073	-0.00492113	0.480846	0.442691	FALSE	None + Calcium regulated
ADAM9	Uncharacterized protein OS=Chlorocebus sabaeus GN=ADAM9 PE=4 SV=1 - [A0A0D9RS75_CHLSB]	A0A0D9RS75	HVSPVTPPREVPIYANR	2	PRHVSPVTPPREVPI	T761	T	100	0.123342	-0.17448	0.0467962	-0.0307243	-0.060724	-0.205085	0.0757382	0.125882	0.0275537	0.159911	0.623187	0.194613	-0.0087666	-0.0633568	0.104449	FALSE	None + Calcium regulated
ADAM9	Uncharacterized protein OS=Chlorocebus sabaeus GN=ADAM9 PE=4 SV=1 - [A0A0D9RS75_CHLSB]	A0A0D9RS75	HVSPVTPPREVPIYANR	2	VSVPRHVSPVTPPRE	S758	S	100	0.123342	-0.17448	0.0467962	-0.0307243	-0.060724	-0.205085	0.0757382	0.125882	0.0275537	0.159911	0.623187	0.194613	-0.0087666	-0.0633568	0.104449	FALSE	None + Calcium regulated
ADAM9	Uncharacterized protein OS=Chlorocebus sabaeus GN=ADAM9 PE=4 SV=1 - [A0A0D9RS75_CHLSB]	A0A0D9RS75	VSSQGNLIPARPAPAPPLYSSLT	1	PAPPLYSSLT_____	S817	S	98.7	0.112221	-0.0991202	0.223121	-0.275174	0.0216932	-0.0605571	0.12372	0.153109	0.202671	0.31573	0.771973	0.125079	-0.00973792	0.0282853	0.223837	FALSE	None + Calcium regulated
ADAM9	Uncharacterized protein OS=Chlorocebus sabaeus GN=ADAM9 PE=4 SV=1 - [A0A0D9RS75_CHLSB]	A0A0D9RS75	VSSQGNLIPARPAPAPPLYSSLT	1	PPLYSSLT_______	T819	T	99.05	0.0521841	0.0553661	0.0227847	-0.111669	-0.0358324	-0.0311005	-0.0770953	-0.0759593	-0.106669	0.179008	0.282669	0.956616	0.00466647	-0.0480094	-0.00120658	FALSE	None + Calcium regulated
ADAR	Uncharacterized protein OS=Chlorocebus sabaeus GN=ADAR PE=4 SV=1 - [A0A0D9S5D2_CHLSB]	A0A0D9S5D2	SPVTTLLECMHK	1	TSFFSGKSPVTTLLE	S319	S	100	0.0155225	-0.012705	0.0744865	-0.0757779	-0.347071	-0.147366	-0.256694	-0.105702	-0.275562	-0.205632	0.02879	0.0340182	0.000381514	-0.250377	-0.195632	FALSE	None
ADAR	Uncharacterized protein OS=Chlorocebus sabaeus GN=ADAR PE=4 SV=1 - [A0A0D9S5D2_CHLSB]	A0A0D9S5D2	TMLLLSRSPEAQPK	1	TMLLLSRSPEAQPKT	S530	S	100	0.0330572	-0.0150997	-0.0560026	0.0714293	-1.00783	-0.835912	-1.04882	-0.467046	-0.471523	-0.417232	0.00133774	4.96449e-05	0.00834604	-0.964188	-0.451934	FALSE	None
ADARB1	Uncharacterized protein OS=Chlorocebus sabaeus GN=ADARB1 PE=4 SV=1 - [A0A0D9R561_CHLSB]	A0A0D9R561	DGSTPGPGEGSQLSNGGGGGPGR	1	VSPKDGSTPGPGEGS	T32	T	99.5	-0.10039	-0.0731856	0.136105	0.0101277	-0.0291292	0.00874991	-0.308525	-0.272605	0.255195	0.207858	0.428669	0.723427	-0.00683586	-0.109635	0.0634825	FALSE	None
ADCY10	Uncharacterized protein OS=Chlorocebus sabaeus GN=ADCY10 PE=4 SV=1 - [A0A0D9REY1_CHLSB]	A0A0D9REY1	YEVMAMER	1	YQGVWFKYEVMAMER	Y1280	Y	100	-0.0411041	0.138203	-0.0741403	-0.00296552	0.297217	0.198812	0.169829	0.0216617	0.0280345	-0.420367	0.0158494	0.48273	0.00499822	0.221953	-0.123557	FALSE	None
ADCY6	Uncharacterized protein OS=Chlorocebus sabaeus GN=ADCY6 PE=3 SV=1 - [A0A0D9R1Q2_CHLSB]	A0A0D9R1Q2	ANSMEGLMPR	1	LQRTRANSMEGLMPR	S576	S	100	-0.041434	0.104448	-0.0896062	-0.0458404	-0.0817623	0.0329772	-0.029218	-0.0841145	0.00978719	-0.0740051	0.888958	0.571385	-0.0181082	-0.0260011	-0.0494441	FALSE	None
ADCY6	Uncharacterized protein OS=Chlorocebus sabaeus GN=ADCY6 PE=3 SV=1 - [A0A0D9R1Q2_CHLSB]	A0A0D9R1Q2	DAEPPSPTPAGPPR	1	LRDAEPPSPTPAGPP	S54	S	100	0.0424887	0.0795422	-0.00388823	-0.0882112	-0.10652	0.0249385	-0.118041	-0.0816027	-0.103789	-0.141968	0.271008	0.0412875	0.00748287	-0.0665406	-0.10912	FALSE	None
ADCY6	Uncharacterized protein OS=Chlorocebus sabaeus GN=ADCY6 PE=3 SV=1 - [A0A0D9R1Q2_CHLSB]	A0A0D9R1Q2	TRANSMEGLMPR	1	LQRTRANSMEGLMPR	S576	S	99.1	0.138256	0.0173791	-0.0580825	-0.0768738	-0.629378	-0.571386	-0.523887	0.141799	-0.0498062	-0.204222	0.000227432	0.728024	0.00516969	-0.574884	-0.0374097	FALSE	None
ADCY7	Uncharacterized protein OS=Chlorocebus sabaeus GN=ADCY7 PE=4 SV=1 - [A0A0D9QZ92_CHLSB]	A0A0D9QZ92	ESVSSGETPVPNGR	2	AHLNHRESVSSGETP	S520	S	99.7	0.187372	-0.0317718	-0.172881	-0.0100126	0.125557	-0.273619	0.0832554	0.136664	0.0169195	0.122427	0.925495	0.29596	-0.00682321	-0.0216024	0.0920034	FALSE	None
ADCY7	Uncharacterized protein OS=Chlorocebus sabaeus GN=ADCY7 PE=4 SV=1 - [A0A0D9QZ92_CHLSB]	A0A0D9QZ92	ESVSSGETPVPNGR	2	LNHRESVSSGETPVP	S522	S	99.3	0.0161482	-0.114064	-0.15729	0.218488	0.178645	-0.252308	-0.100002	0.040892	0.37618	0.0361055	0.765593	0.317818	-0.00917933	-0.0578885	0.151059	FALSE	None
ADCY7	Uncharacterized protein OS=Chlorocebus sabaeus GN=ADCY7 PE=4 SV=1 - [A0A0D9QZ92_CHLSB]	A0A0D9QZ92	ESVSSGETPVPNGR	2	NHRESVSSGETPVPN	S523	S	99.4	0.358597	0.0505205	-0.188472	-0.238514	0.0724691	-0.294931	0.266513	0.232435	-0.342341	0.208749	0.93263	0.879876	-0.00446708	0.0146837	0.0329479	FALSE	None
ADCY9	Uncharacterized protein OS=Chlorocebus sabaeus GN=ADCY9 PE=3 SV=1 - [A0A0D9RBA0_CHLSB]	A0A0D9RBA0	CTDHGVFPQHQLSISPDIR	1	PQHQLSISPDIRVQV	S1259	S	100	0.105137	-0.311784	-0.00345328	0.136229	-0.258034	-0.289484	-0.497357	-0.262343	-0.493981	-0.319194	0.0487313	0.0416495	-0.0184678	-0.348292	-0.358506	FALSE	None
ADCY9	Uncharacterized protein OS=Chlorocebus sabaeus GN=ADCY9 PE=3 SV=1 - [A0A0D9RBA0_CHLSB]	A0A0D9RBA0	GQGTASSGNVSDLAQTVK	1	PRGQGTASSGNVSDL	S610	S	100	-0.0289803	0.0393609	-0.0634397	0.0604842	0.0270366	0.114183	-0.0158385	-0.0938104	0.0326788	-0.0108858	0.451304	0.610845	0.00185628	0.0417937	-0.0240058	FALSE	None
ADCY9	Uncharacterized protein OS=Chlorocebus sabaeus GN=ADCY9 PE=3 SV=1 - [A0A0D9RBA0_CHLSB]	A0A0D9RBA0	SPTDEIANLVPSVQYMDK	1	VDGSIGRSPTDEIAN	S1273	S	99.85	0.065466	-0.0885928	0.131141	-0.124896	0.408125	0.483131	0.238703	0.169898	0.257933	0.254015	0.0131563	0.0249577	-0.00422058	0.376653	0.227282	FALSE	None
ADCY9	Uncharacterized protein OS=Chlorocebus sabaeus GN=ADCY9 PE=3 SV=1 - [A0A0D9RBA0_CHLSB]	A0A0D9RBA0	VQVDGSIGR	1	IRVQVDGSIGRSPTD	S1269	S	100	-0.0650667	-0.102133	0.160006	-0.0226243	0.366428	0.0738789	0.0422289	-0.24159	-0.0190581	-0.315065	0.243722	0.164951	-0.00745434	0.160845	-0.191905	FALSE	None
ADD1	Uncharacterized protein OS=Chlorocebus sabaeus GN=ADD1 PE=4 SV=1 - [A0A0D9RTC7_CHLSB]	A0A0D9RTC7	AAVVTSPPPTTAPHK	1	SRAAVVTSPPPTTAP	S12	S	99.55	0.0202543	-0.11199	-0.000891971	0.0549595	0.0254518	-0.033117	0.0176915	-0.0663178	-0.0462634	-0.105208	0.76727	0.186022	-0.00941709	0.00334212	-0.0725965	TRUE	None + Calcium regulated
ADD1	Uncharacterized protein OS=Chlorocebus sabaeus GN=ADD1 PE=4 SV=1 - [A0A0D9RTC7_CHLSB]	A0A0D9RTC7	EKSPPDQPAVPHPPPSTPIK	1	AREQKEKSPPDQPAV	S600	S	100	0.0421064	-0.0623054	0.144941	-0.081913	0.176509	-0.09035	-0.0244433	-0.170404	-0.0291133	0.18644	0.92345	0.90501	0.0107073	0.0205718	-0.00435941	FALSE	None + Calcium regulated
ADD1	Uncharacterized protein OS=Chlorocebus sabaeus GN=ADD1 PE=4 SV=1 - [A0A0D9RTC7_CHLSB]	A0A0D9RTC7	GDEASEEGQNGSSPK	1	EEGQNGSSPKSKTKW	S465	S	99.65	-0.0136662	-0.0819004	0.13733	-0.0723328	0.0651768	0.150629	0.163186	0.255627	0.314293	-0.072599	0.0769924	0.284865	-0.00764239	0.126331	0.165774	FALSE	None + Calcium regulated
ADD1	Uncharacterized protein OS=Chlorocebus sabaeus GN=ADD1 PE=4 SV=1 - [A0A0D9RTC7_CHLSB]	A0A0D9RTC7	GSEENLDEAR	1	VERKQKGSEENLDEA	S586	S	100	0.0551541	-0.164075	-0.0806595	0.159651	0.0727587	0.0403982	0.123495	-0.386981	-0.120446	-0.0430955	0.323148	0.240255	-0.0074822	0.078884	-0.183507	FALSE	None + Calcium regulated
ADD1	Uncharacterized protein OS=Chlorocebus sabaeus GN=ADD1 PE=4 SV=1 - [A0A0D9RTC7_CHLSB]	A0A0D9RTC7	RVSMILQSPAFCEELESMIQEQFK	1	MEQKKRVSMILQSPA	S59	S	100	0.0168582	-0.0438656	-0.0600023	0.0838536	-0.15464	-0.10088	-0.150956	0.0450501	0.0419413	0.141721	0.018635	0.159454	-0.000789008	-0.135492	0.0762374	FALSE	None + Calcium regulated
ADD1	Uncharacterized protein OS=Chlorocebus sabaeus GN=ADD1 PE=4 SV=1 - [A0A0D9RTC7_CHLSB]	A0A0D9RTC7	SPGSPVGEGTGSLPK	1	AKSRSPGSPVGEGTG	S358	S	100	-0.0108136	-0.0187683	0.00647599	-0.0191801	0.197477	0.317178	0.255177	0.103678	0.10872	0.0414022	0.0142083	0.0397277	-0.0105715	0.256611	0.0846003	FALSE	None + Calcium regulated
ADD1	Uncharacterized protein OS=Chlorocebus sabaeus GN=ADD1 PE=4 SV=1 - [A0A0D9RTC7_CHLSB]	A0A0D9RTC7	SPGSPVGEGTGSLPK	2	AKSRSPGSPVGEGTG	S358	S	100	0.113657	-0.0111856	0.0102307	-0.0519067	0.0553446	0.164422	0.158753	0.0937197	0.0158507	0.00626203	0.0795459	0.623865	0.0151988	0.126173	0.0386108	FALSE	None + Calcium regulated
ADD1	Uncharacterized protein OS=Chlorocebus sabaeus GN=ADD1 PE=4 SV=1 - [A0A0D9RTC7_CHLSB]	A0A0D9RTC7	SPGSPVGEGTGSLPK	2	KYKAKSRSPGSPVGE	S355	S	100	0.214083	-0.126353	0.0458294	-0.162331	0.0829293	0.0984624	0.130131	0.0163125	0.0195107	0.012925	0.291072	0.804258	-0.00719307	0.103841	0.0162494	TRUE	None + Calcium regulated
ADD1	Uncharacterized protein OS=Chlorocebus sabaeus GN=ADD1 PE=4 SV=1 - [A0A0D9RTC7_CHLSB]	A0A0D9RTC7	SPGSPVGEGTGSLPK	2	PVGEGTGSLPKWQIG	S366	S	100	-0.158805	0.0539	0.0102307	0.079468	0.042652	0.164422	0.18101	0.141055	0.0158507	0.00356175	0.111952	0.446088	-0.00380166	0.129361	0.0534893	FALSE	None + Calcium regulated
ADD1	Uncharacterized protein OS=Chlorocebus sabaeus GN=ADD1 PE=4 SV=1 - [A0A0D9RTC7_CHLSB]	A0A0D9RTC7	SPPDQPAVPHPPPSTPIK	1	AREQKEKSPPDQPAV	S600	S	100	-0.0638815	-0.04949	-0.0361133	0.12282	-0.0279871	0.00137243	-0.134285	-0.144525	-0.106981	-0.180891	0.469526	0.0439258	-0.00666632	-0.0536332	-0.144132	FALSE	None + Calcium regulated
ADD1	Uncharacterized protein OS=Chlorocebus sabaeus GN=ADD1 PE=4 SV=1 - [A0A0D9RTC7_CHLSB]	A0A0D9RTC7	SPPDQPAVPHPPPSTPIK	1	VPHPPPSTPIKLEEG	T614	T	100	-0.0434187	-0.00710075	0.0302974	0.0021509	0.240605	0.154496	0.232084	-0.132269	-0.0445111	-0.10331	0.00513673	0.0514646	-0.0045178	0.209062	-0.0933633	FALSE	None + Calcium regulated
ADD1	Uncharacterized protein OS=Chlorocebus sabaeus GN=ADD1 PE=4 SV=1 - [A0A0D9RTC7_CHLSB]	A0A0D9RTC7	SRSPGSPVGEGTGSLPK	1	AKSRSPGSPVGEGTG	S358	S	99.6	-0.0102362	0.0684527	0.0145052	-0.0623389	-0.463858	-0.5924	-0.532533	-0.260718	-0.329067	-0.330839	0.000338311	0.000338241	0.0025957	-0.529597	-0.306875	FALSE	None + Calcium regulated
ADD1	Uncharacterized protein OS=Chlorocebus sabaeus GN=ADD1 PE=4 SV=1 - [A0A0D9RTC7_CHLSB]	A0A0D9RTC7	SRSPGSPVGEGTGSLPK	1	KYKAKSRSPGSPVGE	S355	S	100	-0.0637198	0.14321	-0.0325269	-0.0319024	0.0748416	0.0747692	0.0209913	0.0203251	-0.0451348	0.0661565	0.353951	0.867764	0.0037652	0.0568674	0.0137822	TRUE	None + Calcium regulated
ADD1	Uncharacterized protein OS=Chlorocebus sabaeus GN=ADD1 PE=4 SV=1 - [A0A0D9RTC7_CHLSB]	A0A0D9RTC7	SRSPGSPVGEGTGSLPK	2	AKSRSPGSPVGEGTG	S358	S	100	-0.0802089	0.17589	-0.0465877	-0.0307581	-0.0757609	0.138908	0.0153244	-0.0720455	-0.185753	-0.335032	0.810634	0.100908	0.00458388	0.0261571	-0.19761	FALSE	None + Calcium regulated
ADD1	Uncharacterized protein OS=Chlorocebus sabaeus GN=ADD1 PE=4 SV=1 - [A0A0D9RTC7_CHLSB]	A0A0D9RTC7	SRSPGSPVGEGTGSLPK	2	KYKAKSRSPGSPVGE	S355	S	100	-0.0802089	0.17589	-0.0465877	-0.0307581	-0.0757609	0.138908	0.0153244	-0.0720455	-0.185753	-0.335032	0.810634	0.100908	0.00458388	0.0261571	-0.19761	TRUE	None + Calcium regulated
ADD1	Uncharacterized protein OS=Chlorocebus sabaeus GN=ADD1 PE=4 SV=1 - [A0A0D9RTC7_CHLSB]	A0A0D9RTC7	TSTSAVPNLFVPLNTNPK	1	KEDGHRTSTSAVPNL	S481	S	99	0.142561	0.021289	-0.0494131	-0.0932673	0.0624429	-0.172444	0.286137	-0.0295453	-0.233986	0.00826329	0.735312	0.380929	0.00529251	0.0587118	-0.0850893	TRUE	None + Calcium regulated
ADD2	Uncharacterized protein OS=Chlorocebus sabaeus GN=ADD2 PE=4 SV=1 - [A0A0D9RRM7_CHLSB]	A0A0D9RRM7	SAPASPVQSPAK	2	EPGSPAKSAPASPVQ	S596	S	100	0.030262	0.158597	-0.262028	0.0738835	-0.0898824	0.0319285	-0.109371	-0.0917088	0.127835	-0.127356	0.609353	0.810999	0.000178397	-0.055775	-0.0304099	FALSE	None + Calcium regulated
ADD2	Uncharacterized protein OS=Chlorocebus sabaeus GN=ADD2 PE=4 SV=1 - [A0A0D9RRM7_CHLSB]	A0A0D9RRM7	SAPASPVQSPAK	2	PAKSAPASPVQSPAK	S600	S	99.1	0.030262	0.158597	-0.262028	0.0738835	-0.0898824	0.0319285	-0.109371	-0.0917088	0.127835	-0.127356	0.609353	0.810999	0.000178397	-0.055775	-0.0304099	TRUE	None + Calcium regulated
ADD3	Uncharacterized protein OS=Chlorocebus sabaeus GN=ADD3 PE=4 SV=1 - [A0A0D9QYQ6_CHLSB]	A0A0D9QYQ6	IEEVLSPEGSPSK	1	EVLSPEGSPSKSPTK	S677	S	100	0.0516545	-0.0442946	0.0716257	-0.055531	0.11402	0.100043	0.115757	0.0202079	0.0623707	0.0346157	0.0477395	0.396737	0.00586367	0.10994	0.0390648	FALSE	None + Calcium regulated
ADD3	Uncharacterized protein OS=Chlorocebus sabaeus GN=ADD3 PE=4 SV=1 - [A0A0D9QYQ6_CHLSB]	A0A0D9QYQ6	IEEVLSPEGSPSK	2	EKIEEVLSPEGSPSK	S673	S	100	0.0544664	-0.0433554	0.056476	-0.00622542	0.0191202	0.0910388	0.0822309	0.0845783	0.0709258	0.0873414	0.203455	0.0716263	0.0153404	0.0641299	0.0809485	FALSE	None + Calcium regulated
ADD3	Uncharacterized protein OS=Chlorocebus sabaeus GN=ADD3 PE=4 SV=1 - [A0A0D9QYQ6_CHLSB]	A0A0D9QYQ6	IEEVLSPEGSPSK	2	EVLSPEGSPSKSPTK	S677	S	100	0.0510095	-0.023583	0.0443698	-0.00265269	0.0231238	0.0733654	0.0917645	0.0753068	0.0714046	0.0904088	0.163901	0.0368234	0.0172859	0.0627512	0.0790401	FALSE	None + Calcium regulated
ADD3	Uncharacterized protein OS=Chlorocebus sabaeus GN=ADD3 PE=4 SV=1 - [A0A0D9QYQ6_CHLSB]	A0A0D9QYQ6	IEEVLSPEGSPSKSPTK	1	PEGSPSKSPTKKKKK	S681	S	98.8	-0.0600661	0.0326708	-0.061592	0.088758	-1.37679	-1.35219	-1.33874	-0.602344	-0.59292	-0.532593	1.28112e-05	7.05936e-05	-5.73114e-05	-1.35591	-0.575952	FALSE	None + Calcium regulated
ADD3	Uncharacterized protein OS=Chlorocebus sabaeus GN=ADD3 PE=4 SV=1 - [A0A0D9QYQ6_CHLSB]	A0A0D9QYQ6	IEEVLSPEGSPSKSPTK	2	EVLSPEGSPSKSPTK	S677	S	100	-0.0932414	0.0756165	0.0626907	-0.0395012	-1.15235	-0.985237	-1.32692	-0.46563	-0.58892	-0.476627	0.00271085	0.000321917	0.00139115	-1.15484	-0.510392	FALSE	None + Calcium regulated
ADD3	Uncharacterized protein OS=Chlorocebus sabaeus GN=ADD3 PE=4 SV=1 - [A0A0D9QYQ6_CHLSB]	A0A0D9QYQ6	IEEVLSPEGSPSKSPTK	2	PEGSPSKSPTKKKKK	S681	S	99.1	-0.0932414	0.0756165	0.0626907	-0.0395012	-1.15235	-0.985237	-1.32692	-0.46563	-0.58892	-0.476627	0.00271085	0.000321917	0.00139115	-1.15484	-0.510392	FALSE	None + Calcium regulated
ADD3	Uncharacterized protein OS=Chlorocebus sabaeus GN=ADD3 PE=4 SV=1 - [A0A0D9QYQ6_CHLSB]	A0A0D9QYQ6	IEEVLSPEGSPSKSPTK	3	EKIEEVLSPEGSPSK	S673	S	100	-0.0240643	0.0139234	0.0229381	-0.0170062	-0.959399	-0.716299	-0.953089	-0.422725	-0.462866	-0.360256	0.00729755	0.00197571	-0.00105227	-0.876262	-0.415282	FALSE	None + Calcium regulated
ADD3	Uncharacterized protein OS=Chlorocebus sabaeus GN=ADD3 PE=4 SV=1 - [A0A0D9QYQ6_CHLSB]	A0A0D9QYQ6	IEEVLSPEGSPSKSPTK	3	EVLSPEGSPSKSPTK	S677	S	99.55	-0.0240643	0.0139234	0.0229381	-0.0170062	-0.959399	-0.716299	-0.953089	-0.422725	-0.462866	-0.360256	0.00729755	0.00197571	-0.00105227	-0.876262	-0.415282	FALSE	None + Calcium regulated
ADD3	Uncharacterized protein OS=Chlorocebus sabaeus GN=ADD3 PE=4 SV=1 - [A0A0D9QYQ6_CHLSB]	A0A0D9QYQ6	IEEVLSPEGSPSKSPTK	3	PEGSPSKSPTKKKKK	S681	S	98.65	-0.0240643	0.0139234	0.0229381	-0.0170062	-0.959399	-0.716299	-0.953089	-0.422725	-0.462866	-0.360256	0.00729755	0.00197571	-0.00105227	-0.876262	-0.415282	FALSE	None + Calcium regulated
ADD3	Uncharacterized protein OS=Chlorocebus sabaeus GN=ADD3 PE=4 SV=1 - [A0A0D9QYQ6_CHLSB]	A0A0D9QYQ6	RVTQILQSPAFR	1	MEQRKRVTQILQSPA	T59	T	100	-0.240927	0.159513	-0.45173	0.386145	-0.0767441	0.179574	0.19745	0.048732	0.15184	-0.0678892	0.547546	0.708087	-0.0367499	0.100093	0.0442275	FALSE	None + Calcium regulated
ADD3	Uncharacterized protein OS=Chlorocebus sabaeus GN=ADD3 PE=4 SV=1 - [A0A0D9QYQ6_CHLSB]	A0A0D9QYQ6	VNVPEESRNGETSPR	1	ESRNGETSPRTKITW	S461	S	99.4	-0.0579251	0.212894	0.0179112	-0.153228	-1.20327	-1.37262	-1.06881	-0.727681	-0.537743	-0.526214	0.000254472	0.00194627	0.00491288	-1.2149	-0.597213	FALSE	None + Calcium regulated
ADD3	Uncharacterized protein OS=Chlorocebus sabaeus GN=ADD3 PE=4 SV=1 - [A0A0D9QYQ6_CHLSB]	A0A0D9QYQ6	VTQILQSPAFR	1	RVTQILQSPAFREDL	S64	S	100	0.134914	-0.0644177	-0.117799	0.0474491	0.0979186	0.0981779	-0.0623359	-0.029692	-0.089083	-0.19685	0.592539	0.218788	3.66577e-05	0.0445869	-0.105208	FALSE	None + Calcium regulated
ADGRF5	Uncharacterized protein OS=Chlorocebus sabaeus GN=ADGRF5 PE=3 SV=1 - [A0A0D9RJK3_CHLSB]	A0A0D9RJK3	STSLGSSTPVFSMSSPISR	1	STPVFSMSSPISRRF	S1303	S	99.4	0.0399986	-0.0951064	0.0442641	-0.0822703	0.195226	-0.00144308	0.18467	0.12144	0.136332	0.28425	0.127422	0.0344419	-0.0232785	0.126151	0.180674	FALSE	None
ADGRF5	Uncharacterized protein OS=Chlorocebus sabaeus GN=ADGRF5 PE=3 SV=1 - [A0A0D9RJK3_CHLSB]	A0A0D9RJK3	STSLGSSTPVFSMSSPISR	1	WSSQHSKSTSLGSST	S1290	S	99.5	-0.011501	-0.0553053	-0.0273894	0.0861777	0.391831	0.17027	0.317465	0.27536	0.186872	0.187013	0.0280749	0.00396179	-0.00200452	0.293189	0.216415	FALSE	None
ADGRF5	Uncharacterized protein OS=Chlorocebus sabaeus GN=ADGRF5 PE=3 SV=1 - [A0A0D9RJK3_CHLSB]	A0A0D9RJK3	STSLGSSTPVFSMSSPISR	2	SQHSKSTSLGSSTPV	S1292	S	99.05	0.0749682	-0.172931	0.0684531	0.0075138	0.366091	0.19019	0.303199	0.374959	0.186653	0.34833	0.0131778	0.014614	-0.00549903	0.286493	0.303314	FALSE	None
ADGRF5	Uncharacterized protein OS=Chlorocebus sabaeus GN=ADGRF5 PE=3 SV=1 - [A0A0D9RJK3_CHLSB]	A0A0D9RJK3	STSLGSSTPVFSMSSPISR	2	STPVFSMSSPISRRF	S1303	S	98.5	-0.045173	0.0150524	0.119393	-0.0952777	0.0322361	-0.238736	-0.0431839	0.126496	-0.0559046	-0.00399666	0.439101	0.75465	-0.00150137	-0.0832278	0.0221982	FALSE	None
ADGRF5	Uncharacterized protein OS=Chlorocebus sabaeus GN=ADGRF5 PE=3 SV=1 - [A0A0D9RJK3_CHLSB]	A0A0D9RJK3	STSLGSSTPVFSMSSPISR	2	STSLGSSTPVFSMSS	T1297	T	99.1	-0.045173	-0.0351139	0.0763004	-0.0327683	0.0322361	0.0436379	-0.0243798	-0.163094	0.073009	0.164911	0.491799	0.765065	-0.0091887	0.0171647	0.0249418	FALSE	None
ADGRF5	Uncharacterized protein OS=Chlorocebus sabaeus GN=ADGRF5 PE=3 SV=1 - [A0A0D9RJK3_CHLSB]	A0A0D9RJK3	STSLGSSTPVFSMSSPISRR	1	TPVFSMSSPISRRFN	S1304	S	99.3	-0.040249	0.0478672	-0.0998213	0.0922037	-0.545761	-0.4035	-0.457195	-0.157369	-0.204786	-0.453965	0.000613992	0.0784461	1.77555e-07	-0.468819	-0.27204	FALSE	None
ADGRG1	Uncharacterized protein OS=Chlorocebus sabaeus GN=ADGRG1 PE=3 SV=1 - [A0A0D9QXV0_CHLSB]	A0A0D9QXV0	LPISTGSTSSSRI	2	ISTGSTSSSRI____	S684	S	98.4	0.0108547	0.167947	0.0503769	-0.224255	0.687133	0.300661	0.142974	0.355334	0.135358	0.269612	0.129044	0.060216	0.00123084	0.376923	0.253435	FALSE	None
ADGRG1	Uncharacterized protein OS=Chlorocebus sabaeus GN=ADGRG1 PE=3 SV=1 - [A0A0D9QXV0_CHLSB]	A0A0D9QXV0	SNSDSARLPISTGSTSSSR	1	PLKSNSDSARLPIST	S672	S	99.7	-0.154347	0.0950304	0.0330834	0.0146428	0.554967	0.199071	0.550469	0.167998	0.302067	0.143838	0.0470788	0.0360229	-0.00289757	0.434835	0.204635	FALSE	None
ADGRG2	Uncharacterized protein OS=Chlorocebus sabaeus GN=ADGRG2 PE=3 SV=1 - [A0A0D9RQ56_CHLSB]	A0A0D9RQ56	RGSLHFIEQM	1	RRTSKRGSLHFIEQM	S920	S	100	-0.203197	0.0244791	0.0146058	0.13141	0.245861	0.263241	0.257027	0.26775	0.120599	-0.178398	0.0326278	0.634368	-0.00817562	0.255376	0.069984	FALSE	None
ADGRG6	Uncharacterized protein OS=Chlorocebus sabaeus GN=ADGRG6 PE=3 SV=1 - [A0A0D9RWW0_CHLSB]	A0A0D9RWW0	SGSFRQCFHGQVLVK	1	HSFNKSGSFRQCFHG	S1204	S	99.3	-0.0639174	0.141936	-0.192056	0.103913	-0.768324	-0.615364	-0.763556	-0.269774	-0.404654	-0.523183	0.000704084	0.0142052	-0.0025314	-0.715748	-0.399204	FALSE	None
ADGRG6	Uncharacterized protein OS=Chlorocebus sabaeus GN=ADGRG6 PE=3 SV=1 - [A0A0D9RWW0_CHLSB]	A0A0D9RWW0	SLSSSSIGSNSTYLTSK	1	GKSLSSSSIGSNSTY	S1164	S	100	0.0953718	-0.292057	0.276744	-0.171781	0.495152	0.190681	0.363298	0.0284734	0.219403	0.751721	0.0637225	0.242282	-0.0229305	0.34971	0.333199	FALSE	None
ADGRG6	Uncharacterized protein OS=Chlorocebus sabaeus GN=ADGRG6 PE=3 SV=1 - [A0A0D9RWW0_CHLSB]	A0A0D9RWW0	SLSSSSIGSNSTYLTSK	2	GKSLSSSSIGSNSTY	S1164	S	99.6	0.0569049	0.0389717	-0.0596976	-0.0163928	-0.158079	-0.048417	-0.0860494	0.0252513	0.169401	0.0407625	0.0654152	0.249955	0.00494656	-0.0975151	0.0784716	FALSE	None
ADGRG6	Uncharacterized protein OS=Chlorocebus sabaeus GN=ADGRG6 PE=3 SV=1 - [A0A0D9RWW0_CHLSB]	A0A0D9RWW0	SLSSSSIGSNSTYLTSK	2	LSSSSIGSNSTYLTS	S1167	S	99.6	0.0570322	0.0587034	-0.072458	-0.0238828	-0.172812	-0.0713107	-0.0941983	-0.00562331	0.152058	0.036834	0.0469262	0.383365	0.00484869	-0.112774	0.0610896	FALSE	None
ADGRG6	Uncharacterized protein OS=Chlorocebus sabaeus GN=ADGRG6 PE=3 SV=1 - [A0A0D9RWW0_CHLSB]	A0A0D9RWW0	SSSTTYFK	1	LTSKSKSSSTTYFKR	S1179	S	100	0.00409182	-0.11001	0.151324	-0.0669311	0.648084	0.527208	0.633331	0.480733	0.416879	0.783664	0.000368487	0.0206049	-0.00538134	0.602874	0.560425	FALSE	None
ADNP	Uncharacterized protein OS=Chlorocebus sabaeus GN=ADNP PE=4 SV=1 - [A0A0D9RRR6_CHLSB]	A0A0D9RRR6	LMHNASDSEVDQDDVVEWK	1	TKLMHNASDSEVDQD	S954	S	100	-0.00786415	-0.130128	0.123723	-0.0107976	0.286673	0.00305693	-0.072078	-0.136492	-0.168605	-0.260484	0.562398	0.0361477	-0.0062668	0.0725507	-0.188527	FALSE	None + Transcription factor
ADNP	Uncharacterized protein OS=Chlorocebus sabaeus GN=ADNP PE=4 SV=1 - [A0A0D9RRR6_CHLSB]	A0A0D9RRR6	LMHNASDSEVDQDDVVEWK	2	LMHNASDSEVDQDDV	S956	S	100	-0.0307166	-0.108595	0.0757796	0.0444163	0.162608	0.254368	0.190012	0.0500529	0.0762776	0.0172681	0.00925518	0.303985	-0.00477885	0.202329	0.0478662	FALSE	None + Transcription factor
ADNP	Uncharacterized protein OS=Chlorocebus sabaeus GN=ADNP PE=4 SV=1 - [A0A0D9RRR6_CHLSB]	A0A0D9RRR6	LMHNASDSEVDQDDVVEWK	2	TKLMHNASDSEVDQD	S954	S	100	-0.0307166	-0.108595	0.0757796	0.0444163	0.162608	0.254368	0.190012	0.0500529	0.0762776	0.0172681	0.00925518	0.303985	-0.00477885	0.202329	0.0478662	FALSE	None + Transcription factor
ADNP	Uncharacterized protein OS=Chlorocebus sabaeus GN=ADNP PE=4 SV=1 - [A0A0D9RRR6_CHLSB]	A0A0D9RRR6	LNQSPSLAPVK	1	APSRLNQSPSLAPVK	S709	S	100	-0.0596641	0.0794751	0.0318301	-0.0408725	-0.0710947	-0.0583268	-0.054456	0.0293502	-0.0172869	-0.0609097	0.141123	0.666802	0.00269214	-0.0612925	-0.0162822	FALSE	None + Transcription factor
ADNP	Uncharacterized protein OS=Chlorocebus sabaeus GN=ADNP PE=4 SV=1 - [A0A0D9RRR6_CHLSB]	A0A0D9RRR6	NVHSEDFENR	1	SHFRNVHSEDFENRI	S98	S	100	0.00821797	0.0553691	0.0151801	-0.071496	-0.20059	-0.0826499	-0.0883884	0.159859	0.0150383	0.10853	0.0576922	0.147389	0.00181776	-0.123876	0.0944758	FALSE	None + Transcription factor
ADNP	Uncharacterized protein OS=Chlorocebus sabaeus GN=ADNP PE=4 SV=1 - [A0A0D9RRR6_CHLSB]	A0A0D9RRR6	SSPQAAVPYK	1	ADIPVKSSPQAAVPY	S608	S	100	0.0535775	-0.168423	0.139984	-0.0548233	0.107338	-0.077887	0.125292	-0.0491029	-0.0528155	0.217773	0.5553	0.701446	-0.00742128	0.0515812	0.0386182	FALSE	None + Transcription factor
ADNP	Uncharacterized protein OS=Chlorocebus sabaeus GN=ADNP PE=4 SV=1 - [A0A0D9RRR6_CHLSB]	A0A0D9RRR6	TNAPSRLNQSPSLAPVK	1	APSRLNQSPSLAPVK	S709	S	100	-0.0513996	0.0415456	0.0100413	0.0081778	-0.645261	-0.652468	-0.784162	-0.530662	-0.579541	-0.50024	0.00120105	2.98949e-05	0.00209126	-0.693964	-0.536814	FALSE	None + Transcription factor
ADRB2	Uncharacterized protein OS=Chlorocebus sabaeus GN=ADRB2 PE=3 SV=1 - [A0A0D9SEC3_CHLSB]	A0A0D9SEC3	FHAQNLSQVEQDGR	1	RFHAQNLSQVEQDGR	S246	S	100	-0.0558732	-0.0614136	0.00933135	0.0825811	0.502548	0.422946	0.203221	0.146414	0.213707	0.135015	0.037061	0.00950314	-0.00634359	0.376238	0.165045	FALSE	None
ADRM1	Uncharacterized protein OS=Chlorocebus sabaeus GN=ADRM1 PE=4 SV=1 - [A0A0D9RTD5_CHLSB]	A0A0D9RTD5	DEEEDMSLD	1	KDEEEDMSLD_____	S405	S	100	0.316906	-0.550561	0.0204956	-0.103596	-0.229011	-0.0886883	0.208927	0.00279497	-0.153094	-0.10941	0.854166	0.970585	-0.0791891	-0.0362573	-0.0865695	FALSE	None
ADRM1	Uncharacterized protein OS=Chlorocebus sabaeus GN=ADRM1 PE=4 SV=1 - [A0A0D9RTD5_CHLSB]	A0A0D9RTD5	SQSAAVTPSSTTSSTR	1	RSQSAAVTPSSTTSS	T217	T	100	-0.0560618	0.0254174	0.109178	-0.108155	-0.141788	-0.148055	-0.188558	-0.231772	0.168164	-0.0172635	0.0443794	0.88669	-0.00740547	-0.159467	-0.0269572	FALSE	None
ADRM1	Uncharacterized protein OS=Chlorocebus sabaeus GN=ADRM1 PE=4 SV=1 - [A0A0D9RTD5_CHLSB]	A0A0D9RTD5	SQSAAVTPSSTTSSTR	1	SSSSRSQSAAVTPSS	S213	S	100	0.0417326	0.00120098	0.173738	-0.226229	0.505157	0.0828412	0.208379	-0.107048	0.215203	-0.263658	0.15563	0.780333	-0.00238929	0.265459	-0.0518342	FALSE	None
ADRM1	Uncharacterized protein OS=Chlorocebus sabaeus GN=ADRM1 PE=4 SV=1 - [A0A0D9RTD5_CHLSB]	A0A0D9RTD5	SQSAAVTPSSTTSSTR	1	SSSSSSRSQSAAVTP	S211	S	100	-0.0478797	-0.0663635	0.206073	-0.119902	0.0708244	0.189667	0.113315	0.181051	0.266281	0.470697	0.174157	0.0448606	-0.00701799	0.124602	0.30601	FALSE	None
ADRM1	Uncharacterized protein OS=Chlorocebus sabaeus GN=ADRM1 PE=4 SV=1 - [A0A0D9RTD5_CHLSB]	A0A0D9RTD5	SQSAAVTPSSTTSSTR	2	RSQSAAVTPSSTTSS	T217	T	100	-0.167912	0.0955643	0.00741602	0.0506129	-0.129444	-0.196679	-0.263943	-0.089949	-0.202793	-0.0629629	0.0403669	0.170753	-0.00357975	-0.196689	-0.118568	FALSE	None
ADRM1	Uncharacterized protein OS=Chlorocebus sabaeus GN=ADRM1 PE=4 SV=1 - [A0A0D9RTD5_CHLSB]	A0A0D9RTD5	SQSAAVTPSSTTSSTR	2	SAAVTPSSTTSSTRA	S220	S	98.6	0.0316848	-0.0266406	-0.0101428	0.000655292	-0.100251	-0.131852	-0.125785	-0.113666	-0.262257	-0.328921	0.000647607	0.0618455	-0.00111083	-0.119296	-0.234948	FALSE	None
ADRM1	Uncharacterized protein OS=Chlorocebus sabaeus GN=ADRM1 PE=4 SV=1 - [A0A0D9RTD5_CHLSB]	A0A0D9RTD5	SQSAAVTPSSTTSSTR	2	SSSSRSQSAAVTPSS	S213	S	100	-0.155091	0.077351	-0.0548352	0.117076	-0.187796	-0.157117	-0.450004	-0.183343	0.0671959	-0.118052	0.0852144	0.486291	-0.00387467	-0.264972	-0.0780663	FALSE	None
ADRM1	Uncharacterized protein OS=Chlorocebus sabaeus GN=ADRM1 PE=4 SV=1 - [A0A0D9RTD5_CHLSB]	A0A0D9RTD5	SQSAAVTPSSTTSSTR	2	SSSSSSRSQSAAVTP	S211	S	100	-0.27559	0.174024	0.129832	-0.0689907	0.003319	-0.0439899	-0.0178567	-0.0217695	-0.0640718	0.0456047	0.933979	0.977714	-0.0101814	-0.0195092	-0.0134122	FALSE	None
ADRM1	Uncharacterized protein OS=Chlorocebus sabaeus GN=ADRM1 PE=4 SV=1 - [A0A0D9RTD5_CHLSB]	A0A0D9RTD5	SQSAAVTPSSTTSSTR	2	TPSSTTSSTRATPAP	S224	S	99	-0.0820693	-0.125193	0.0311206	0.141224	-0.123797	-0.678298	-0.0170337	-0.470042	-0.243398	-0.547019	0.325314	0.0231034	-0.00872926	-0.273043	-0.420153	FALSE	None
ADRM1	Uncharacterized protein OS=Chlorocebus sabaeus GN=ADRM1 PE=4 SV=1 - [A0A0D9RTD5_CHLSB]	A0A0D9RTD5	SQSAAVTPSSTTSSTR	2	VTPSSTTSSTRATPA	S223	S	99.9	-0.0820693	-0.125193	0.0311206	0.141224	-0.123797	-0.678298	-0.0170337	-0.470042	-0.243398	-0.547019	0.325314	0.0231034	-0.00872926	-0.273043	-0.420153	FALSE	None
AEBP2	Uncharacterized protein OS=Chlorocebus sabaeus GN=AEBP2 PE=4 SV=1 - [A0A0D9R6V8_CHLSB]	A0A0D9R6V8	LSPLPPGSPGSAAR	1	LSPLPPGSPGSAARG	S24	S	100	-0.00585859	0.0192002	-0.0661392	0.0488702	0.0753859	0.136745	-0.0810811	-0.101596	0.131787	0.079217	0.572009	0.657466	-0.000981858	0.0436833	0.0364696	FALSE	None + Transcription factor
AEBP2	Uncharacterized protein OS=Chlorocebus sabaeus GN=AEBP2 PE=4 SV=1 - [A0A0D9R6V8_CHLSB]	A0A0D9R6V8	LSPLPPGSPGSAAR	2	LEELSRLSPLPPGSP	S18	S	100	-0.0760707	0.116922	-0.0133708	-0.0157717	0.322497	0.17513	0.0872529	0.0997201	0.0365098	0.163918	0.0857144	0.137354	0.00292709	0.19496	0.100049	FALSE	None + Transcription factor
AEBP2	Uncharacterized protein OS=Chlorocebus sabaeus GN=AEBP2 PE=4 SV=1 - [A0A0D9R6V8_CHLSB]	A0A0D9R6V8	LSPLPPGSPGSAAR	2	LSPLPPGSPGSAARG	S24	S	99.4	-0.0760707	0.116922	-0.0133708	-0.0157717	0.322497	0.17513	0.0872529	0.0997201	0.0365098	0.163918	0.0857144	0.137354	0.00292709	0.19496	0.100049	FALSE	None + Transcription factor
AEBP2	Uncharacterized protein OS=Chlorocebus sabaeus GN=AEBP2 PE=4 SV=1 - [A0A0D9R6V8_CHLSB]	A0A0D9R6V8	RGSLEMSSDGEPLSR	1	TSGGRRGSLEMSSDG	S205	S	100	-0.0705078	-0.0273725	0.0715679	0.0177275	0.0305361	-0.0154057	0.108971	-0.0188608	0.0269049	-0.134119	0.406476	0.525631	-0.00214622	0.0413673	-0.0420249	FALSE	None + Transcription factor
AEBP2	Uncharacterized protein OS=Chlorocebus sabaeus GN=AEBP2 PE=4 SV=1 - [A0A0D9R6V8_CHLSB]	A0A0D9R6V8	RGSLEMSSDGEPLSR	2	RGSLEMSSDGEPLSR	S210	S	99.1	-0.254326	0.0784119	0.000531815	0.0308371	-0.0599636	-0.00373969	-0.0189307	-0.00863725	0.0901369	0.0372907	0.9169	0.398424	-0.0361363	-0.0275447	0.0395968	FALSE	None + Transcription factor
AEBP2	Uncharacterized protein OS=Chlorocebus sabaeus GN=AEBP2 PE=4 SV=1 - [A0A0D9R6V8_CHLSB]	A0A0D9R6V8	RGSLEMSSDGEPLSR	2	RRGSLEMSSDGEPLS	S209	S	99.4	0.127248	-0.0499096	-0.132593	0.0571414	0.320846	-0.162645	0.0836892	-0.229281	-0.0123896	-0.0360881	0.636123	0.352773	0.000471853	0.08063	-0.0925862	FALSE	None + Transcription factor
AEBP2	Uncharacterized protein OS=Chlorocebus sabaeus GN=AEBP2 PE=4 SV=1 - [A0A0D9R6V8_CHLSB]	A0A0D9R6V8	RGSLEMSSDGEPLSR	2	TSGGRRGSLEMSSDG	S205	S	100	-0.0781038	-0.00217847	-0.0414349	0.0274511	0.146322	-0.00373969	0.0907641	-0.0335098	0.0699518	0.000278255	0.130065	0.400703	-0.0235665	0.077782	0.0122401	FALSE	None + Transcription factor
AEBP2	Uncharacterized protein OS=Chlorocebus sabaeus GN=AEBP2 PE=4 SV=1 - [A0A0D9R6V8_CHLSB]	A0A0D9R6V8	SLPRPHDFFDAQTLDAIR	1	LKNKRRRSLPRPHDF	S389	S	100	0.00592153	-0.41143	0.259349	0.0146697	-0.311736	-0.471265	-0.314346	-0.155233	-0.108052	-0.291068	0.0923817	0.369196	-0.0328725	-0.365782	-0.184784	FALSE	None + Transcription factor
AEBP2	Uncharacterized protein OS=Chlorocebus sabaeus GN=AEBP2 PE=4 SV=1 - [A0A0D9R6V8_CHLSB]	A0A0D9R6V8	SLSPGAASSSSGDGDGK	1	SDETRSLSPGAASSS	S140	S	100	0.0545522	0.0790288	-0.0291334	-0.000137771	0.102401	0.0777659	0.0554278	-0.0160214	0.0038949	0.0384789	0.129095	0.583473	0.0260775	0.0785315	0.00878411	FALSE	None + Transcription factor
AEBP2	Uncharacterized protein OS=Chlorocebus sabaeus GN=AEBP2 PE=4 SV=1 - [A0A0D9R6V8_CHLSB]	A0A0D9R6V8	STPAMMNGQGSTTSSSK	1	TISSGRSTPAMMNGQ	T241	T	99.4	-0.0785132	-0.00683874	0.0406343	0.0339315	0.275294	0.262158	0.46498	0.422003	0.422558	0.698069	0.0223881	0.0226111	-0.00269653	0.334144	0.51421	FALSE	None + Transcription factor
AFAP1	Uncharacterized protein OS=Chlorocebus sabaeus GN=AFAP1 PE=4 SV=1 - [A0A0D9RU02_CHLSB]	A0A0D9RU02	EAYSGCSGPVDSECPPPPSSPVHK	1	ECPPPPSSPVHKAEL	S265	S	100	0.168949	-0.315796	0.270324	-0.224004	0.441167	-0.205664	0.0827848	-0.31139	0.00644796	0.727752	0.607228	0.659523	-0.0251319	0.106096	0.140937	FALSE	None
AFAP1	Uncharacterized protein OS=Chlorocebus sabaeus GN=AFAP1 PE=4 SV=1 - [A0A0D9RU02_CHLSB]	A0A0D9RU02	KPSTDEQTSSAEEDVPTCGYLNVLSNSR	2	KPSTDEQTSSAEEDV	T341	T	99.6	0.0202846	-0.219055	0.0667273	0.0915813	0.170117	-0.0762601	0.190373	-0.0430164	0.210178	0.321433	0.396047	0.257769	-0.0101153	0.0947434	0.162865	FALSE	None
AFAP1	Uncharacterized protein OS=Chlorocebus sabaeus GN=AFAP1 PE=4 SV=1 - [A0A0D9RU02_CHLSB]	A0A0D9RU02	LSSERPSSDGEGVVENGITTCNGK	1	LSSERPSSDGEGVVE	S283	S	99.4	-0.0573911	0.077803	-0.0479868	0.0381467	-0.165713	0.0547253	0.0260094	0.210767	0.174879	0.173808	0.714056	0.00755518	0.00264295	-0.0283262	0.186485	FALSE	None
AFAP1	Uncharacterized protein OS=Chlorocebus sabaeus GN=AFAP1 PE=4 SV=1 - [A0A0D9RU02_CHLSB]	A0A0D9RU02	LSSERPSSDGEGVVENGITTCNGK	2	KLSSERPSSDGEGVV	S282	S	100	0.0773315	0.0444319	-0.0792943	-0.0252652	0.184279	0.0219053	0.0676786	0.314019	0.171493	0.350381	0.220236	0.0168378	0.00430097	0.0912875	0.278631	FALSE	None
AFAP1	Uncharacterized protein OS=Chlorocebus sabaeus GN=AFAP1 PE=4 SV=1 - [A0A0D9RU02_CHLSB]	A0A0D9RU02	LSSERPSSDGEGVVENGITTCNGK	2	LSSERPSSDGEGVVE	S283	S	100	0.0773315	0.0444319	-0.0792943	-0.0252652	0.184279	0.0219053	0.0676786	0.314019	0.171493	0.350381	0.220236	0.0168378	0.00430097	0.0912875	0.278631	FALSE	None
AFAP1	Uncharacterized protein OS=Chlorocebus sabaeus GN=AFAP1 PE=4 SV=1 - [A0A0D9RU02_CHLSB]	A0A0D9RU02	SGTSNPQSPVFR	1	IEPKSGTSNPQSPVF	S664	S	100	0.0191822	-0.074265	-0.0207751	0.0629599	-0.0493017	-0.0899007	-0.115805	-0.0618552	-0.126949	-0.224083	0.0688222	0.0818504	-0.00322449	-0.0850025	-0.137629	FALSE	None
AFAP1	Uncharacterized protein OS=Chlorocebus sabaeus GN=AFAP1 PE=4 SV=1 - [A0A0D9RU02_CHLSB]	A0A0D9RU02	SGTSNPQSPVFR	1	SGTSNPQSPVFRHRT	S668	S	100	0.024885	0.0313038	0.0144622	-0.0356707	-0.0181688	-0.0519482	0.0212156	-0.00301428	-0.0123222	0.0421322	0.391843	0.993773	0.00874508	-0.0163005	0.00893191	FALSE	None
AFAP1	Uncharacterized protein OS=Chlorocebus sabaeus GN=AFAP1 PE=4 SV=1 - [A0A0D9RU02_CHLSB]	A0A0D9RU02	SGTSNPQSPVFR	2	IEPKSGTSNPQSPVF	S664	S	99.75	0.0245304	0.0476715	-0.0114234	-0.0170551	-0.134664	-0.132707	-0.112317	0.0452467	0.0873573	-0.0306868	0.00105986	0.588012	0.0109308	-0.126563	0.0339724	FALSE	None
AFAP1	Uncharacterized protein OS=Chlorocebus sabaeus GN=AFAP1 PE=4 SV=1 - [A0A0D9RU02_CHLSB]	A0A0D9RU02	SGTSNPQSPVFR	2	SGTSNPQSPVFRHRT	S668	S	100	0.0530547	0.0290616	0.0052957	-0.0179431	-0.147185	-0.128491	-0.108316	0.0714763	0.102743	-0.0452526	0.000629666	0.634819	0.0173672	-0.127997	0.0429889	FALSE	None
AFAP1	Uncharacterized protein OS=Chlorocebus sabaeus GN=AFAP1 PE=4 SV=1 - [A0A0D9RU02_CHLSB]	A0A0D9RU02	SGTSNPQSPVFRHR	2	SGTSNPQSPVFRHRT	S668	S	100	-0.118251	-0.0065035	0.0503462	0.060265	-0.662691	-0.536304	-0.888906	-1.00407	-0.847888	-0.546796	0.0120208	0.0197786	-0.00353578	-0.695967	-0.799583	FALSE	None
AFAP1L2	Uncharacterized protein OS=Chlorocebus sabaeus GN=AFAP1L2 PE=4 SV=1 - [A0A0D9QYA0_CHLSB]	A0A0D9QYA0	AEAGPVTLGTTVDTTHLENVSPRPK	1	TTHLENVSPRPKAVT	S797	S	100	-0.00308431	0.00561983	0.0500297	-0.0437336	-0.082275	-0.16087	-0.390347	-0.176853	-0.278826	-0.204147	0.142041	0.00522503	0.00220792	-0.211164	-0.219942	FALSE	None
AFAP1L2	Uncharacterized protein OS=Chlorocebus sabaeus GN=AFAP1L2 PE=4 SV=1 - [A0A0D9QYA0_CHLSB]	A0A0D9QYA0	ESDRVYLDLTPVK	1	DRVYLDLTPVKSFLH	T569	T	100	0.0850897	0.0118637	-0.0160916	-0.0622114	0.0242487	-0.259653	-0.455063	-0.424122	-0.0939225	0.253654	0.229961	0.683631	0.00466258	-0.230156	-0.0881302	FALSE	None
AFAP1L2	Uncharacterized protein OS=Chlorocebus sabaeus GN=AFAP1L2 PE=4 SV=1 - [A0A0D9QYA0_CHLSB]	A0A0D9QYA0	ISFPPSCPDAVVATPPGASPPVK	2	CPDAVVATPPGASPP	T665	T	100	-0.261452	0.102248	0.281747	-0.198821	-0.120181	-0.100143	0.0507751	-0.193639	-0.221366	0.0908789	0.800759	0.606983	-0.0190695	-0.0565164	-0.108042	FALSE	None
AFAP1L2	Uncharacterized protein OS=Chlorocebus sabaeus GN=AFAP1L2 PE=4 SV=1 - [A0A0D9QYA0_CHLSB]	A0A0D9QYA0	ISFPPSCPDAVVATPPGASPPVK	2	VATPPGASPPVKDRL	S670	S	100	-0.261452	0.102248	0.281747	-0.198821	-0.120181	-0.100143	0.0507751	-0.193639	-0.221366	0.0908789	0.800759	0.606983	-0.0190695	-0.0565164	-0.108042	FALSE	None
AFDN	Uncharacterized protein OS=Chlorocebus sabaeus GN=AFDN PE=4 SV=1 - [A0A0D9RHZ1_CHLSB]	A0A0D9RHZ1	ADHRSSPNVANQPPSPGGK	3	KNRADHRSSPNVANQ	S1179	S	100	0.0132484	0.206376	-0.0395746	-0.151561	-0.0833737	0.448941	0.24312	0.105956	0.0198549	0.132554	0.339555	0.389367	0.00712211	0.202896	0.0861215	FALSE	None
AFDN	Uncharacterized protein OS=Chlorocebus sabaeus GN=AFDN PE=4 SV=1 - [A0A0D9RHZ1_CHLSB]	A0A0D9RHZ1	ADHRSSPNVANQPPSPGGK	3	NRADHRSSPNVANQP	S1180	S	100	0.0132484	0.206376	-0.0395746	-0.151561	-0.0833737	0.448941	0.24312	0.105956	0.0198549	0.132554	0.339555	0.389367	0.00712211	0.202896	0.0861215	FALSE	None
AFDN	Uncharacterized protein OS=Chlorocebus sabaeus GN=AFDN PE=4 SV=1 - [A0A0D9RHZ1_CHLSB]	A0A0D9RHZ1	ADHRSSPNVANQPPSPGGK	3	NVANQPPSPGGKSAY	S1189	S	100	0.0132484	0.206376	-0.0395746	-0.151561	-0.0833737	0.448941	0.24312	0.105956	0.0198549	0.132554	0.339555	0.389367	0.00712211	0.202896	0.0861215	FALSE	None
AFDN	Uncharacterized protein OS=Chlorocebus sabaeus GN=AFDN PE=4 SV=1 - [A0A0D9RHZ1_CHLSB]	A0A0D9RHZ1	DLQYITVSK	1	DLQYITVSKEELSSG	S1508	S	100	0.158588	-0.171734	0.00928617	-0.0142523	0.230016	0.233443	0.284913	0.159123	0.206402	0.489896	0.0290818	0.0853505	-0.00452803	0.249457	0.28514	FALSE	None
AFDN	Uncharacterized protein OS=Chlorocebus sabaeus GN=AFDN PE=4 SV=1 - [A0A0D9RHZ1_CHLSB]	A0A0D9RHZ1	DYEPPSPSPAPGAPPPPPQR	1	DYEPPSPSPAPGAPP	S1717	S	100	0.000254444	-0.155399	0.083943	0.0984647	0.279465	-0.135076	0.0413825	-0.128729	-0.0861477	-0.169626	0.707952	0.0999281	0.00681566	0.061924	-0.128168	FALSE	None
AFDN	Uncharacterized protein OS=Chlorocebus sabaeus GN=AFDN PE=4 SV=1 - [A0A0D9RHZ1_CHLSB]	A0A0D9RHZ1	DYEPPSPSPAPGAPPPPPQR	1	PRDYEPPSPSPAPGA	S1715	S	100	-0.0394898	0.0794372	0.0440828	-0.0762491	-0.146741	-0.221357	-0.213722	-0.0933969	-0.124611	-0.0902437	0.00679838	0.0574259	0.00194528	-0.19394	-0.10275	FALSE	None
AFDN	Uncharacterized protein OS=Chlorocebus sabaeus GN=AFDN PE=4 SV=1 - [A0A0D9RHZ1_CHLSB]	A0A0D9RHZ1	EELSSGDSLSPDPWK	1	LSSGDSLSPDPWKRD	S1519	S	100	0.0556389	0.0478374	-0.0439055	-0.0377616	0.0103696	0.0655973	0.113532	0.197927	0.0753841	0.106373	0.214901	0.0571485	0.0054523	0.0631663	0.126561	FALSE	None
AFDN	Uncharacterized protein OS=Chlorocebus sabaeus GN=AFDN PE=4 SV=1 - [A0A0D9RHZ1_CHLSB]	A0A0D9RHZ1	EELSSGDSLSPDPWKR	1	LSSGDSLSPDPWKRD	S1519	S	100	-0.0092093	0.0732022	0.0168654	-0.0620421	-0.353059	-0.272483	-0.266701	-0.0740468	-0.16447	-0.078072	0.00072517	0.0453565	0.00470405	-0.297414	-0.10553	FALSE	None
AFDN	Uncharacterized protein OS=Chlorocebus sabaeus GN=AFDN PE=4 SV=1 - [A0A0D9RHZ1_CHLSB]	A0A0D9RHZ1	ERQRLFSQGQDVSNK	1	KERQRLFSQGQDVSN	S1818	S	100	-0.0177143	0.12543	0.0381368	-0.125124	-1.00864	-0.724957	-0.942281	-0.877969	-0.747694	-1.04464	0.00165622	0.00169674	0.00518214	-0.891961	-0.890101	FALSE	None
AFDN	Uncharacterized protein OS=Chlorocebus sabaeus GN=AFDN PE=4 SV=1 - [A0A0D9RHZ1_CHLSB]	A0A0D9RHZ1	LDSDRVSSASSTAER	2	RLDSDRVSSASSTAE	S561	S	100	0.140515	0.100652	-0.217533	-0.0108527	0.00586955	-0.0854457	-0.14511	0.299552	0.0513473	-0.228324	0.436652	0.840564	0.00319519	-0.0748954	0.0408584	FALSE	None
AFDN	Uncharacterized protein OS=Chlorocebus sabaeus GN=AFDN PE=4 SV=1 - [A0A0D9RHZ1_CHLSB]	A0A0D9RHZ1	LDSDRVSSASSTAER	2	SDRVSSASSTAERGM	S564	S	99.4	0.140515	0.100652	-0.217533	-0.0108527	0.00586955	-0.0854457	-0.14511	0.299552	0.0513473	-0.228324	0.436652	0.840564	0.00319519	-0.0748954	0.0408584	FALSE	None
AFDN	Uncharacterized protein OS=Chlorocebus sabaeus GN=AFDN PE=4 SV=1 - [A0A0D9RHZ1_CHLSB]	A0A0D9RHZ1	LQLSVTEVGTEK	1	KLYRLQLSVTEVGTE	S424	S	100	-0.00753771	-0.113887	-0.0167289	0.11505	0.0435039	-0.0246315	0.00533719	0.0257665	-0.0322165	-0.0739473	0.79913	0.719478	-0.00577576	0.00806985	-0.0267991	FALSE	None
AFDN	Uncharacterized protein OS=Chlorocebus sabaeus GN=AFDN PE=4 SV=1 - [A0A0D9RHZ1_CHLSB]	A0A0D9RHZ1	QGAIYHGLATLLNQPSPMMQR	1	ATLLNQPSPMMQRIS	S1114	S	100	-0.016028	-0.0130737	-0.0823618	0.0871489	-0.370211	-0.283381	-0.241951	-0.0600277	-0.235977	-0.261122	0.00301771	0.0833535	-0.00607866	-0.298514	-0.185709	FALSE	None
AFDN	Uncharacterized protein OS=Chlorocebus sabaeus GN=AFDN PE=4 SV=1 - [A0A0D9RHZ1_CHLSB]	A0A0D9RHZ1	QGAIYHGLATLLNQPSPMMQR	2	AIYHGLATLLNQPSP	T1108	T	98.5	0.2173	-0.11568	0.0188206	-0.12768	-0.0506868	-0.206913	-0.132442	-0.252336	-0.0480893	-0.00580145	0.228293	0.407064	-0.00180971	-0.130014	-0.102076	FALSE	None
AFDN	Uncharacterized protein OS=Chlorocebus sabaeus GN=AFDN PE=4 SV=1 - [A0A0D9RHZ1_CHLSB]	A0A0D9RHZ1	QGAIYHGLATLLNQPSPMMQR	2	ATLLNQPSPMMQRIS	S1114	S	98.5	0.2173	-0.11568	0.0188206	-0.12768	-0.0506868	-0.206913	-0.132442	-0.252336	-0.0480893	-0.00580145	0.228293	0.407064	-0.00180971	-0.130014	-0.102076	FALSE	None
AFDN	Uncharacterized protein OS=Chlorocebus sabaeus GN=AFDN PE=4 SV=1 - [A0A0D9RHZ1_CHLSB]	A0A0D9RHZ1	RSVDGGLMVK	1	DHALAKRSVDGGLMV	S512	S	100	0.0484083	0.029796	0.00547665	-0.0685629	0.034639	0.170844	0.0758972	0.0531059	-0.0949228	-0.0832027	0.141586	0.45891	0.0037795	0.0937935	-0.0416732	FALSE	None
AFDN	Uncharacterized protein OS=Chlorocebus sabaeus GN=AFDN PE=4 SV=1 - [A0A0D9RHZ1_CHLSB]	A0A0D9RHZ1	SQDADLPGSSGAPENLTFK	1	AKEKRSKSQDADLPG	S1793	S	100	-0.000670271	0.0935583	-0.0739368	0.00158378	0.17834	0.195377	0.107989	0.183839	0.0831008	0.158528	0.016036	0.030722	0.00513376	0.160569	0.141823	FALSE	None
AFDN	Uncharacterized protein OS=Chlorocebus sabaeus GN=AFDN PE=4 SV=1 - [A0A0D9RHZ1_CHLSB]	A0A0D9RHZ1	SSPNVANQPPSPGGK	1	KNRADHRSSPNVANQ	S1179	S	100	-0.0198002	0.129234	-0.0455203	-0.0403936	-0.0987939	0.295261	0.387541	0.488401	0.273464	0.141455	0.33234	0.08331	0.00587999	0.194669	0.301107	FALSE	None
AFDN	Uncharacterized protein OS=Chlorocebus sabaeus GN=AFDN PE=4 SV=1 - [A0A0D9RHZ1_CHLSB]	A0A0D9RHZ1	SSPNVANQPPSPGGK	1	NRADHRSSPNVANQP	S1180	S	99.7	-0.00781013	0.0982909	0.0255531	-0.0965171	0.121976	0.215745	0.2896	0.201134	0.226657	0.193885	0.0282486	0.012752	0.00487919	0.209107	0.207225	FALSE	None
AFDN	Uncharacterized protein OS=Chlorocebus sabaeus GN=AFDN PE=4 SV=1 - [A0A0D9RHZ1_CHLSB]	A0A0D9RHZ1	SSPNVANQPPSPGGK	1	NVANQPPSPGGKSAY	S1189	S	100	0.0296469	0.0693451	-0.00619233	-0.0644639	-0.025763	0.0751923	-0.0252612	-0.0070626	-0.0747941	-0.0836768	0.983332	0.156142	0.00708396	0.00805605	-0.0551778	FALSE	None
AFDN	Uncharacterized protein OS=Chlorocebus sabaeus GN=AFDN PE=4 SV=1 - [A0A0D9RHZ1_CHLSB]	A0A0D9RHZ1	SSPNVANQPPSPGGK	2	KNRADHRSSPNVANQ	S1179	S	99.6	-0.0379073	0.0315288	-0.0073576	-0.0024188	-0.117129	0.117715	0.0055845	-0.016082	0.0586094	0.0227871	0.937332	0.379183	-0.00403873	0.00205687	0.0217715	FALSE	None
AFDN	Uncharacterized protein OS=Chlorocebus sabaeus GN=AFDN PE=4 SV=1 - [A0A0D9RHZ1_CHLSB]	A0A0D9RHZ1	SSPNVANQPPSPGGK	2	NRADHRSSPNVANQP	S1180	S	99.5	0.0415767	0.0362993	-0.074017	0.0203002	0.0775599	0.0509229	0.119871	0.0517933	0.0315272	0.0444386	0.0722166	0.271616	0.00603979	0.0827846	0.0425864	FALSE	None
AFDN	Uncharacterized protein OS=Chlorocebus sabaeus GN=AFDN PE=4 SV=1 - [A0A0D9RHZ1_CHLSB]	A0A0D9RHZ1	SSPNVANQPPSPGGK	2	NVANQPPSPGGKSAY	S1189	S	100	-0.031598	0.0414816	-0.0194651	0.0203002	0.0223884	0.0804368	0.0777007	0.0282883	0.0419635	0.0227871	0.0785572	0.196734	0.00267966	0.0601753	0.031013	FALSE	None
AFDN	Uncharacterized protein OS=Chlorocebus sabaeus GN=AFDN PE=4 SV=1 - [A0A0D9RHZ1_CHLSB]	A0A0D9RHZ1	SVTPASTLTK	1	KSVTPASTLTKSGPG	T1341	T	99.7	0.0875827	0.0375307	-0.060407	-0.0426815	-0.162864	0.161255	0.0201623	0.151279	0.0115838	0.117505	0.995084	0.176885	0.00550621	0.0061845	0.0934557	FALSE	None
AFDN	Uncharacterized protein OS=Chlorocebus sabaeus GN=AFDN PE=4 SV=1 - [A0A0D9RHZ1_CHLSB]	A0A0D9RHZ1	SVTPASTLTK	1	NHSSKSVTPASTLTK	T1337	T	99.85	0.036019	-0.104943	0.0204329	0.0369518	-0.0945003	-0.272659	-0.0717539	-0.122896	-0.102784	-0.137744	0.136539	0.0359684	-0.0028847	-0.146304	-0.121141	FALSE	None
AFDN	Uncharacterized protein OS=Chlorocebus sabaeus GN=AFDN PE=4 SV=1 - [A0A0D9RHZ1_CHLSB]	A0A0D9RHZ1	SVTPASTLTK	2	KSVTPASTLTKSGPG	T1341	T	99.15	-0.0570096	0.052645	-0.0281374	0.0349742	-0.271844	-0.157588	-0.169584	-0.0353679	-0.054672	-0.163488	0.0115986	0.155499	0.000618041	-0.199672	-0.0845095	FALSE	None
AFDN	Uncharacterized protein OS=Chlorocebus sabaeus GN=AFDN PE=4 SV=1 - [A0A0D9RHZ1_CHLSB]	A0A0D9RHZ1	SVTPASTLTK	2	NHSSKSVTPASTLTK	T1337	T	100	-0.0999145	0.0498728	-0.0560804	0.0606152	-0.226601	-0.168702	-0.193091	-0.0391247	0.00802343	-0.069702	0.0127555	0.64824	-0.0113767	-0.196131	-0.0336011	FALSE	None
AFDN	Uncharacterized protein OS=Chlorocebus sabaeus GN=AFDN PE=4 SV=1 - [A0A0D9RHZ1_CHLSB]	A0A0D9RHZ1	SVTPASTLTK	2	VTPASTLTKSGPGRW	T1343	T	99.6	-0.107966	0.0124149	-0.0560804	0.13613	-0.104102	-0.168702	-0.193091	-0.0391247	0.0130757	0.0797838	0.0582492	0.744152	-0.00387552	-0.155299	0.0179116	FALSE	None
AFDN	Uncharacterized protein OS=Chlorocebus sabaeus GN=AFDN PE=4 SV=1 - [A0A0D9RHZ1_CHLSB]	A0A0D9RHZ1	TPAAIPATPVAVSQPIR	1	TPAAIPATPVAVSQP	T1359	T	100	-0.0867934	-0.325203	0.0698863	0.227366	0.311734	0.0716739	0.17659	0.357086	0.200895	-0.0818106	0.181052	0.33532	-0.028686	0.186666	0.158723	FALSE	None
AFDN	Uncharacterized protein OS=Chlorocebus sabaeus GN=AFDN PE=4 SV=1 - [A0A0D9RHZ1_CHLSB]	A0A0D9RHZ1	TQVLSPDSLFTAK	1	YLKTQVLSPDSLFTA	S1740	S	100	-0.0837302	0.0924696	0.0542486	-0.0534807	-0.133906	-0.0404239	0.00317118	-0.0298735	-0.00396774	0.0711537	0.35687	0.854105	0.0023768	-0.0570529	0.0124375	FALSE	None
AFDN	Uncharacterized protein OS=Chlorocebus sabaeus GN=AFDN PE=4 SV=1 - [A0A0D9RHZ1_CHLSB]	A0A0D9RHZ1	TSSVVTLEVAK	1	ELMTRTSSVVTLEVA	S1090	S	100	0.00550201	0.0191678	0.00600148	0.010651	0.207286	-0.0532555	-0.0306368	0.0420412	-0.0208866	0.0488034	0.747222	0.618803	0.0103306	0.0411312	0.0233194	FALSE	None
AFF1	Uncharacterized protein OS=Chlorocebus sabaeus GN=AFF1 PE=4 SV=1 - [A0A0D9QWD8_CHLSB]	A0A0D9QWD8	ELSPLISSLPSPVPPLSPIHSNQQTLPR	1	PSPVPPLSPIHSNQQ	S213	S	100	0.155627	-0.404283	0.080668	0.0689499	0.312112	-0.193284	0.0988425	0.00791852	0.422294	0.232548	0.64044	0.220933	-0.0247595	0.0725566	0.22092	FALSE	None + Transcription factor
AFF1	Uncharacterized protein OS=Chlorocebus sabaeus GN=AFF1 PE=4 SV=1 - [A0A0D9QWD8_CHLSB]	A0A0D9QWD8	LLSPLRDTPPPQSLVVK	1	LRDTKLLSPLRDTPP	S751	S	100	-0.109632	-0.168505	0.068641	0.114156	0.176564	-0.112765	0.0432569	0.0730855	0.0734026	0.0477493	0.608792	0.285628	-0.0238352	0.035685	0.0647458	FALSE	None + Transcription factor
AFF4	Uncharacterized protein OS=Chlorocebus sabaeus GN=AFF4 PE=4 SV=1 - [A0A0D9RMK1_CHLSB]	A0A0D9RMK1	AVGMPSPVSPK	1	SKAVGMPSPVSPKLS	S1055	S	100	0.0138403	-0.0155116	-0.0693791	0.0726105	-0.17579	-0.071761	-0.0431329	-0.185734	-0.300829	-0.300301	0.124152	0.00511259	0.00039005	-0.0968947	-0.262288	FALSE	None + Transcription factor
AFF4	Uncharacterized protein OS=Chlorocebus sabaeus GN=AFF4 PE=4 SV=1 - [A0A0D9RMK1_CHLSB]	A0A0D9RMK1	AVGMPSPVSPK	1	VGMPSPVSPKLSPGN	S1058	S	100	-0.102319	-0.0539047	-0.0532708	0.169863	-0.333339	-0.356178	-0.356357	-0.33097	-0.209368	-0.470304	0.0108586	0.0254189	-0.00990771	-0.348625	-0.336881	FALSE	None + Transcription factor
AFF4	Uncharacterized protein OS=Chlorocebus sabaeus GN=AFF4 PE=4 SV=1 - [A0A0D9RMK1_CHLSB]	A0A0D9RMK1	AVGMPSPVSPK	2	SKAVGMPSPVSPKLS	S1055	S	100	0.0733909	0.0234188	-0.0448768	-0.0862179	-0.151924	-0.0252368	0.0171723	0.0373463	0.0547498	-0.0173293	0.511726	0.459438	-0.00857125	-0.0533297	0.0249223	FALSE	None + Transcription factor
AFF4	Uncharacterized protein OS=Chlorocebus sabaeus GN=AFF4 PE=4 SV=1 - [A0A0D9RMK1_CHLSB]	A0A0D9RMK1	AVGMPSPVSPK	2	VGMPSPVSPKLSPGN	S1058	S	100	0.0733909	0.0234188	-0.0448768	-0.0862179	-0.151924	-0.0252368	0.0171723	0.0373463	0.0547498	-0.0173293	0.511726	0.459438	-0.00857125	-0.0533297	0.0249223	FALSE	None + Transcription factor
AFF4	Uncharacterized protein OS=Chlorocebus sabaeus GN=AFF4 PE=4 SV=1 - [A0A0D9RMK1_CHLSB]	A0A0D9RMK1	DLLPSPAGPVPSK	1	KEKDLLPSPAGPVPS	S814	S	100	0.0872095	0.0416067	-0.0547083	-0.03571	-0.0940417	0.0644406	0.0459542	-0.0616705	0.0380856	-0.0548082	0.948518	0.475565	0.00959947	0.00545104	-0.026131	FALSE	None + Transcription factor
AFF4	Uncharacterized protein OS=Chlorocebus sabaeus GN=AFF4 PE=4 SV=1 - [A0A0D9RMK1_CHLSB]	A0A0D9RMK1	ELLSPLSEPDDRYPLIVK	1	KELLSPLSEPDDRYP	S706	S	100	0.0578194	-0.249268	0.159729	-0.024618	0.39073	0.0203733	0.192009	-0.0559051	0.142564	0.501325	0.189279	0.335109	-0.0140843	0.201037	0.195995	FALSE	None + Transcription factor
AFF4	Uncharacterized protein OS=Chlorocebus sabaeus GN=AFF4 PE=4 SV=1 - [A0A0D9RMK1_CHLSB]	A0A0D9RMK1	ELLSPLSEPDDRYPLIVK	2	KELLSPLSEPDDRYP	S706	S	100	0.0276998	-0.115277	0.080517	-0.00406512	-0.0268198	-0.0613975	0.00579427	0.00427062	0.0914	0.179544	0.61644	0.216974	-0.00278127	-0.0274743	0.0917383	FALSE	None + Transcription factor
AFF4	Uncharacterized protein OS=Chlorocebus sabaeus GN=AFF4 PE=4 SV=1 - [A0A0D9RMK1_CHLSB]	A0A0D9RMK1	ELLSPLSEPDDRYPLIVK	2	MEEKELLSPLSEPDD	S703	S	100	0.0276998	-0.115277	0.080517	-0.00406512	-0.0268198	-0.0613975	0.00579427	0.00427062	0.0914	0.179544	0.61644	0.216974	-0.00278127	-0.0274743	0.0917383	FALSE	None + Transcription factor
AFF4	Uncharacterized protein OS=Chlorocebus sabaeus GN=AFF4 PE=4 SV=1 - [A0A0D9RMK1_CHLSB]	A0A0D9RMK1	IESETPVDLASSMPSSR	1	DLASSMPSSRHKAAT	S598	S	99.5	0.148388	-0.0536063	-0.323829	0.191474	-0.278573	-0.331871	-0.0988384	-0.0892618	-0.0998242	0.102446	0.163212	0.891263	-0.00939329	-0.236427	-0.0288801	FALSE	None + Transcription factor
AFF4	Uncharacterized protein OS=Chlorocebus sabaeus GN=AFF4 PE=4 SV=1 - [A0A0D9RMK1_CHLSB]	A0A0D9RMK1	LSPGNSGNYSSGASSASASGSSVTIPQK	1	SPVSPKLSPGNSGNY	S1062	S	100	0.0802889	-0.246847	0.390753	-0.359401	0.576937	-0.269555	0.460872	-0.158688	0.295806	1.03239	0.414612	0.353917	-0.0338016	0.256085	0.389835	FALSE	None + Transcription factor
AFF4	Uncharacterized protein OS=Chlorocebus sabaeus GN=AFF4 PE=4 SV=1 - [A0A0D9RMK1_CHLSB]	A0A0D9RMK1	NSYNNSQAPSPGLGSK	1	YNNSQAPSPGLGSKA	S1043	S	100	0.0769132	-0.0377359	0.174243	-0.232207	0.093185	-0.147424	0.122878	-0.241364	0.0575703	0.478543	0.830792	0.683211	-0.00469664	0.0228795	0.0982498	FALSE	None + Transcription factor
AFF4	Uncharacterized protein OS=Chlorocebus sabaeus GN=AFF4 PE=4 SV=1 - [A0A0D9RMK1_CHLSB]	A0A0D9RMK1	SPRDPDANWDSPSR	1	KEHQRSKSPRDPDAN	S212	S	100	-0.101487	-0.0212999	0.140781	-0.0446305	-0.121275	-0.0457297	-0.168902	-0.165953	-0.221926	-0.250991	0.157593	0.0212804	-0.00665899	-0.111969	-0.212957	FALSE	None + Transcription factor
AFF4	Uncharacterized protein OS=Chlorocebus sabaeus GN=AFF4 PE=4 SV=1 - [A0A0D9RMK1_CHLSB]	A0A0D9RMK1	SPRDPDANWDSPSR	2	KEHQRSKSPRDPDAN	S212	S	100	0.0138004	-0.0717291	-0.0690725	0.117136	0.279118	0.123962	0.410451	0.0854086	-0.0752913	0.182772	0.0584155	0.495024	-0.00246636	0.271177	0.0642964	FALSE	None + Transcription factor
AFF4	Uncharacterized protein OS=Chlorocebus sabaeus GN=AFF4 PE=4 SV=1 - [A0A0D9RMK1_CHLSB]	A0A0D9RMK1	TPVKPSSVEEEDSFFR	1	KYPESNRTPVKPSSV	T674	T	100	0.0240356	-0.138055	0.0536663	0.0400077	0.378941	0.352155	0.331621	0.273001	0.179091	0.174501	0.00249324	0.0119126	-0.00508643	0.354239	0.208864	FALSE	None + Transcription factor
AFF4	Uncharacterized protein OS=Chlorocebus sabaeus GN=AFF4 PE=4 SV=1 - [A0A0D9RMK1_CHLSB]	A0A0D9RMK1	TPVKPSSVEEEDSFFR	1	RTPVKPSSVEEEDSF	S680	S	100	0.00204626	-0.0221004	-0.0184532	0.0418532	0.217549	0.159117	0.145581	0.0713012	0.0113825	-0.00724396	0.00377968	0.438986	0.000836456	0.174082	0.0251466	FALSE	None + Transcription factor
AFF4	Uncharacterized protein OS=Chlorocebus sabaeus GN=AFF4 PE=4 SV=1 - [A0A0D9RMK1_CHLSB]	A0A0D9RMK1	VSPASSVDSNIPSSQGYK	1	KVNPHKVSPASSVDS	S487	S	100	0.0274171	-0.182349	0.234509	-0.131745	0.378149	0.164651	0.262177	-0.0036602	0.174012	0.673636	0.0560853	0.283204	-0.0130422	0.268326	0.281329	FALSE	None + Transcription factor
AFF4	Uncharacterized protein OS=Chlorocebus sabaeus GN=AFF4 PE=4 SV=1 - [A0A0D9RMK1_CHLSB]	A0A0D9RMK1	VSPASSVDSNIPSSQGYK	2	KVNPHKVSPASSVDS	S487	S	100	0.031822	0.0293269	0.0496916	-0.105733	0.26933	0.123771	0.220364	0.00785056	0.166958	0.209309	0.0188883	0.162949	0.00127679	0.204488	0.128039	FALSE	None + Transcription factor
AFF4	Uncharacterized protein OS=Chlorocebus sabaeus GN=AFF4 PE=4 SV=1 - [A0A0D9RMK1_CHLSB]	A0A0D9RMK1	VSPASSVDSNIPSSQGYK	2	PHKVSPASSVDSNIP	S490	S	100	0.031822	0.0293269	0.0496916	-0.105733	0.26933	0.123771	0.220364	0.00785056	0.166958	0.209309	0.0188883	0.162949	0.00127679	0.204488	0.128039	FALSE	None + Transcription factor
AFF4	Uncharacterized protein OS=Chlorocebus sabaeus GN=AFF4 PE=4 SV=1 - [A0A0D9RMK1_CHLSB]	A0A0D9RMK1	YPESNRTPVKPSSVEEEDSFFR	1	KYPESNRTPVKPSSV	T674	T	100	0.0551121	-0.173553	0.16409	-0.0798474	0.434539	-0.128676	0.205285	-0.117318	0.122024	0.523483	0.396494	0.434758	-0.00854952	0.170383	0.176063	FALSE	None + Transcription factor
AFMID	Kynurenine formamidase OS=Chlorocebus sabaeus GN=AFMID PE=3 SV=1 - [A0A0D9S448_CHLSB]	A0A0D9S448	DNVLTQIILK	1	TQKDNVLTQIILKTI	T243	T	100	0.0592208	0.0938727	-0.219233	0.0719823	-0.693564	-0.103257	-0.0448651	-0.130955	0.181189	-0.887852	0.305267	0.472039	0.00146059	-0.280562	-0.279206	FALSE	None
AFTPH	Uncharacterized protein OS=Chlorocebus sabaeus GN=AFTPH PE=4 SV=1 - [A0A0D9RQF2_CHLSB]	A0A0D9RQF2	GDTDGEDQVCVSEISIVTNR	1	SLDNKGDTDGEDQVC	T291	T	100	-0.0851677	0.00815068	0.0356294	0.0357864	-0.121373	-0.123177	0.0822021	0.177234	0.0783779	0.135097	0.532282	0.0241059	-0.0014003	-0.0541161	0.130236	FALSE	None
AFTPH	Uncharacterized protein OS=Chlorocebus sabaeus GN=AFTPH PE=4 SV=1 - [A0A0D9RQF2_CHLSB]	A0A0D9RQF2	QNVGTLESFSPGDFR	1	VGTLESFSPGDFRTN	S151	S	100	0.0248561	0.0117189	0.0231906	-0.0460961	0.103612	-0.0697005	-0.0807828	0.0134886	-0.000926638	-0.0177523	0.784234	0.798989	0.00341738	-0.0156237	-0.0017301	FALSE	None
AFTPH	Uncharacterized protein OS=Chlorocebus sabaeus GN=AFTPH PE=4 SV=1 - [A0A0D9RQF2_CHLSB]	A0A0D9RQF2	QTSDNLSEECQLAR	1	KQTSDNLSEECQLAR	S508	S	100	-0.0333869	-0.0598191	0.0867288	-0.00376094	-0.160963	-0.103335	0.0216055	0.0550014	0.127602	0.0325298	0.290681	0.144464	-0.00255953	-0.0808977	0.0717109	FALSE	None
AFTPH	Uncharacterized protein OS=Chlorocebus sabaeus GN=AFTPH PE=4 SV=1 - [A0A0D9RQF2_CHLSB]	A0A0D9RQF2	TDENIDTPETPK	1	ENIDTPETPKMHSVP	T617	T	100	0.14224	-0.0675438	-0.0705812	-0.00363522	-0.166276	-0.0631839	-0.120965	-0.133157	-0.153517	-0.175458	0.104579	0.0498164	0.000119863	-0.116808	-0.154044	FALSE	None
AFTPH	Uncharacterized protein OS=Chlorocebus sabaeus GN=AFTPH PE=4 SV=1 - [A0A0D9RQF2_CHLSB]	A0A0D9RQF2	TLDTSIDGMESPGNLNK	1	TSIDGMESPGNLNKV	S130	S	100	0.0542234	0.010993	-0.121225	0.0634404	-0.0820668	-0.263471	-0.163066	-0.10482	-0.125484	-0.0355159	0.0603907	0.136421	0.00185792	-0.169535	-0.0886066	FALSE	None
AFTPH	Uncharacterized protein OS=Chlorocebus sabaeus GN=AFTPH PE=4 SV=1 - [A0A0D9RQF2_CHLSB]	A0A0D9RQF2	TLDTSIDGMESPGNLNK	2	TSIDGMESPGNLNKV	S130	S	100	-0.00138432	0.000295772	0.0136791	-0.0063925	-0.432795	-0.254231	-0.297546	-0.150248	-0.118238	-0.199536	0.0249667	0.019074	0.00154951	-0.328191	-0.156007	FALSE	None
AGAP1	Uncharacterized protein OS=Chlorocebus sabaeus GN=AGAP1 PE=4 SV=1 - [A0A0D9R1N9_CHLSB]	A0A0D9R1N9	ATSACAPISSPK	1	SACAPISSPKTNGLS	S322	S	100	0.0391762	0.0879761	-0.109431	0.00030865	0.0682885	0.233351	0.0987468	0.322643	0.18816	0.211019	0.116401	0.0111532	0.0045076	0.133462	0.240607	FALSE	None
AGAP1	Uncharacterized protein OS=Chlorocebus sabaeus GN=AGAP1 PE=4 SV=1 - [A0A0D9R1N9_CHLSB]	A0A0D9R1N9	FVLMATPNLSR	1	ERFVLMATPNLSRRN	T761	T	100	0.0480616	-0.0516629	-0.0539899	0.0329963	0.114298	0.112912	0.134776	0.129783	0.0950838	0.115121	0.0153971	0.0163288	-0.00614873	0.120662	0.113329	FALSE	None
AGAP1	Uncharacterized protein OS=Chlorocebus sabaeus GN=AGAP1 PE=4 SV=1 - [A0A0D9R1N9_CHLSB]	A0A0D9R1N9	FVLMATPNLSRR	1	ERFVLMATPNLSRRN	T761	T	100	0.0777346	0.110901	-0.196665	0.0262225	-0.338565	-0.298704	-0.257168	0.129063	-0.0295916	-0.170931	0.0173136	0.810169	0.00454807	-0.298146	-0.0238198	FALSE	None
AGAP1	Uncharacterized protein OS=Chlorocebus sabaeus GN=AGAP1 PE=4 SV=1 - [A0A0D9R1N9_CHLSB]	A0A0D9R1N9	LDPPPSPHANR	1	PKLDPPPSPHANRKK	S421	S	100	-0.12879	0.160351	-0.0333574	-0.0270834	-0.155222	-0.0219683	-0.138575	-0.0742478	-0.108417	-0.0198761	0.241703	0.411282	-0.00721993	-0.105255	-0.0675136	FALSE	None
AGAP1	Uncharacterized protein OS=Chlorocebus sabaeus GN=AGAP1 PE=4 SV=1 - [A0A0D9R1N9_CHLSB]	A0A0D9R1N9	SNLFTSR	1	RKQSKRRSNLFTSRK	S215	S	100	0.0113365	-0.107636	-0.0829493	0.152959	0.177776	0.394256	0.116814	0.2063	0.226645	0.313447	0.0860839	0.0156719	-0.00657252	0.229615	0.248797	FALSE	None
AGFG1	Uncharacterized protein OS=Chlorocebus sabaeus GN=AGFG1 PE=4 SV=1 - [A0A0D9R470_CHLSB]	A0A0D9R470	GTPSQSPVVGR	1	NKGTPSQSPVVGRSQ	S181	S	100	0.0809349	0.0761923	-0.0751312	-0.0425544	0.148208	-0.0433115	-0.0977796	0.111946	-0.0315906	-0.0545944	0.934908	0.985469	0.00986039	0.00237229	0.00858711	FALSE	None
AGFG1	Uncharacterized protein OS=Chlorocebus sabaeus GN=AGFG1 PE=4 SV=1 - [A0A0D9R470_CHLSB]	A0A0D9R470	GTPSQSPVVGR	2	HLNKGTPSQSPVVGR	S179	S	99.45	0.114816	-0.0208309	-0.00114485	-0.01036	0.0575918	0.168886	0.106535	0.258254	0.323883	0.283545	0.104541	0.00105106	0.0206201	0.111004	0.288561	FALSE	None
AGFG1	Uncharacterized protein OS=Chlorocebus sabaeus GN=AGFG1 PE=4 SV=1 - [A0A0D9R470_CHLSB]	A0A0D9R470	GTPSQSPVVGR	2	NKGTPSQSPVVGRSQ	S181	S	99.4	0.0299367	0.00260039	-0.0325337	-0.0168791	0.044923	0.0243814	-0.0450637	0.242359	0.175188	0.330506	0.712842	0.0224041	-0.00421894	0.00808023	0.249351	FALSE	None
AGFG1	Uncharacterized protein OS=Chlorocebus sabaeus GN=AGFG1 PE=4 SV=1 - [A0A0D9R470_CHLSB]	A0A0D9R470	GTPSQSPVVGR	2	TLHLNKGTPSQSPVV	T177	T	100	0.0276086	-0.0406932	0.0456662	-0.00580133	0.0575918	0.0909883	0.0522292	0.245231	0.29472	0.17276	0.046855	0.00917339	0.00669508	0.0669364	0.23757	FALSE	None
AGFG1	Uncharacterized protein OS=Chlorocebus sabaeus GN=AGFG1 PE=4 SV=1 - [A0A0D9R470_CHLSB]	A0A0D9R470	GTPSQSPVVGRSQGQQQEK	1	NKGTPSQSPVVGRSQ	S181	S	99.2	-0.0218387	0.0978002	-0.0142879	-0.0411327	-2.01397	-1.47933	-2.36548	-1.86517	-1.91745	-2.24585	0.0157618	0.00206239	0.00513521	-1.95293	-2.00949	FALSE	None
AGFG1	Uncharacterized protein OS=Chlorocebus sabaeus GN=AGFG1 PE=4 SV=1 - [A0A0D9R470_CHLSB]	A0A0D9R470	SLLGDSAPTLHLNK	1	LKSLLGDSAPTLHLN	S167	S	100	0.109947	-0.0738177	-0.0174327	-0.0163423	0.0168876	-0.0125991	0.0478908	0.31189	0.354825	0.406912	0.7129	0.000717498	0.000588641	0.0173931	0.357876	FALSE	None
AGK	Uncharacterized protein OS=Chlorocebus sabaeus GN=AGK PE=4 SV=1 - [A0A0D9R704_CHLSB]	A0A0D9R704	GDFITIGSRK	1	GDFITIGSRKVRNPK	S350	S	100	-0.00667214	0.0123622	-0.0766771	0.0753144	-0.139708	-0.326344	-0.303014	-0.220541	-0.0202361	-0.0813138	0.0283145	0.200908	0.00108184	-0.256355	-0.107364	FALSE	None
AGO2	Protein argonaute-2 OS=Chlorocebus sabaeus GN=AGO2 PE=3 SV=1 - [A0A0D9RB41_CHLSB]	A0A0D9RB41	SASFNTDPYVR	1	SKLMRSASFNTDPYV	S432	S	100	0.0233006	-0.181594	0.126454	-0.00558508	0.319421	0.112833	0.240841	0.0217808	0.190058	0.446925	0.045817	0.196538	-0.00935622	0.224365	0.219588	TRUE	None + Calcium regulated
AHCTF1	Uncharacterized protein OS=Chlorocebus sabaeus GN=AHCTF1 PE=4 SV=1 - [A0A0D9R9R1_CHLSB]	A0A0D9R9R1	AILLPDLSEPNNEPLFSPVSEVPRK	1	PNNEPLFSPVSEVPR	S2126	S	100	0.0371325	-0.270214	0.0665762	0.104667	0.058992	-0.416532	-0.355552	-0.0932487	-0.179678	-0.0374726	0.280172	0.406325	-0.0154594	-0.237697	-0.103467	FALSE	None
AHCTF1	Uncharacterized protein OS=Chlorocebus sabaeus GN=AHCTF1 PE=4 SV=1 - [A0A0D9R9R1_CHLSB]	A0A0D9R9R1	CLVAGLLSPR	1	CLVAGLLSPRFVDIQ	S537	S	100	0.11324	-0.0189054	-0.0825452	-0.00849795	-0.327194	-0.169665	-0.185102	0.0381254	-0.0654467	-0.045791	0.0217221	0.647165	0.000822986	-0.22732	-0.0243708	FALSE	None
AHCTF1	Uncharacterized protein OS=Chlorocebus sabaeus GN=AHCTF1 PE=4 SV=1 - [A0A0D9R9R1_CHLSB]	A0A0D9R9R1	DEDAFASEVTPSDLQK	1	DAFASEVTPSDLQKQ	T1376	T	100	-0.0175204	0.0295347	-0.0348044	0.00588117	-0.181682	-0.0595561	-0.167369	-0.0662149	-0.206871	-0.0465071	0.0615282	0.172734	-0.00422722	-0.136202	-0.106531	FALSE	None
AHCTF1	Uncharacterized protein OS=Chlorocebus sabaeus GN=AHCTF1 PE=4 SV=1 - [A0A0D9R9R1_CHLSB]	A0A0D9R9R1	DRTTSFFLNSPEK	1	TTSFFLNSPEKEHQE	S1292	S	100	-0.0145879	0.0585262	-0.0144116	0.0265355	-0.574941	-0.433566	-0.41332	-0.130536	-0.236738	-0.270056	0.0057264	0.0198331	0.0140155	-0.473942	-0.212443	FALSE	None
AHCTF1	Uncharacterized protein OS=Chlorocebus sabaeus GN=AHCTF1 PE=4 SV=1 - [A0A0D9R9R1_CHLSB]	A0A0D9R9R1	EDSNLDSSQLTLQAEFDMSAIPR	1	EDSNLDSSQLTLQAE	S1963	S	99.1	-0.128018	-0.0330744	0.0928223	0.0457566	0.302924	0.169484	0.215391	0.264772	0.308673	0.294699	0.0129513	0.00669269	-0.00562847	0.229267	0.289381	FALSE	None
AHCTF1	Uncharacterized protein OS=Chlorocebus sabaeus GN=AHCTF1 PE=4 SV=1 - [A0A0D9R9R1_CHLSB]	A0A0D9R9R1	EHQEMDVGSQSLEK	1	EMDVGSQSLEKLDVS	S1306	S	100	-0.0789487	-0.0466119	0.0584231	-0.0477319	-0.0547551	-0.0670905	-0.0431561	0.0615217	-0.0699421	-0.00866933	0.450518	0.658073	-0.0287173	-0.0550006	-0.00569657	FALSE	None
AHCTF1	Uncharacterized protein OS=Chlorocebus sabaeus GN=AHCTF1 PE=4 SV=1 - [A0A0D9R9R1_CHLSB]	A0A0D9R9R1	EHQEMDVGSQSLEK	2	EMDVGSQSLEKLDVS	S1306	S	100	-0.00470214	0.22369	-0.112097	-0.10538	-0.075362	-0.122936	-0.234045	-0.109585	-0.289842	-0.126838	0.179178	0.130832	0.000377699	-0.144114	-0.175422	FALSE	None
AHCTF1	Uncharacterized protein OS=Chlorocebus sabaeus GN=AHCTF1 PE=4 SV=1 - [A0A0D9R9R1_CHLSB]	A0A0D9R9R1	EHQEMDVGSQSLEK	2	HQEMDVGSQSLEKLD	S1304	S	100	-0.00470214	0.22369	-0.112097	-0.10538	-0.075362	-0.122936	-0.234045	-0.109585	-0.289842	-0.126838	0.179178	0.130832	0.000377699	-0.144114	-0.175422	FALSE	None
AHCTF1	Uncharacterized protein OS=Chlorocebus sabaeus GN=AHCTF1 PE=4 SV=1 - [A0A0D9R9R1_CHLSB]	A0A0D9R9R1	EPISSTTPYNSSK	2	KEPISSTTPYNSSKI	T1085	T	99.4	0.179369	-0.0316597	-0.0366831	-0.102461	-0.138847	-0.250041	-0.0546097	0.200827	0.224084	0.185877	0.132897	0.0438492	0.00214113	-0.147833	0.203596	FALSE	None
AHCTF1	Uncharacterized protein OS=Chlorocebus sabaeus GN=AHCTF1 PE=4 SV=1 - [A0A0D9R9R1_CHLSB]	A0A0D9R9R1	EPISSTTPYNSSK	2	SSTTPYNSSKIEEPS	S1089	S	98.6	0.0608474	-0.0255778	0.0810882	-0.114776	0.0735716	0.12504	0.124132	0.212473	0.00383555	0.161369	0.0924156	0.181198	0.000395432	0.107581	0.125893	FALSE	None
AHCTF1	Uncharacterized protein OS=Chlorocebus sabaeus GN=AHCTF1 PE=4 SV=1 - [A0A0D9R9R1_CHLSB]	A0A0D9R9R1	EPISSTTPYNSSK	2	STTPYNSSKIEEPSP	S1090	S	99.4	0.179369	-0.0316597	-0.0366831	-0.102461	-0.138847	-0.250041	-0.0546097	0.200827	0.224084	0.185877	0.132897	0.0438492	0.00214113	-0.147833	0.203596	FALSE	None
AHCTF1	Uncharacterized protein OS=Chlorocebus sabaeus GN=AHCTF1 PE=4 SV=1 - [A0A0D9R9R1_CHLSB]	A0A0D9R9R1	ETRISFVEEDVNPK	1	RLKETRISFVEEDVN	S1241	S	99.85	-0.0286315	0.000778465	-0.0384062	0.0666837	-0.0314912	0.0803568	-0.116985	0.0513052	0.0822416	-0.025172	0.739329	0.416202	0.000106095	-0.0227064	0.0361249	FALSE	None
AHCTF1	Uncharacterized protein OS=Chlorocebus sabaeus GN=AHCTF1 PE=4 SV=1 - [A0A0D9R9R1_CHLSB]	A0A0D9R9R1	ISFVEEDVNPK	1	RLKETRISFVEEDVN	S1241	S	100	-0.0177358	0.0223552	0.0256968	-0.0225934	0.337227	0.503519	0.460645	0.350811	0.286293	0.439203	0.00943201	0.0102713	0.0019307	0.433797	0.358769	FALSE	None
AHCTF1	Uncharacterized protein OS=Chlorocebus sabaeus GN=AHCTF1 PE=4 SV=1 - [A0A0D9R9R1_CHLSB]	A0A0D9R9R1	LLATASFTK	1	ERLLATASFTKSSRS	S2095	S	100	0.0842382	0.0567495	-0.0791073	-0.0381113	-0.0370138	0.00270144	-0.013117	0.412286	0.269758	0.221089	0.621654	0.0151989	0.00594227	-0.0158098	0.301045	FALSE	None
AHCTF1	Uncharacterized protein OS=Chlorocebus sabaeus GN=AHCTF1 PE=4 SV=1 - [A0A0D9R9R1_CHLSB]	A0A0D9R9R1	LPISDSPPDTQEIHVIEQEK	1	EKLPISDSPPDTQEI	S1520	S	100	-0.040829	0.0595588	0.0136315	-0.0193525	0.0960296	0.0438837	0.0262611	0.0358828	-0.05646	0.0428231	0.147138	0.91994	0.00325218	0.0553915	0.00741527	FALSE	None
AHCTF1	Uncharacterized protein OS=Chlorocebus sabaeus GN=AHCTF1 PE=4 SV=1 - [A0A0D9R9R1_CHLSB]	A0A0D9R9R1	NLSFNELYPSGTLK	1	GEEARNLSFNELYPS	S1548	S	100	0.0263715	-0.046302	0.0662098	-0.0444635	0.199057	0.0538016	0.116209	0.0635211	0.195043	0.505169	0.0777821	0.187365	0.000453948	0.123022	0.254578	FALSE	None
AHCTF1	Uncharacterized protein OS=Chlorocebus sabaeus GN=AHCTF1 PE=4 SV=1 - [A0A0D9R9R1_CHLSB]	A0A0D9R9R1	SGDEQLPIK	1	GNKPDDKSGDEQLPI	S1931	S	100	-0.0372958	0.0395761	0.00889221	0.0074041	0.0689904	0.26099	0.198134	0.107528	0.180079	0.173981	0.0840634	0.00725032	0.00464413	0.176038	0.153862	FALSE	None
AHCTF1	Uncharacterized protein OS=Chlorocebus sabaeus GN=AHCTF1 PE=4 SV=1 - [A0A0D9R9R1_CHLSB]	A0A0D9R9R1	SPLYLVSR	1	IQQCSVKSPLYLVSR	S1151	S	100	0.0894067	-0.108564	0.0394623	0.0107693	-0.0356662	-0.0571049	0.0305824	-0.0415488	-0.0556017	-0.0371424	0.592125	0.300863	0.00776864	-0.0207296	-0.0447643	FALSE	None
AHCTF1	Uncharacterized protein OS=Chlorocebus sabaeus GN=AHCTF1 PE=4 SV=1 - [A0A0D9R9R1_CHLSB]	A0A0D9R9R1	STPLASPSPSPGR	1	LRSALRSTPLASPSP	T1219	T	99.3	0.132719	-0.0247795	-0.0481661	-0.045726	0.0811671	0.160088	-0.0141246	0.0798343	-0.096255	-0.0369392	0.332862	0.766924	0.00351193	0.0757103	-0.0177866	FALSE	None
AHCTF1	Uncharacterized protein OS=Chlorocebus sabaeus GN=AHCTF1 PE=4 SV=1 - [A0A0D9R9R1_CHLSB]	A0A0D9R9R1	STPLASPSPSPGR	1	LRSTPLASPSPSPGR	S1223	S	100	0.0830052	-0.0135006	0.0156449	-0.0781823	0.0320885	0.0343715	0.17792	-0.0870165	-0.00263067	0.08242	0.249432	0.947716	0.00174178	0.08146	-0.00240904	FALSE	None
AHCTF1	Uncharacterized protein OS=Chlorocebus sabaeus GN=AHCTF1 PE=4 SV=1 - [A0A0D9R9R1_CHLSB]	A0A0D9R9R1	STPLASPSPSPGR	2	LRSALRSTPLASPSP	T1219	T	100	0.0951844	-0.0618969	-0.0508087	0.00929522	0.125619	0.186509	0.0764455	0.0915457	0.144399	0.0152981	0.0411343	0.163053	-0.00205647	0.129524	0.0837475	FALSE	None
AHCTF1	Uncharacterized protein OS=Chlorocebus sabaeus GN=AHCTF1 PE=4 SV=1 - [A0A0D9R9R1_CHLSB]	A0A0D9R9R1	STPLASPSPSPGR	2	LRSTPLASPSPSPGR	S1223	S	100	0.0869701	0.0165693	-0.120117	0.0185411	0.0151066	0.010549	-0.00954487	0.0951213	0.0623534	0.0514411	0.918444	0.211207	0.000490837	0.00537025	0.0696386	FALSE	None
AHCTF1	Uncharacterized protein OS=Chlorocebus sabaeus GN=AHCTF1 PE=4 SV=1 - [A0A0D9R9R1_CHLSB]	A0A0D9R9R1	STPLASPSPSPGR	2	PLASPSPSPGRSPQR	S1227	S	99.2	0.0394496	0.0220531	-0.120117	0.0185411	-0.0142433	0.00970232	-0.00954487	0.1245	0.0298884	0.0514411	0.896066	0.153713	-0.0100183	-0.00469529	0.0686097	FALSE	None
AHCTF1	Uncharacterized protein OS=Chlorocebus sabaeus GN=AHCTF1 PE=4 SV=1 - [A0A0D9R9R1_CHLSB]	A0A0D9R9R1	STPLASPSPSPGRSPQR	1	PSPSPGRSPQRLKET	S1231	S	100	0.119458	-0.0416262	-0.00345173	-0.0120972	0.0940337	-0.0438497	0.125196	0.0123694	0.107069	0.16539	0.53531	0.232999	0.0155708	0.0584599	0.0949427	FALSE	None
AHCTF1	Uncharacterized protein OS=Chlorocebus sabaeus GN=AHCTF1 PE=4 SV=1 - [A0A0D9R9R1_CHLSB]	A0A0D9R9R1	STPLASPSPSPGRSPQR	2	PSPSPGRSPQRLKET	S1231	S	99.7	0.083257	0.0237055	-0.0318412	-0.0686168	0.0311834	-0.0132821	-0.00370488	-0.13842	0.10782	0.0109018	0.93515	0.924174	0.00162612	0.00473215	-0.00656612	FALSE	None
AHCTF1	Uncharacterized protein OS=Chlorocebus sabaeus GN=AHCTF1 PE=4 SV=1 - [A0A0D9R9R1_CHLSB]	A0A0D9R9R1	STPLASPSPSPGRSPQR	2	STPLASPSPSPGRSP	S1225	S	99.2	0.083257	0.0237055	-0.0318412	-0.0686168	0.0311834	-0.0132821	-0.00370488	-0.13842	0.10782	0.0109018	0.93515	0.924174	0.00162612	0.00473215	-0.00656612	FALSE	None
AHCTF1	Uncharacterized protein OS=Chlorocebus sabaeus GN=AHCTF1 PE=4 SV=1 - [A0A0D9R9R1_CHLSB]	A0A0D9R9R1	STPLASPSPSPGRSPQR	3	LRSTPLASPSPSPGR	S1223	S	100	-0.126496	0.0998666	0.0298502	-0.00578497	0.155675	-0.231355	-0.167013	0.00889033	0.0856671	0.29095	0.582874	0.267149	-0.000641072	-0.0808976	0.128502	FALSE	None
AHCTF1	Uncharacterized protein OS=Chlorocebus sabaeus GN=AHCTF1 PE=4 SV=1 - [A0A0D9R9R1_CHLSB]	A0A0D9R9R1	STPLASPSPSPGRSPQR	3	PLASPSPSPGRSPQR	S1227	S	99.2	-0.126496	0.0998666	0.0298502	-0.00578497	0.155675	-0.231355	-0.167013	0.00889033	0.0856671	0.29095	0.582874	0.267149	-0.000641072	-0.0808976	0.128502	FALSE	None
AHCTF1	Uncharacterized protein OS=Chlorocebus sabaeus GN=AHCTF1 PE=4 SV=1 - [A0A0D9R9R1_CHLSB]	A0A0D9R9R1	STPLASPSPSPGRSPQR	3	PSPSPGRSPQRLKET	S1231	S	100	-0.126496	0.0998666	0.0298502	-0.00578497	0.155675	-0.231355	-0.167013	0.00889033	0.0856671	0.29095	0.582874	0.267149	-0.000641072	-0.0808976	0.128502	FALSE	None
AHCTF1	Uncharacterized protein OS=Chlorocebus sabaeus GN=AHCTF1 PE=4 SV=1 - [A0A0D9R9R1_CHLSB]	A0A0D9R9R1	STQQEASADVATPK	1	EASADVATPKMPGQS	T1770	T	100	-0.107842	0.108881	0.0332136	-0.0263131	-0.0691838	-0.0340406	-0.175889	0.229588	0.0256095	0.165859	0.190717	0.140334	0.00198491	-0.0930379	0.140352	FALSE	None
AHCTF1	Uncharacterized protein OS=Chlorocebus sabaeus GN=AHCTF1 PE=4 SV=1 - [A0A0D9R9R1_CHLSB]	A0A0D9R9R1	TTSFFLNSPEK	1	TTSFFLNSPEKEHQE	S1292	S	100	-0.00184296	0.0137569	0.00303132	0.0148035	0.150925	-0.0170684	0.176357	0.0597167	-0.0487372	-0.0619684	0.254232	0.591643	0.00743719	0.103405	-0.0169963	FALSE	None
AHCYL1	Adenosylhomocysteinase OS=Chlorocebus sabaeus GN=AHCYL1 PE=3 SV=1 - [A0A0D9S6H9_CHLSB]	A0A0D9S6H9	SISQSSTDSYSSAASYTDSSDDEVSPR	1	RSLSRSISQSSTDSY	S68	S	99.2	0.330092	-0.647106	0.630419	-0.8937	0.603998	0.228583	0.632309	0.760519	0.702775	0.808105	0.186982	0.0919771	-0.145074	0.488297	0.757133	TRUE	None + Calcium regulated
AHDC1	Uncharacterized protein OS=Chlorocebus sabaeus GN=AHDC1 PE=4 SV=1 - [A0A0D9S915_CHLSB]	A0A0D9S915	AYSPTCSPTLGFK	1	AGLQKAYSPTCSPTL	S1399	S	100	0.115001	-0.143102	0.0739509	-0.0599401	-0.115295	-0.225631	-0.318345	-0.238224	-0.251199	-0.249506	0.0508492	0.0264688	-0.00352256	-0.219757	-0.24631	FALSE	None
AHDC1	Uncharacterized protein OS=Chlorocebus sabaeus GN=AHDC1 PE=4 SV=1 - [A0A0D9S915_CHLSB]	A0A0D9S915	AYSPTCSPTLGFK	2	AGLQKAYSPTCSPTL	S1399	S	99.5	0.062394	0.0284992	-0.0692903	0.00282216	-0.18755	-0.0767382	-0.235937	-0.244204	-0.19957	-0.18893	0.0434289	0.00151911	0.00610624	-0.166742	-0.210901	FALSE	None
AHDC1	Uncharacterized protein OS=Chlorocebus sabaeus GN=AHDC1 PE=4 SV=1 - [A0A0D9S915_CHLSB]	A0A0D9S915	AYSPTCSPTLGFK	2	KAYSPTCSPTLGFKE	S1403	S	100	-0.0385126	0.0284992	-0.0349038	0.0490203	-0.18755	-0.0767382	-0.235937	-0.228173	-0.112841	-0.18893	0.0511299	0.0145143	0.00102578	-0.166742	-0.176648	FALSE	None
AHDC1	Uncharacterized protein OS=Chlorocebus sabaeus GN=AHDC1 PE=4 SV=1 - [A0A0D9S915_CHLSB]	A0A0D9S915	LASPQPSYAADANDSK	1	RRKQKLASPQPSYAA	S596	S	100	0.0146255	0.0380562	0.0140654	-0.0548876	-0.118349	-0.107295	-0.0774067	-0.0618723	-0.040012	-0.0963324	0.00804393	0.0446996	0.00296488	-0.101017	-0.0660722	FALSE	None
AHDC1	Uncharacterized protein OS=Chlorocebus sabaeus GN=AHDC1 PE=4 SV=1 - [A0A0D9S915_CHLSB]	A0A0D9S915	LDLCSPHGPPGPEGHPK	1	PLRLDLCSPHGPPGP	S369	S	100	0.00132125	0.133743	-0.0270474	-0.0817906	-0.101843	0.0191611	0.129855	0.0963784	0.0073277	0.119567	0.915734	0.288649	0.0065566	0.0157245	0.0744243	FALSE	None
AHDC1	Uncharacterized protein OS=Chlorocebus sabaeus GN=AHDC1 PE=4 SV=1 - [A0A0D9S915_CHLSB]	A0A0D9S915	TEAACLSAPHLASPPATPK	1	LSAPHLASPPATPKA	S1507	S	100	0.0273541	0.0461136	-0.0256832	-0.0284267	-0.0312701	-0.140263	-0.139839	-0.0735837	-0.123374	-0.125599	0.0744596	0.00696828	0.00483946	-0.103791	-0.107519	FALSE	None
AHI1	Uncharacterized protein OS=Chlorocebus sabaeus GN=AHI1 PE=4 SV=1 - [A0A0D9RW90_CHLSB]	A0A0D9RW90	ERSPPLSPEEK	1	PPEIKERSPPLSPEE	S1123	S	100	-0.0508668	0.0588753	0.0227328	-0.0205096	-0.0303946	-0.0851136	-0.109343	-0.0284474	-0.0514318	-0.0393174	0.0704393	0.177289	0.00255793	-0.0749503	-0.0397322	FALSE	None
AHNAK	Uncharacterized protein OS=Chlorocebus sabaeus GN=AHNAK PE=4 SV=1 - [A0A0D9R2J6_CHLSB]	A0A0D9R2J6	ADIDISGPK	1	PKADIDISGPKVDID	S1629	S	100	0.0181317	0.00704154	0.0030058	-0.0158564	0.133018	0.16489	0.128469	0.0146747	0.00167192	0.00756156	0.000988456	0.571852	0.00308066	0.142125	0.00796939	FALSE	None + Calcium regulated
AHNAK	Uncharacterized protein OS=Chlorocebus sabaeus GN=AHNAK PE=4 SV=1 - [A0A0D9R2J6_CHLSB]	A0A0D9R2J6	ADIDVSGPK	1	PKADIDVSGPKVDGE	S542	S	100	0.0409412	0.112275	-0.144508	-0.0513989	-0.0562895	0.0404241	-0.146103	0.00282074	-0.069446	-0.726477	0.601174	0.388997	-0.0106725	-0.0539894	-0.264367	FALSE	None + Calcium regulated
AHNAK	Uncharacterized protein OS=Chlorocebus sabaeus GN=AHNAK PE=4 SV=1 - [A0A0D9R2J6_CHLSB]	A0A0D9R2J6	ADIDVSGPKVDIDTPDIDIHGPEGK	1	GPKVDIDTPDIDIHG	T2547	T	100	-0.0634787	-0.163684	0.140033	0.0426275	-1.30263	-1.15218	-1.75744	-1.05106	-1.01567	-0.916511	0.00956166	8.08754e-05	-0.0111255	-1.40408	-0.994413	FALSE	None + Calcium regulated
AHNAK	Uncharacterized protein OS=Chlorocebus sabaeus GN=AHNAK PE=4 SV=1 - [A0A0D9R2J6_CHLSB]	A0A0D9R2J6	ADIDVSGPKVDIDVPDVNIEGPDAK	1	PKADIDVSGPKVDID	S3259	S	100	0.0095497	0.0618565	-0.0188056	-0.0328027	-0.430074	-0.273178	-0.363474	-0.0733448	0.0428112	0.145609	0.0065219	0.657639	0.00494946	-0.355575	0.0383585	FALSE	None + Calcium regulated
AHNAK	Uncharacterized protein OS=Chlorocebus sabaeus GN=AHNAK PE=4 SV=1 - [A0A0D9R2J6_CHLSB]	A0A0D9R2J6	ADLDVSGPK	1	PKADLDVSGPKVDVE	S1261	S	100	0.0372293	-0.00632407	-0.106981	0.0767011	0.0414046	0.19204	0.177209	0.00748006	-0.0721982	-0.0784295	0.0876308	0.36755	0.00015639	0.136884	-0.0477159	FALSE	None + Calcium regulated
AHNAK	Uncharacterized protein OS=Chlorocebus sabaeus GN=AHNAK PE=4 SV=1 - [A0A0D9R2J6_CHLSB]	A0A0D9R2J6	AEAPLPSPK	1	KAEAPLPSPKLEGEL	S3557	S	100	0.0123333	0.0500017	-0.0561335	0.0349963	0.0157911	0.0297894	0.0559192	-0.0839806	-0.157908	-0.185809	0.417283	0.0154452	0.0102995	0.0338332	-0.142566	FALSE	None + Calcium regulated
AHNAK	Uncharacterized protein OS=Chlorocebus sabaeus GN=AHNAK PE=4 SV=1 - [A0A0D9R2J6_CHLSB]	A0A0D9R2J6	AKGDVDVSLPK	1	AKGDVDVSLPKLEGD	S2927	S	100	0.00627411	-0.211126	-0.0081141	0.16043	-0.0121787	0.0521055	-0.00415196	-0.371446	0.0420768	-0.176564	0.769152	0.340922	-0.0131339	0.0119249	-0.168644	FALSE	None + Calcium regulated
AHNAK	Uncharacterized protein OS=Chlorocebus sabaeus GN=AHNAK PE=4 SV=1 - [A0A0D9R2J6_CHLSB]	A0A0D9R2J6	APDVDVNIAGPDASLK	1	NIAGPDASLKVDVKS	S3517	S	100	-0.0201276	-0.0460501	0.0541557	0.00575453	0.274776	0.340199	0.330532	0.381308	0.392751	0.451981	0.000140973	5.88746e-05	-0.00156687	0.315169	0.40868	FALSE	None + Calcium regulated
AHNAK	Uncharacterized protein OS=Chlorocebus sabaeus GN=AHNAK PE=4 SV=1 - [A0A0D9R2J6_CHLSB]	A0A0D9R2J6	ASLGSLEGEAEAEASSPK	1	EAEAEASSPKGKFSL	S4210	S	99.6	0.00521917	-0.0573231	0.0588618	-0.0264743	0.0844748	0.11119	0.0722469	0.0780247	0.0626187	0.121234	0.0247224	0.0295798	-0.0049291	0.0893039	0.0872924	FALSE	None + Calcium regulated
AHNAK	Uncharacterized protein OS=Chlorocebus sabaeus GN=AHNAK PE=4 SV=1 - [A0A0D9R2J6_CHLSB]	A0A0D9R2J6	ASLGSLEGEAEAEASSPK	1	SSKASLGSLEGEAEA	S4199	S	100	-0.0137032	-0.0119782	0.0356098	0.00837724	0.00345226	0.00203602	0.0266217	-0.051175	-0.10245	-0.0555069	0.680064	0.0223828	0.00457639	0.0107033	-0.0697106	FALSE	None + Calcium regulated
AHNAK	Uncharacterized protein OS=Chlorocebus sabaeus GN=AHNAK PE=4 SV=1 - [A0A0D9R2J6_CHLSB]	A0A0D9R2J6	ASLGSLEGEAEAEASSPK	2	DLKSSKASLGSLEGE	S4196	S	100	-0.0288412	-0.00107628	0.0071075	0.00928986	-0.0858134	-0.0991075	-0.14408	-0.159784	-0.188666	-0.194858	0.0125574	0.000146226	-0.00338002	-0.109667	-0.181103	FALSE	None + Calcium regulated
AHNAK	Uncharacterized protein OS=Chlorocebus sabaeus GN=AHNAK PE=4 SV=1 - [A0A0D9R2J6_CHLSB]	A0A0D9R2J6	ASLGSLEGEAEAEASSPK	2	EAEAEASSPKGKFSL	S4210	S	99.4	-0.0285182	-0.0270393	0.0379226	-0.0254076	-0.0848271	-0.040571	-0.0734059	-0.0821104	-0.0377283	0.00903322	0.0455842	0.451587	-0.0107607	-0.066268	-0.0369352	FALSE	None + Calcium regulated
AHNAK	Uncharacterized protein OS=Chlorocebus sabaeus GN=AHNAK PE=4 SV=1 - [A0A0D9R2J6_CHLSB]	A0A0D9R2J6	ASLGSLEGEAEAEASSPK	2	GEAEAEASSPKGKFS	S4209	S	99.4	-0.0243766	-0.111847	0.0823046	0.0348642	-0.0969799	0.0200072	-0.123478	-0.0510448	0.0346088	0.172277	0.356977	0.508411	-0.00476359	-0.0668168	0.0519469	FALSE	None + Calcium regulated
AHNAK	Uncharacterized protein OS=Chlorocebus sabaeus GN=AHNAK PE=4 SV=1 - [A0A0D9R2J6_CHLSB]	A0A0D9R2J6	ASLGSLEGEAEAEASSPK	2	SSKASLGSLEGEAEA	S4199	S	100	-0.0268482	-0.0270393	0.028089	0.00531945	-0.0859388	-0.0736174	-0.0848134	-0.113756	-0.0699044	-0.0209128	0.00801612	0.126101	-0.00511977	-0.0814565	-0.068191	FALSE	None + Calcium regulated
AHNAK	Uncharacterized protein OS=Chlorocebus sabaeus GN=AHNAK PE=4 SV=1 - [A0A0D9R2J6_CHLSB]	A0A0D9R2J6	DYDVTVPK	1	KGPKMKDYDVTVPKV	Y663	Y	100	-0.0388232	0.0266931	0.0615328	-0.054709	0.0903669	0.151083	0.138567	0.0204473	-0.00912889	-0.0161149	0.0124276	0.993105	-0.00132657	0.126672	-0.00159883	FALSE	None + Calcium regulated
AHNAK	Uncharacterized protein OS=Chlorocebus sabaeus GN=AHNAK PE=4 SV=1 - [A0A0D9R2J6_CHLSB]	A0A0D9R2J6	EFSGPSTPTGTLEFEGGEVSLEGGK	1	REFSGPSTPTGTLEF	T4241	T	99.2	-0.0265282	-0.057368	-0.0131592	0.083687	0.331865	0.247051	0.249589	-0.0536732	0.0176135	0.0413127	0.00112207	0.907717	-0.0033421	0.276168	0.001751	FALSE	None + Calcium regulated
AHNAK	Uncharacterized protein OS=Chlorocebus sabaeus GN=AHNAK PE=4 SV=1 - [A0A0D9R2J6_CHLSB]	A0A0D9R2J6	FAGGLHFSGPK	1	FAGGLHFSGPKVEGG	S4067	S	100	-0.0325758	0.0273194	0.00775837	0.0305335	-0.107046	-0.0558283	0.0905803	0.0238778	-0.0550944	0.011709	0.643539	0.636821	0.00825886	-0.0240979	-0.00650252	FALSE	None + Calcium regulated
AHNAK	Uncharacterized protein OS=Chlorocebus sabaeus GN=AHNAK PE=4 SV=1 - [A0A0D9R2J6_CHLSB]	A0A0D9R2J6	FGTFGGLGSK	1	HGKLKFGTFGGLGSK	T4271	T	100	-0.00940081	0.031097	0.0125092	-0.041606	0.248862	0.350454	0.360815	0.462424	0.391002	0.404506	0.0049654	0.000118683	-0.00185016	0.320044	0.419311	FALSE	None + Calcium regulated
AHNAK	Uncharacterized protein OS=Chlorocebus sabaeus GN=AHNAK PE=4 SV=1 - [A0A0D9R2J6_CHLSB]	A0A0D9R2J6	FKAEAPLPSPK	1	KAEAPLPSPKLEGEL	S3557	S	100	-0.020999	-0.0038977	0.00266329	0.0154927	-1.34034	-1.2083	-1.58672	-0.532939	-0.685367	-0.596568	0.00623198	0.0043572	-0.00168518	-1.37846	-0.604958	FALSE	None + Calcium regulated
AHNAK	Uncharacterized protein OS=Chlorocebus sabaeus GN=AHNAK PE=4 SV=1 - [A0A0D9R2J6_CHLSB]	A0A0D9R2J6	FKMPFLSISSPK	1	MPFLSISSPKVSVPD	S1859	S	99.7	-0.0616763	0.110304	-0.0819316	0.0276695	-0.94377	-0.654418	-0.761437	0.0722903	0.0125465	0.133208	0.00335289	0.245154	-0.00140853	-0.786541	0.0726816	FALSE	None + Calcium regulated
AHNAK	Uncharacterized protein OS=Chlorocebus sabaeus GN=AHNAK PE=4 SV=1 - [A0A0D9R2J6_CHLSB]	A0A0D9R2J6	GDVDVSLPEVEGDMK	1	LKGDVDVSLPEVEGD	S600	S	100	0.0393465	0.0616831	-0.0215299	-0.0657844	0.045908	0.0847518	0.0548155	0.138547	0.103405	0.179321	0.137163	0.0131949	0.00342884	0.0618251	0.140424	FALSE	None + Calcium regulated
AHNAK	Uncharacterized protein OS=Chlorocebus sabaeus GN=AHNAK PE=4 SV=1 - [A0A0D9R2J6_CHLSB]	A0A0D9R2J6	GDVDVSLPK	1	VKGDVDVSLPKVEGD	S1063	S	100	-0.0455152	0.0877038	0.0503839	-0.0780398	0.040062	0.152722	0.101188	-0.0624897	0.0342102	-0.0582405	0.122843	0.54651	0.00363318	0.0979909	-0.02884	FALSE	None + Calcium regulated
AHNAK	Uncharacterized protein OS=Chlorocebus sabaeus GN=AHNAK PE=4 SV=1 - [A0A0D9R2J6_CHLSB]	A0A0D9R2J6	GDVPSMGLEGPDVDLQGPEAK	1	KIKGDVPSMGLEGPD	S3661	S	100	0.121419	-0.156959	0.0761182	-0.057113	0.055239	0.0910764	0.00275605	0.248481	0.0022611	-0.151385	0.47679	0.79612	-0.00413375	0.0496905	0.0331188	FALSE	None + Calcium regulated
AHNAK	Uncharacterized protein OS=Chlorocebus sabaeus GN=AHNAK PE=4 SV=1 - [A0A0D9R2J6_CHLSB]	A0A0D9R2J6	GGVTGSPEASISGSK	1	GKGGVTGSPEASISG	S4178	S	100	0.00741969	-0.00956394	0.02882	-0.014845	-0.0695653	0.0113972	-0.0535592	-0.0243839	-0.0169062	0.0509325	0.240358	0.992789	0.00295767	-0.0372424	0.00321414	FALSE	None + Calcium regulated
AHNAK	Uncharacterized protein OS=Chlorocebus sabaeus GN=AHNAK PE=4 SV=1 - [A0A0D9R2J6_CHLSB]	A0A0D9R2J6	GGVTGSPEASISGSK	1	PEASISGSKGDLKSS	S4186	S	100	0.0139328	0.00284344	-0.0168824	-0.01737	0.11134	-0.127523	-0.133149	-0.205362	-0.166638	-0.155193	0.630377	0.00200159	-0.00436905	-0.0497772	-0.175731	FALSE	None + Calcium regulated
AHNAK	Uncharacterized protein OS=Chlorocebus sabaeus GN=AHNAK PE=4 SV=1 - [A0A0D9R2J6_CHLSB]	A0A0D9R2J6	GGVTGSPEASISGSK	1	VTGSPEASISGSKGD	S4182	S	100	-0.00300781	-0.0220462	-0.00343296	0.031846	0.467566	0.492024	0.476133	0.501341	0.462203	0.372248	5.72781e-07	0.00435066	0.000839764	0.478574	0.445264	FALSE	None + Calcium regulated
AHNAK	Uncharacterized protein OS=Chlorocebus sabaeus GN=AHNAK PE=4 SV=1 - [A0A0D9R2J6_CHLSB]	A0A0D9R2J6	GGVTGSPEASISGSK	2	GKGGVTGSPEASISG	S4178	S	100	0.0340551	-0.0263424	-0.00508389	-0.0177085	-0.176196	-0.18177	-0.127367	-0.179861	-0.192808	-0.252613	0.00172604	0.00275756	-0.00376993	-0.161778	-0.208427	FALSE	None + Calcium regulated
AHNAK	Uncharacterized protein OS=Chlorocebus sabaeus GN=AHNAK PE=4 SV=1 - [A0A0D9R2J6_CHLSB]	A0A0D9R2J6	GGVTGSPEASISGSK	2	GSPEASISGSKGDLK	S4184	S	100	0.0744743	-0.0596314	-0.00508389	-0.0085863	-0.167726	-0.18177	-0.0644613	0.0230999	0.0244105	0.147118	0.03988	0.267549	0.000293161	-0.137986	0.0648763	FALSE	None + Calcium regulated
AHNAK	Uncharacterized protein OS=Chlorocebus sabaeus GN=AHNAK PE=4 SV=1 - [A0A0D9R2J6_CHLSB]	A0A0D9R2J6	GGVTGSPEASISGSK	2	PEASISGSKGDLKSS	S4186	S	100	0.0132096	0.00619411	0.0360673	-0.0289755	-0.207313	-0.308718	-0.331431	-0.348959	-0.342017	-0.407749	0.0100171	0.000223362	0.00662388	-0.282487	-0.366242	FALSE	None + Calcium regulated
AHNAK	Uncharacterized protein OS=Chlorocebus sabaeus GN=AHNAK PE=4 SV=1 - [A0A0D9R2J6_CHLSB]	A0A0D9R2J6	GGVTGSPEASISGSK	2	VTGSPEASISGSKGD	S4182	S	100	0.0340551	0.0811981	0.0542778	-0.115556	-0.176196	-0.196593	-0.0610513	-0.179861	-0.0505069	-0.100519	0.0499675	0.0859728	0.0134938	-0.144614	-0.110296	FALSE	None + Calcium regulated
AHNAK	Uncharacterized protein OS=Chlorocebus sabaeus GN=AHNAK PE=4 SV=1 - [A0A0D9R2J6_CHLSB]	A0A0D9R2J6	GHYEVTGSDDETGK	1	GHYEVTGSDDETGKL	S4288	S	100	-0.0138032	0.00776202	0.00224399	0.00651354	0.0190779	0.0920113	0.0694536	0.120021	0.0742061	0.102718	0.103182	0.0102171	0.000679089	0.0601809	0.0989816	FALSE	None + Calcium regulated
AHNAK	Uncharacterized protein OS=Chlorocebus sabaeus GN=AHNAK PE=4 SV=1 - [A0A0D9R2J6_CHLSB]	A0A0D9R2J6	GHYEVTGSDDETGK	1	SKGHYEVTGSDDETG	T4286	T	99.7	-0.0177321	-0.13095	0.0504312	-0.0203808	0.0980087	0.0963162	0.129783	-0.0223219	0.125097	0.0783564	0.0304652	0.18504	-0.0296579	0.108036	0.060377	FALSE	None + Calcium regulated
AHNAK	Uncharacterized protein OS=Chlorocebus sabaeus GN=AHNAK PE=4 SV=1 - [A0A0D9R2J6_CHLSB]	A0A0D9R2J6	GHYEVTGSDDETGK	2	GHYEVTGSDDETGKL	S4288	S	99.6	-0.0915286	0.108048	-0.0446965	0.0173872	-0.0139453	0.0549919	-0.0258204	0.0325137	-0.100902	-0.139824	0.882939	0.376365	-0.00269744	0.0050754	-0.0694041	FALSE	None + Calcium regulated
AHNAK	Uncharacterized protein OS=Chlorocebus sabaeus GN=AHNAK PE=4 SV=1 - [A0A0D9R2J6_CHLSB]	A0A0D9R2J6	GHYEVTGSDDETGK	2	GSKSKGHYEVTGSDD	Y4283	Y	100	-0.128164	0.247425	-0.194687	0.064048	-0.0689678	0.206108	0.0209671	0.0600873	-0.0923873	-0.0970556	0.68367	0.736816	-0.00284458	0.0527025	-0.0431185	FALSE	None + Calcium regulated
AHNAK	Uncharacterized protein OS=Chlorocebus sabaeus GN=AHNAK PE=4 SV=1 - [A0A0D9R2J6_CHLSB]	A0A0D9R2J6	GHYEVTGSDDETGK	2	SKGHYEVTGSDDETG	T4286	T	100	-0.054893	-0.0313288	0.105294	-0.0292735	0.0410772	-0.0961244	-0.0726079	0.00494008	-0.109417	-0.182592	0.509863	0.234371	-0.00255031	-0.0425517	-0.0956896	FALSE	None + Calcium regulated
AHNAK	Uncharacterized protein OS=Chlorocebus sabaeus GN=AHNAK PE=4 SV=1 - [A0A0D9R2J6_CHLSB]	A0A0D9R2J6	GKGGVTGSPEASISGSK	1	GKGGVTGSPEASISG	S4178	S	100	0.067846	0.0650627	0.0326215	-0.144231	-1.9382	-1.69768	-1.90833	-0.52451	-0.522908	-0.133566	6.31261e-05	0.0761563	0.00532491	-1.84807	-0.393662	FALSE	None + Calcium regulated
AHNAK	Uncharacterized protein OS=Chlorocebus sabaeus GN=AHNAK PE=4 SV=1 - [A0A0D9R2J6_CHLSB]	A0A0D9R2J6	GPGVDLPSVNLSMPK	1	DLPSVNLSMPKVSGP	S3740	S	100	-0.115995	-0.103844	0.0196766	0.157255	0.177738	-0.0545393	0.0050144	0.0775536	0.0368922	-0.225845	0.597926	0.829801	-0.0107267	0.0427376	-0.0371332	FALSE	None + Calcium regulated
AHNAK	Uncharacterized protein OS=Chlorocebus sabaeus GN=AHNAK PE=4 SV=1 - [A0A0D9R2J6_CHLSB]	A0A0D9R2J6	GPSFNMASPESDFAINLK	1	GPSFNMASPESDFAI	S3999	S	100	-0.020406	-0.00409004	0.0513027	0.00343652	-0.0344312	0.0629309	-0.0203084	0.0285806	0.00560777	0.158843	0.89613	0.357034	0.0075608	0.00273043	0.0643438	FALSE	None + Calcium regulated
AHNAK	Uncharacterized protein OS=Chlorocebus sabaeus GN=AHNAK PE=4 SV=1 - [A0A0D9R2J6_CHLSB]	A0A0D9R2J6	GPSLDMDTPDVNIEGPEGK	1	GPSLDMDTPDVNIEG	T2877	T	100	-0.0476541	0.0648832	-0.0553137	0.0461565	-0.113413	-0.110871	-0.173065	-0.507599	-0.424581	-0.452576	0.0164672	8.05103e-05	0.002018	-0.13245	-0.461586	FALSE	None + Calcium regulated
AHNAK	Uncharacterized protein OS=Chlorocebus sabaeus GN=AHNAK PE=4 SV=1 - [A0A0D9R2J6_CHLSB]	A0A0D9R2J6	IKGDVDVTSPK	1	KGDVDVTSPKVEGDL	S1320	S	99.6	-0.110487	0.145296	-0.0107452	-0.0128146	-0.150975	-0.155482	-0.0684228	-0.0683673	0.0261308	-0.237066	0.0936365	0.365712	0.00281224	-0.12496	-0.0931008	FALSE	None + Calcium regulated
AHNAK	Uncharacterized protein OS=Chlorocebus sabaeus GN=AHNAK PE=4 SV=1 - [A0A0D9R2J6_CHLSB]	A0A0D9R2J6	IKGDVDVTSPKVEGDLK	1	IKGDVDVTSPKVEGD	T1319	T	99.7	0.0287799	-0.0318148	0.00544664	0.00361958	-1.2518	-1.12455	-1.32527	-0.60386	-0.570587	-0.533108	0.00152762	5.91513e-05	0.00150783	-1.23387	-0.569185	FALSE	None + Calcium regulated
AHNAK	Uncharacterized protein OS=Chlorocebus sabaeus GN=AHNAK PE=4 SV=1 - [A0A0D9R2J6_CHLSB]	A0A0D9R2J6	ISMAEVDLNVATPK	1	EAGTCRISMAEVDLN	S45	S	100	-0.00208953	0.0107413	-0.0662921	0.0625741	0.305075	0.359646	0.279407	0.447466	0.353783	0.378019	0.000322971	0.000231859	0.00123345	0.31471	0.393089	FALSE	None + Calcium regulated
AHNAK	Uncharacterized protein OS=Chlorocebus sabaeus GN=AHNAK PE=4 SV=1 - [A0A0D9R2J6_CHLSB]	A0A0D9R2J6	ISMAEVDLNVATPK	1	EVDLNVATPKVKGGV	T55	T	100	0.00996509	-0.0691641	-0.053135	0.0216827	0.0592855	0.117598	0.01191	0.368461	0.304657	0.404172	0.0876307	0.00041232	-0.0226628	0.0629313	0.359097	FALSE	None + Calcium regulated
AHNAK	Uncharacterized protein OS=Chlorocebus sabaeus GN=AHNAK PE=4 SV=1 - [A0A0D9R2J6_CHLSB]	A0A0D9R2J6	ISMPDFDLHLK	1	HFKSPKISMPDFDLH	S1043	S	100	-0.0344767	-0.00661302	-0.00683407	0.0598148	0.250154	0.215703	0.235299	0.314587	0.19433	0.336355	0.000352587	0.0122602	0.00297276	0.233719	0.281757	FALSE	None + Calcium regulated
AHNAK	Uncharacterized protein OS=Chlorocebus sabaeus GN=AHNAK PE=4 SV=1 - [A0A0D9R2J6_CHLSB]	A0A0D9R2J6	ISMPDIDLHLK	1	NIKAPKISMPDIDLH	S1539	S	100	-0.0212876	-0.0240167	-0.0566845	0.0902602	-0.0718487	0.140445	-0.020299	0.0655184	0.0935464	0.00704189	0.807391	0.214105	-0.00293215	0.0160992	0.0553689	FALSE	None + Calcium regulated
AHNAK	Uncharacterized protein OS=Chlorocebus sabaeus GN=AHNAK PE=4 SV=1 - [A0A0D9R2J6_CHLSB]	A0A0D9R2J6	ISMPDIDLNLTGPK	1	PDIDLNLTGPKIKGD	T1308	T	100	0.0435357	-0.0209779	-0.0247929	0.00914293	0.0916435	0.0706144	0.206122	0.308097	0.416716	0.322712	0.0877386	0.00317105	0.00172695	0.122793	0.349175	FALSE	None + Calcium regulated
AHNAK	Uncharacterized protein OS=Chlorocebus sabaeus GN=AHNAK PE=4 SV=1 - [A0A0D9R2J6_CHLSB]	A0A0D9R2J6	ISMPDLDFNLK	1	NVKAPKISMPDLDFN	S1991	S	100	-0.0499395	-0.0338874	0.0286825	0.048764	-0.00925095	-0.102839	0.0790481	0.162962	0.0607093	0.0778611	0.881244	0.0607076	-0.00159512	-0.0110139	0.100511	FALSE	None + Calcium regulated
AHNAK	Uncharacterized protein OS=Chlorocebus sabaeus GN=AHNAK PE=4 SV=1 - [A0A0D9R2J6_CHLSB]	A0A0D9R2J6	ISMPDLDLNLK	1	NIKAPKISMPDLDLN	S1667	S	100	-0.0408087	0.187494	-0.0291688	-0.0931433	-0.0992956	0.0204282	0.275603	0.112298	0.0428684	0.0224537	0.668668	0.476443	0.00609334	0.0655784	0.0592068	FALSE	None + Calcium regulated
AHNAK	Uncharacterized protein OS=Chlorocebus sabaeus GN=AHNAK PE=4 SV=1 - [A0A0D9R2J6_CHLSB]	A0A0D9R2J6	ISMPDVDLHLK	1	NIKVPKISMPDVDLH	S240	S	100	-0.0419212	-0.0481969	-0.0104299	0.0883045	-0.132188	-0.0853408	-0.110855	0.0520601	0.0639775	0.089126	0.0362355	0.105046	-0.00306089	-0.109461	0.0683879	FALSE	None + Calcium regulated
AHNAK	Uncharacterized protein OS=Chlorocebus sabaeus GN=AHNAK PE=4 SV=1 - [A0A0D9R2J6_CHLSB]	A0A0D9R2J6	ISMPDVDLHVK	1	SVKTPKISMPDVDLH	S119	S	100	-0.127298	-0.0989955	0.0469177	0.13743	0.0262616	-0.22598	-0.0521667	0.0650727	-0.0704194	0.150334	0.488411	0.541858	-0.0104865	-0.0839618	0.048329	FALSE	None + Calcium regulated
AHNAK	Uncharacterized protein OS=Chlorocebus sabaeus GN=AHNAK PE=4 SV=1 - [A0A0D9R2J6_CHLSB]	A0A0D9R2J6	ISMPDVDLNLK	1	HFKSPKISMPDVDLN	S580	S	100	0.0150454	0.0191897	-0.0615329	0.038348	-0.0452695	0.100107	-0.11204	-0.0573443	0.0196837	-0.0750038	0.767851	0.330084	0.00276256	-0.0190675	-0.0375548	FALSE	None + Calcium regulated
AHNAK	Uncharacterized protein OS=Chlorocebus sabaeus GN=AHNAK PE=4 SV=1 - [A0A0D9R2J6_CHLSB]	A0A0D9R2J6	ISMPDVGLHLK	1	NIKPQKISMPDVGLH	S647	S	100	-0.0350972	-0.0362701	-0.0455316	0.106068	-0.235901	-0.0975377	-0.068008	-0.184571	-0.250799	-0.121758	0.109779	0.0184856	-0.0027077	-0.133816	-0.185709	FALSE	None + Calcium regulated
AHNAK	Uncharacterized protein OS=Chlorocebus sabaeus GN=AHNAK PE=4 SV=1 - [A0A0D9R2J6_CHLSB]	A0A0D9R2J6	ISMPDVGLNLK	1	NIQTHKISMPDVGLN	S774	S	100	-0.0775304	-0.0258985	0.00600974	0.0858515	0.102878	0.130699	0.00523908	0.0310918	0.197072	0.00320051	0.17346	0.327095	-0.00289192	0.0796051	0.0771214	FALSE	None + Calcium regulated
AHNAK	Uncharacterized protein OS=Chlorocebus sabaeus GN=AHNAK PE=4 SV=1 - [A0A0D9R2J6_CHLSB]	A0A0D9R2J6	LKFGTFGGLGSK	1	HGKLKFGTFGGLGSK	T4271	T	100	0.135072	-0.186781	-0.00806469	0.03551	-0.320017	-0.341774	-0.522929	0.200527	0.225576	0.019843	0.00914948	0.160182	-0.00606595	-0.394907	0.148649	FALSE	None + Calcium regulated
AHNAK	Uncharacterized protein OS=Chlorocebus sabaeus GN=AHNAK PE=4 SV=1 - [A0A0D9R2J6_CHLSB]	A0A0D9R2J6	LQGSGVSLASK	1	ETGKLQGSGVSLASK	S4298	S	100	-0.0443965	0.0183675	0.0246847	0.00446029	-0.153203	0.09478	0.045113	0.0374162	-0.141252	-0.166492	0.951941	0.290275	0.000778978	-0.0044367	-0.0901091	FALSE	None + Calcium regulated
AHNAK	Uncharacterized protein OS=Chlorocebus sabaeus GN=AHNAK PE=4 SV=1 - [A0A0D9R2J6_CHLSB]	A0A0D9R2J6	LQGSGVSLASK	1	GSGVSLASKKSRLSS	S4304	S	100	-0.0992525	0.0933094	-0.0302161	0.0549701	0.258472	0.340408	0.324465	0.42795	0.342109	0.282236	0.0023757	0.00253218	0.00470271	0.307782	0.350765	FALSE	None + Calcium regulated
AHNAK	Uncharacterized protein OS=Chlorocebus sabaeus GN=AHNAK PE=4 SV=1 - [A0A0D9R2J6_CHLSB]	A0A0D9R2J6	LQGSGVSLASK	2	ETGKLQGSGVSLASK	S4298	S	100	0.0240429	0.00370381	-0.0358797	0.0479801	-0.185469	-0.109511	-0.0680604	-0.128894	-0.231263	-0.125372	0.0415838	0.0210466	0.00996176	-0.121014	-0.161843	FALSE	None + Calcium regulated
AHNAK	Uncharacterized protein OS=Chlorocebus sabaeus GN=AHNAK PE=4 SV=1 - [A0A0D9R2J6_CHLSB]	A0A0D9R2J6	LQGSGVSLASK	2	GSGVSLASKKSRLSS	S4304	S	100	-0.119448	0.000131694	-0.0754227	0.0689478	-0.0179528	0.106571	0.0499783	-0.0099371	0.00735199	-0.000737205	0.217323	0.519887	-0.0314479	0.0461989	-0.00110744	FALSE	None + Calcium regulated
AHNAK	Uncharacterized protein OS=Chlorocebus sabaeus GN=AHNAK PE=4 SV=1 - [A0A0D9R2J6_CHLSB]	A0A0D9R2J6	LQGSGVSLASK	2	KLQGSGVSLASKKSR	S4301	S	100	0.0102328	0.00947365	-0.0564395	0.0416592	-0.132984	-0.109511	-0.0282631	-0.111116	-0.056951	-0.0985553	0.0797377	0.0188389	0.00123153	-0.0902526	-0.0888741	FALSE	None + Calcium regulated
AHNAK	Uncharacterized protein OS=Chlorocebus sabaeus GN=AHNAK PE=4 SV=1 - [A0A0D9R2J6_CHLSB]	A0A0D9R2J6	LQGSGVSLASKK	2	GSGVSLASKKSRLSS	S4304	S	100	-0.0477712	0.0457836	-0.0146664	0.0255459	-0.413582	-0.380425	-0.326093	0.020075	-0.069891	-0.195587	0.000227288	0.309978	0.00222296	-0.373367	-0.081801	FALSE	None + Calcium regulated
AHNAK	Uncharacterized protein OS=Chlorocebus sabaeus GN=AHNAK PE=4 SV=1 - [A0A0D9R2J6_CHLSB]	A0A0D9R2J6	LQGSGVSLASKK	2	KLQGSGVSLASKKSR	S4301	S	100	-0.0477712	0.0457836	-0.0146664	0.0255459	-0.413582	-0.380425	-0.326093	0.020075	-0.069891	-0.195587	0.000227288	0.309978	0.00222296	-0.373367	-0.081801	FALSE	None + Calcium regulated
AHNAK	Uncharacterized protein OS=Chlorocebus sabaeus GN=AHNAK PE=4 SV=1 - [A0A0D9R2J6_CHLSB]	A0A0D9R2J6	MPFLSISSPK	1	MPFLSISSPKVSVPD	S1859	S	99.85	-0.020484	-0.0278086	0.069989	-0.0247934	-0.144617	0.0586484	-0.0600769	0.0437011	0.0693348	0.101061	0.512054	0.0555974	-0.000774227	-0.048682	0.0713658	FALSE	None + Calcium regulated
AHNAK	Uncharacterized protein OS=Chlorocebus sabaeus GN=AHNAK PE=4 SV=1 - [A0A0D9R2J6_CHLSB]	A0A0D9R2J6	MPSLEISAPK	1	GPSLKMPSLEISAPK	S3355	S	100	-0.00394054	-0.0015068	0.0324085	-0.067288	0.0564757	0.135809	0.183518	0.0650619	0.0365654	0.0636089	0.0447453	0.0449143	-0.0100817	0.125268	0.0550787	FALSE	None + Calcium regulated
AHNAK	Uncharacterized protein OS=Chlorocebus sabaeus GN=AHNAK PE=4 SV=1 - [A0A0D9R2J6_CHLSB]	A0A0D9R2J6	MPSMNIQTHK	1	GPKFKMPSMNIQTHK	S765	S	100	0.157391	0.0871557	-0.141674	-0.0773143	0.259567	0.302768	0.178712	0.408531	0.15716	0.19925	0.0334528	0.0681251	0.00638948	0.247016	0.25498	FALSE	None + Calcium regulated
AHNAK	Uncharacterized protein OS=Chlorocebus sabaeus GN=AHNAK PE=4 SV=1 - [A0A0D9R2J6_CHLSB]	A0A0D9R2J6	MSLPDVDLDLK	1	HFKAPKMSLPDVDLD	S381	S	100	0.0397949	-0.262367	0.0693728	0.100463	0.0617996	-0.00108679	-0.309246	-0.233848	-0.25206	-0.11423	0.649917	0.113423	-0.0131839	-0.0828445	-0.200046	FALSE	None + Calcium regulated
AHNAK	Uncharacterized protein OS=Chlorocebus sabaeus GN=AHNAK PE=4 SV=1 - [A0A0D9R2J6_CHLSB]	A0A0D9R2J6	SDVDVSLPK	1	LKGPKVKSDVDVSLP	S2336	S	100	0.0138136	0.0736683	-0.0175691	-0.0542497	-0.153333	-0.171941	-0.218244	-0.138199	-0.176566	-0.38607	0.00271878	0.0773369	0.00391574	-0.181173	-0.233612	FALSE	None + Calcium regulated
AHNAK	Uncharacterized protein OS=Chlorocebus sabaeus GN=AHNAK PE=4 SV=1 - [A0A0D9R2J6_CHLSB]	A0A0D9R2J6	SNSFSDER	1	KPRHRSNSFSDEREF	S4229	S	100	-0.0031675	0.118375	-0.00560458	-0.0952015	0.214315	0.360138	0.299159	0.330159	0.145652	0.223299	0.00561718	0.0264413	0.00360046	0.291204	0.233037	FALSE	None + Calcium regulated
AHNAK	Uncharacterized protein OS=Chlorocebus sabaeus GN=AHNAK PE=4 SV=1 - [A0A0D9R2J6_CHLSB]	A0A0D9R2J6	SNSFSDER	1	SKKPRHRSNSFSDER	S4227	S	100	-0.154276	0.109289	0.071893	-0.0294225	0.340651	0.645377	0.446259	0.0221574	0.326522	0.160055	0.0135722	0.189058	-0.000629048	0.477429	0.169578	FALSE	None + Calcium regulated
AHNAK	Uncharacterized protein OS=Chlorocebus sabaeus GN=AHNAK PE=4 SV=1 - [A0A0D9R2J6_CHLSB]	A0A0D9R2J6	SNSFSDER	2	KPRHRSNSFSDEREF	S4229	S	100	0.102938	0.0826457	-0.0355761	-0.038883	0.328094	0.347498	0.302547	0.0913836	-0.0730583	0.23236	0.00238275	0.605527	0.0277812	0.326046	0.0835619	FALSE	None + Calcium regulated
AHNAK	Uncharacterized protein OS=Chlorocebus sabaeus GN=AHNAK PE=4 SV=1 - [A0A0D9R2J6_CHLSB]	A0A0D9R2J6	SNSFSDER	2	SKKPRHRSNSFSDER	S4227	S	100	0.102938	0.0826457	-0.0355761	-0.038883	0.328094	0.347498	0.302547	0.0913836	-0.0730583	0.23236	0.00238275	0.605527	0.0277812	0.326046	0.0835619	FALSE	None + Calcium regulated
AHNAK	Uncharacterized protein OS=Chlorocebus sabaeus GN=AHNAK PE=4 SV=1 - [A0A0D9R2J6_CHLSB]	A0A0D9R2J6	SNSFSDEREFSGPSTPTGTLEFEGGEVSLEGGK	1	KPRHRSNSFSDEREF	S4229	S	99.2	-0.108621	-0.0799254	0.121627	0.0369593	-0.176576	-0.136	-0.150168	0.076583	0.00730645	0.165259	0.0675206	0.253904	-0.00749009	-0.154248	0.0830495	FALSE	None + Calcium regulated
AHNAK	Uncharacterized protein OS=Chlorocebus sabaeus GN=AHNAK PE=4 SV=1 - [A0A0D9R2J6_CHLSB]	A0A0D9R2J6	SPSLDVTVPEAELNLETPEISVGGK	1	SPKADIKSPSLDVTV	S3440	S	99.5	-0.0464879	-0.184967	0.0601736	0.122738	0.223797	0.179225	0.0908689	0.107677	0.163621	0.0517038	0.0773251	0.180653	-0.0121359	0.16463	0.107667	FALSE	None + Calcium regulated
AHNAK	Uncharacterized protein OS=Chlorocebus sabaeus GN=AHNAK PE=4 SV=1 - [A0A0D9R2J6_CHLSB]	A0A0D9R2J6	SSKASLGSLEGEAEAEASSPK	3	DLKSSKASLGSLEGE	S4196	S	100	0.0310223	-0.120291	0.113947	-0.0416186	-1.79461	-1.61607	-1.72691	-1.05369	-0.95801	-0.801551	4.36785e-06	0.000647881	-0.00423515	-1.71253	-0.93775	FALSE	None + Calcium regulated
AHNAK	Uncharacterized protein OS=Chlorocebus sabaeus GN=AHNAK PE=4 SV=1 - [A0A0D9R2J6_CHLSB]	A0A0D9R2J6	SSKASLGSLEGEAEAEASSPK	3	EAEAEASSPKGKFSL	S4210	S	100	0.0310223	-0.120291	0.113947	-0.0416186	-1.79461	-1.61607	-1.72691	-1.05369	-0.95801	-0.801551	4.36785e-06	0.000647881	-0.00423515	-1.71253	-0.93775	FALSE	None + Calcium regulated
AHNAK	Uncharacterized protein OS=Chlorocebus sabaeus GN=AHNAK PE=4 SV=1 - [A0A0D9R2J6_CHLSB]	A0A0D9R2J6	SSKASLGSLEGEAEAEASSPK	3	SSKASLGSLEGEAEA	S4199	S	100	0.0310223	-0.120291	0.113947	-0.0416186	-1.79461	-1.61607	-1.72691	-1.05369	-0.95801	-0.801551	4.36785e-06	0.000647881	-0.00423515	-1.71253	-0.93775	FALSE	None + Calcium regulated
AHNAK	Uncharacterized protein OS=Chlorocebus sabaeus GN=AHNAK PE=4 SV=1 - [A0A0D9R2J6_CHLSB]	A0A0D9R2J6	TPQISMSDIDLNLK	1	HFKTPQISMSDIDLN	S2967	S	100	-0.0728293	0.0250786	0.0555552	-0.0159523	0.375554	0.29609	0.195418	0.307855	0.247358	0.34183	0.0144948	0.000706704	-0.00203694	0.289021	0.299014	FALSE	None + Calcium regulated
AHNAK	Uncharacterized protein OS=Chlorocebus sabaeus GN=AHNAK PE=4 SV=1 - [A0A0D9R2J6_CHLSB]	A0A0D9R2J6	VDIDAPDVSIEGPDAK	1	DIDAPDVSIEGPDAK	S2807	S	100	0.0557389	-0.0440067	0.010752	-0.017826	0.0510006	0.0370953	-0.0359946	0.143778	0.141628	0.192782	0.661176	0.00210046	0.00116455	0.0173671	0.159396	FALSE	None + Calcium regulated
AHNAK	Uncharacterized protein OS=Chlorocebus sabaeus GN=AHNAK PE=4 SV=1 - [A0A0D9R2J6_CHLSB]	A0A0D9R2J6	VDIDTPDIDIHGPEGK	1	GPKVDIDTPDIDIHG	T2547	T	100	-0.0291295	0.00120504	0.0163411	0.0294304	-0.135068	-0.143941	-0.24303	-0.398218	-0.417691	-0.463216	0.0244493	9.56011e-05	0.00446175	-0.174013	-0.426375	FALSE	None + Calcium regulated
AHNAK	Uncharacterized protein OS=Chlorocebus sabaeus GN=AHNAK PE=4 SV=1 - [A0A0D9R2J6_CHLSB]	A0A0D9R2J6	VDIDTPDINIEGPEGK	1	GPKVDIDTPDINIEG	T2163	T	100	-0.0383209	-0.0117679	0.0386876	0.00357644	-0.293273	-0.370675	-0.260518	-0.505749	-0.575884	-0.534718	0.00365876	2.23268e-05	-0.00195617	-0.308155	-0.538783	FALSE	None + Calcium regulated
AHNAK	Uncharacterized protein OS=Chlorocebus sabaeus GN=AHNAK PE=4 SV=1 - [A0A0D9R2J6_CHLSB]	A0A0D9R2J6	VDVEVPDVSLEGPEGK	1	DVEVPDVSLEGPEGK	S1017	S	100	0.0797047	-0.00169238	-0.0841544	0.0164587	0.119967	-0.0180566	0.0977299	0.12624	0.268984	0.195142	0.302989	0.0193254	0.00257917	0.0665466	0.196788	FALSE	None + Calcium regulated
AHNAK	Uncharacterized protein OS=Chlorocebus sabaeus GN=AHNAK PE=4 SV=1 - [A0A0D9R2J6_CHLSB]	A0A0D9R2J6	VEAPSLDVHMDSPDINIEGPDVK	1	SLDVHMDSPDINIEG	S3407	S	100	-0.0278739	-0.179495	0.175687	-0.0177416	0.325716	-0.0986875	0.015191	-0.228099	-0.0628504	0.00514937	0.565826	0.447638	-0.012356	0.0807398	-0.0952666	FALSE	None + Calcium regulated
AHNAK	Uncharacterized protein OS=Chlorocebus sabaeus GN=AHNAK PE=4 SV=1 - [A0A0D9R2J6_CHLSB]	A0A0D9R2J6	VHAPGLDLSGVGGK	1	HAPGLDLSGVGGKVQ	S3779	S	100	0.103399	-0.04567	-0.0429632	-0.00607514	-0.0564092	-0.092257	0.09292	0.277295	0.281196	0.0923305	0.773108	0.051984	0.00217277	-0.018582	0.21694	FALSE	None + Calcium regulated
AHNAK	Uncharacterized protein OS=Chlorocebus sabaeus GN=AHNAK PE=4 SV=1 - [A0A0D9R2J6_CHLSB]	A0A0D9R2J6	VKGDVDVSLPK	1	VKGDVDVSLPKVEGD	S1063	S	100	0.00418309	-0.0231472	0.0853447	-0.0708279	-0.162489	-0.156771	-0.287882	0.0544106	-0.120547	-0.106112	0.01938	0.443668	-0.00111184	-0.202381	-0.0574164	FALSE	None + Calcium regulated
AHNAK	Uncharacterized protein OS=Chlorocebus sabaeus GN=AHNAK PE=4 SV=1 - [A0A0D9R2J6_CHLSB]	A0A0D9R2J6	VKSDVDVSLPK	1	LKGPKVKSDVDVSLP	S2336	S	100	-0.0148605	0.159507	-0.0629899	-0.0556676	-0.327599	-0.0894674	-0.110572	-0.0335136	-0.125815	-0.162376	0.123592	0.13959	0.0064973	-0.175879	-0.107235	FALSE	None + Calcium regulated
AHNAK	Uncharacterized protein OS=Chlorocebus sabaeus GN=AHNAK PE=4 SV=1 - [A0A0D9R2J6_CHLSB]	A0A0D9R2J6	VKTPSFGVSAPQVSIPDVNVNLK	1	GPDAKVKTPSFGVSA	T3631	T	100	-0.039682	-0.0929018	0.0427229	0.090142	0.0155634	-0.0692915	-0.0807172	-0.263082	-0.181401	-0.152114	0.419496	0.0130027	7.02726e-05	-0.0448151	-0.198866	FALSE	None + Calcium regulated
AHNAK	Uncharacterized protein OS=Chlorocebus sabaeus GN=AHNAK PE=4 SV=1 - [A0A0D9R2J6_CHLSB]	A0A0D9R2J6	VSVGAPDLSLEASEGSIK	1	SLEASEGSIKLPKMK	S3847	S	100	-0.00642475	-0.0928183	0.0919011	-0.00262482	0.522183	0.766741	0.701359	0.689125	0.689969	0.780049	0.00365091	2.43191e-05	-0.00249169	0.663428	0.719714	FALSE	None + Calcium regulated
AHSG	Uncharacterized protein OS=Chlorocebus sabaeus GN=AHSG PE=3 SV=1 - [A0A0D9RNS1_CHLSB]	A0A0D9RNS1	CDSSPDSAEDVR	1	KCDSSPDSAEDVRKV	S138	S	100	-0.0331571	0.106905	-0.02903	0.0422269	-1.50831	-1.52064	-1.73443	-2.04628	-2.56899	-2.47701	0.000396414	0.00334975	0.0217362	-1.5878	-2.36409	FALSE	None
AHSG	Uncharacterized protein OS=Chlorocebus sabaeus GN=AHSG PE=3 SV=1 - [A0A0D9RNS1_CHLSB]	A0A0D9RNS1	CDSSPDSAEDVRK	1	KCDSSPDSAEDVRKV	S138	S	100	0.0209586	0.014716	0.012004	-0.0337174	-1.43763	-1.38179	-1.83834	-2.13776	-2.2731	-2.6251	0.00805611	0.00359433	0.00349029	-1.55259	-2.34532	FALSE	None
AIF1L	Uncharacterized protein OS=Chlorocebus sabaeus GN=AIF1L PE=4 SV=1 - [A0A0D9RQN0_CHLSB]	A0A0D9RQN0	ANESSPKPVGPPPER	1	EGKANESSPKPVGPP	S134	S	100	0.0819441	0.0991807	-0.147674	-0.00974017	0.153534	0.0994926	0.187151	0.0147164	0.0817654	0.115821	0.0841268	0.362479	0.00592776	0.146726	0.0707677	FALSE	None + Calcium regulated
AIFM1	Uncharacterized protein OS=Chlorocebus sabaeus GN=AIFM1 PE=4 SV=1 - [A0A0D9R6M6_CHLSB]	A0A0D9R6M6	ERISGLGLTPEQK	1	KRYKERISGLGLTPE	S100	S	100	-0.0160334	-0.0438775	-0.0304431	0.0841767	0.0550903	-0.104803	-0.0952696	0.0452094	0.120638	-0.00342706	0.484466	0.292513	-0.00154432	-0.0483276	0.05414	FALSE	None
AIFM1	Uncharacterized protein OS=Chlorocebus sabaeus GN=AIFM1 PE=4 SV=1 - [A0A0D9R6M6_CHLSB]	A0A0D9R6M6	SLSAIDRAGAEVK	1	GGTPRSLSAIDRAGA	S268	S	100	0.0196478	0.019038	0.0127444	-0.0370386	-1.10016	-0.81277	-0.630094	-0.544908	-0.600433	-0.517972	0.0239327	0.000163297	0.00359789	-0.847674	-0.554438	FALSE	None
AIM1	Uncharacterized protein OS=Chlorocebus sabaeus GN=AIM1 PE=4 SV=1 - [A0A0D9RQJ9_CHLSB]	A0A0D9RQJ9	DDAVFDDEVAPNAASYCSSAEK	1	NAASYCSSAEKKVKS	S54	S	99.3	0.426605	-0.439024	-0.000598582	-0.109937	0.163784	0.283516	0.0376262	-0.458631	0.197349	0.315655	0.375272	0.878453	-0.0307387	0.161642	0.0181243	FALSE	None
AIM1	Uncharacterized protein OS=Chlorocebus sabaeus GN=AIM1 PE=4 SV=1 - [A0A0D9RQJ9_CHLSB]	A0A0D9RQJ9	MPLSELGGETNPPLSTEQSPEAVGSECPSR	1	PPLSTEQSPEAVGSE	S532	S	100	-0.0533065	0.112049	0.0292638	-0.079296	-0.0817481	0.160363	0.0975293	-0.0587245	-0.0469302	-0.241207	0.546123	0.201838	0.00217754	0.0587146	-0.115621	FALSE	None
AIM1	Uncharacterized protein OS=Chlorocebus sabaeus GN=AIM1 PE=4 SV=1 - [A0A0D9RQJ9_CHLSB]	A0A0D9RQJ9	MPNSPAPHFAMPPIHEDHLEK	1	KKARMPNSPAPHFAM	S729	S	100	-0.0492505	0.046576	-0.15426	0.143722	0.127339	0.00965913	0.0650282	-0.0783426	-0.282559	-0.231778	0.379523	0.0813115	-0.003303	0.0673421	-0.19756	FALSE	None
AIM1	Uncharacterized protein OS=Chlorocebus sabaeus GN=AIM1 PE=4 SV=1 - [A0A0D9RQJ9_CHLSB]	A0A0D9RQJ9	NHLDTPQRPDQTVR	1	SSRNHLDTPQRPDQT	T665	T	100	-0.104475	0.215608	-0.11009	0.00632614	-0.559844	-0.492188	-0.347873	-0.152531	-0.152877	-0.606211	0.00507833	0.168202	0.0018423	-0.466635	-0.303873	FALSE	None
AIM1	Uncharacterized protein OS=Chlorocebus sabaeus GN=AIM1 PE=4 SV=1 - [A0A0D9RQJ9_CHLSB]	A0A0D9RQJ9	RVPDPSPVTK	1	PKRVPDPSPVTKGAA	S141	S	100	0.0737698	-0.00603149	0.0175686	-0.0707409	-0.127648	0.147963	0.243489	0.25907	-0.2363	-0.168044	0.531938	0.770931	0.00364149	0.0879345	-0.0484249	FALSE	None
AIM1	Uncharacterized protein OS=Chlorocebus sabaeus GN=AIM1 PE=4 SV=1 - [A0A0D9RQJ9_CHLSB]	A0A0D9RQJ9	STDSPGADAELPESAAR	1	RRRRSQKSTDSPGAD	S19	S	100	-0.155008	-0.0285949	0.121573	0.032869	0.319687	0.326138	0.336861	0.020678	-0.0497402	-0.272307	0.0100691	0.432263	-0.00729024	0.327562	-0.100457	FALSE	None
AIM1	Uncharacterized protein OS=Chlorocebus sabaeus GN=AIM1 PE=4 SV=1 - [A0A0D9RQJ9_CHLSB]	A0A0D9RQJ9	STDSPGADAELPESAAR	1	RSQKSTDSPGADAEL	S22	S	100	-0.102918	-0.0591261	0.049275	0.0852348	0.025327	0.0299843	0.111531	0.0648256	0.0718256	-0.0169039	0.289548	0.417049	-0.00688348	0.0556141	0.0399158	FALSE	None
AIM1	Uncharacterized protein OS=Chlorocebus sabaeus GN=AIM1 PE=4 SV=1 - [A0A0D9RQJ9_CHLSB]	A0A0D9RQJ9	STDSPGADAELPESAAR	2	RRRRSQKSTDSPGAD	S19	S	100	0.100272	-0.141028	0.076512	-0.0494403	0.0382483	0.114415	-0.291294	0.137092	-0.116249	-0.188623	0.77591	0.673178	-0.00342104	-0.0462102	-0.0559266	FALSE	None
AIM1	Uncharacterized protein OS=Chlorocebus sabaeus GN=AIM1 PE=4 SV=1 - [A0A0D9RQJ9_CHLSB]	A0A0D9RQJ9	STDSPGADAELPESAAR	2	RSQKSTDSPGADAEL	S22	S	100	0.100272	-0.141028	0.076512	-0.0494403	0.0382483	0.114415	-0.291294	0.137092	-0.116249	-0.188623	0.77591	0.673178	-0.00342104	-0.0462102	-0.0559266	FALSE	None
AIM1	Uncharacterized protein OS=Chlorocebus sabaeus GN=AIM1 PE=4 SV=1 - [A0A0D9RQJ9_CHLSB]	A0A0D9RQJ9	TPLMTESSPTNSPSSR	2	TESSPTNSPSSRNHL	S656	S	99.6	0.106884	0.00969724	-0.106279	-0.0169859	-0.0051053	0.197003	-0.0889137	-0.0292719	0.0499704	-0.109885	0.730864	0.678996	-0.00167091	0.034328	-0.0297289	FALSE	None
AIM1	Uncharacterized protein OS=Chlorocebus sabaeus GN=AIM1 PE=4 SV=1 - [A0A0D9RQJ9_CHLSB]	A0A0D9RQJ9	VMPNSPQSGVLVK	1	EKKVMPNSPQSGVLV	S329	S	100	0.00859376	0.0228853	-0.000623783	-0.018269	-0.198475	-0.0886862	-0.208299	-0.0603991	-0.114245	-0.104776	0.0423555	0.0133558	0.00314656	-0.165153	-0.0931401	FALSE	None
AJUBA	Uncharacterized protein OS=Chlorocebus sabaeus GN=AJUBA PE=4 SV=1 - [A0A0D9RUA4_CHLSB]	A0A0D9RUA4	ALPLPQSLSPDFR	1	LPLPQSLSPDFRLEA	S106	S	100	-0.000611911	-0.054389	0.0760587	-0.028951	0.374673	0.299893	0.401824	0.326003	0.468714	0.539763	0.000488407	0.00904396	-0.00197329	0.358797	0.444827	FALSE	None + Calcium regulated
AJUBA	Uncharacterized protein OS=Chlorocebus sabaeus GN=AJUBA PE=4 SV=1 - [A0A0D9RUA4_CHLSB]	A0A0D9RUA4	GAQPGRHSVTGYGDCAVGAR	1	GAQPGRHSVTGYGDC	S263	S	100	-0.0611324	0.0620818	0.0669175	-0.104615	0.0332414	0.147852	0.0280068	0.00921529	0.0822775	0.276008	0.235668	0.237432	-0.00918696	0.0697001	0.1225	FALSE	None + Calcium regulated
AJUBA	Uncharacterized protein OS=Chlorocebus sabaeus GN=AJUBA PE=4 SV=1 - [A0A0D9RUA4_CHLSB]	A0A0D9RUA4	GRLSGLGGPR	1	GPGKGRLSGLGGPRK	S39	S	100	-0.091378	0.149984	-0.0134295	-0.0300086	-0.00690033	0.348038	0.263393	0.249642	0.114929	0.0196714	0.196793	0.212362	0.00379199	0.20151	0.128081	FALSE	None + Calcium regulated
AJUBA	Uncharacterized protein OS=Chlorocebus sabaeus GN=AJUBA PE=4 SV=1 - [A0A0D9RUA4_CHLSB]	A0A0D9RUA4	GSLLLDGAGAGGAGGSRPCSNR	1	GAGGAGGSRPCSNRT	S155	S	100	-0.145549	0.152161	-0.214417	0.181212	-0.195748	-0.0666208	-0.050761	0.176374	0.0201499	-0.552463	0.427802	0.67856	-0.00664826	-0.104376	-0.118646	FALSE	None + Calcium regulated
AJUBA	Uncharacterized protein OS=Chlorocebus sabaeus GN=AJUBA PE=4 SV=1 - [A0A0D9RUA4_CHLSB]	A0A0D9RUA4	HSVTGYGDCAVGAR	1	GAQPGRHSVTGYGDC	S263	S	100	0.0256592	0.0233444	0.0594005	-0.0996391	0.134436	0.191507	0.0920844	0.121235	0.0669628	0.359876	0.029108	0.171842	0.00219124	0.139343	0.182691	FALSE	None + Calcium regulated
AJUBA	Uncharacterized protein OS=Chlorocebus sabaeus GN=AJUBA PE=4 SV=1 - [A0A0D9RUA4_CHLSB]	A0A0D9RUA4	RGAQPGRHSVTGYGDCAVGAR	1	GAQPGRHSVTGYGDC	S263	S	100	0.11006	-0.22959	0.195563	-0.128901	-0.471931	-0.34991	-0.657799	-0.328847	-0.236726	0.264973	0.0160422	0.704842	-0.0132172	-0.493214	-0.1002	FALSE	None + Calcium regulated
AJUBA	Uncharacterized protein OS=Chlorocebus sabaeus GN=AJUBA PE=4 SV=1 - [A0A0D9RUA4_CHLSB]	A0A0D9RUA4	SSFASSSASDASKPSSPR	1	SDASKPSSPRGSLLL	S137	S	99.65	-0.039972	-0.0365781	0.164419	-0.109041	0.0650817	-0.0185084	0.182422	-0.134706	0.00795926	0.330939	0.37168	0.660925	-0.00529297	0.0763318	0.0680641	FALSE	None + Calcium regulated
AKAP1	Uncharacterized protein OS=Chlorocebus sabaeus GN=AKAP1 PE=4 SV=1 - [A0A0D9R000_CHLSB]	A0A0D9R000	AITPPLPESTVPFSNGVLK	1	SPRDKAITPPLPEST	T531	T	100	0.00908863	-0.0671305	0.0314853	0.0222191	0.285267	0.0623026	0.129261	0.124734	0.221454	0.213483	0.124464	0.00839811	-0.00108439	0.158943	0.186557	FALSE	None
AKAP1	Uncharacterized protein OS=Chlorocebus sabaeus GN=AKAP1 PE=4 SV=1 - [A0A0D9R000_CHLSB]	A0A0D9R000	QESPFSRVPGR	1	AEVCKQESPFSRVPG	S168	S	100	-0.0616582	0.230441	-0.129441	-0.020278	-0.733132	-0.538046	-0.651073	-0.329588	-0.215093	-0.428817	0.00120744	0.0216061	0.004766	-0.64075	-0.324499	FALSE	None
AKAP1	Uncharacterized protein OS=Chlorocebus sabaeus GN=AKAP1 PE=4 SV=1 - [A0A0D9R000_CHLSB]	A0A0D9R000	QRSESSGSLPNTIDMR	1	PPRQRSESSGSLPNT	S106	S	99.2	0.150685	0.156711	-0.0889557	-0.189485	-0.222015	-0.809101	-0.570153	-0.407437	-0.55517	-0.553477	0.0653302	0.0048746	0.00723871	-0.533756	-0.505361	FALSE	None
AKAP1	Uncharacterized protein OS=Chlorocebus sabaeus GN=AKAP1 PE=4 SV=1 - [A0A0D9R000_CHLSB]	A0A0D9R000	SESSGSLPNTIDMR	1	PPRQRSESSGSLPNT	S106	S	100	-0.0135972	0.058623	-0.0436695	0.0474063	-0.0609441	-0.113159	-0.179526	-0.107029	-0.219567	-0.232751	0.0382059	0.017912	0.0121907	-0.117876	-0.186449	FALSE	None
AKAP1	Uncharacterized protein OS=Chlorocebus sabaeus GN=AKAP1 PE=4 SV=1 - [A0A0D9R000_CHLSB]	A0A0D9R000	SESSGSLPNTIDMR	1	QRSESSGSLPNTIDM	S109	S	100	-0.0167686	-0.165214	0.102568	0.047855	-0.12666	0.12087	-0.209666	-0.410023	-0.168169	-0.273712	0.613146	0.0347251	-0.00788985	-0.0718184	-0.283968	FALSE	None
AKAP1	Uncharacterized protein OS=Chlorocebus sabaeus GN=AKAP1 PE=4 SV=1 - [A0A0D9R000_CHLSB]	A0A0D9R000	SESSGSLPNTIDMR	2	PPRQRSESSGSLPNT	S106	S	99.3	0.168548	0.0729744	-0.0757968	-0.149068	-0.0178272	-0.0666502	0.325942	-0.00992476	-0.444859	-0.224826	0.626773	0.20099	0.00416438	0.0804883	-0.226536	FALSE	None
AKAP1	Uncharacterized protein OS=Chlorocebus sabaeus GN=AKAP1 PE=4 SV=1 - [A0A0D9R000_CHLSB]	A0A0D9R000	SESSGSLPNTIDMR	2	QRSESSGSLPNTIDM	S109	S	100	0.168548	0.0729744	-0.0757968	-0.149068	-0.0178272	-0.0666502	0.325942	-0.00992476	-0.444859	-0.224826	0.626773	0.20099	0.00416438	0.0804883	-0.226536	FALSE	None
AKAP1	Uncharacterized protein OS=Chlorocebus sabaeus GN=AKAP1 PE=4 SV=1 - [A0A0D9R000_CHLSB]	A0A0D9R000	SIPLECPLSSPK	1	PLECPLSSPKGILFP	S150	S	99.8	-0.00677376	0.037921	-0.017947	0.000259678	-0.0995384	-0.0899993	0.0264643	-0.175124	-0.330528	-0.242763	0.287651	0.0237698	0.003365	-0.0543578	-0.249472	FALSE	None
AKAP1	Uncharacterized protein OS=Chlorocebus sabaeus GN=AKAP1 PE=4 SV=1 - [A0A0D9R000_CHLSB]	A0A0D9R000	TYVSCLNSPLSSPIK	1	TYVSCLNSPLSSPIK	S439	S	100	0.0757519	-0.0455145	0.106894	-0.138885	0.114306	-0.188769	-0.0292296	-0.171246	-0.0540729	0.282838	0.761561	0.90346	-0.00043841	-0.0345641	0.0191728	FALSE	None
AKAP1	Uncharacterized protein OS=Chlorocebus sabaeus GN=AKAP1 PE=4 SV=1 - [A0A0D9R000_CHLSB]	A0A0D9R000	TYVSCLNSPLSSPIK	2	CLNSPLSSPIKDSKP	S443	S	100	-0.0165903	0.0199989	0.000470855	0.00687692	-0.190483	-0.107067	-0.173469	-0.0819336	-0.0476905	-0.173433	0.0176533	0.104369	0.0026891	-0.157006	-0.101019	FALSE	None
AKAP1	Uncharacterized protein OS=Chlorocebus sabaeus GN=AKAP1 PE=4 SV=1 - [A0A0D9R000_CHLSB]	A0A0D9R000	TYVSCLNSPLSSPIK	2	SCLNSPLSSPIKDSK	S442	S	100	-0.0165903	0.0113634	0.0192623	0.00687692	-0.231688	-0.107067	-0.123754	-0.0736096	-0.10068	-0.0666302	0.0503102	0.00270512	0.00522807	-0.154169	-0.0803067	FALSE	None
AKAP1	Uncharacterized protein OS=Chlorocebus sabaeus GN=AKAP1 PE=4 SV=1 - [A0A0D9R000_CHLSB]	A0A0D9R000	TYVSCLNSPLSSPIK	2	TYVSCLNSPLSSPIK	S439	S	100	-0.0263834	0.0225902	-0.028003	-0.00730885	-0.166614	-0.137629	-0.179447	-0.15015	0.0433574	-0.195143	0.000415613	0.339616	-0.00977624	-0.16123	-0.100645	FALSE	None
AKAP10	Uncharacterized protein OS=Chlorocebus sabaeus GN=AKAP10 PE=4 SV=1 - [A0A0D9R625_CHLSB]	A0A0D9R625	KQPSHMEAAHFGDLGR	1	ATLKKQPSHMEAAHF	S96	S	100	-0.0537753	-0.0827408	0.11606	0.000831422	0.740362	0.80582	1.14046	0.536119	0.522769	0.691842	0.0110454	0.000820644	-0.00490624	0.895547	0.583577	FALSE	None
AKAP11	Uncharacterized protein OS=Chlorocebus sabaeus GN=AKAP11 PE=4 SV=1 - [A0A0D9RYY9_CHLSB]	A0A0D9RYY9	ASGEDSGLFSPIR	1	GEDSGLFSPIRSSAF	S448	S	100	-0.0270497	0.0631255	0.0187708	-0.0626628	0.0344483	0.176017	0.134292	0.0417719	-0.0899515	-0.0121116	0.0869424	0.719723	-0.00195405	0.114919	-0.0200971	FALSE	None
AKAP11	Uncharacterized protein OS=Chlorocebus sabaeus GN=AKAP11 PE=4 SV=1 - [A0A0D9RYY9_CHLSB]	A0A0D9RYY9	ASGEDSGLFSPIR	1	VKASGEDSGLFSPIR	S444	S	100	-0.0913491	0.0282508	0.0612585	0.000620774	0.227023	0.0428255	0.165935	0.0864847	0.0591573	0.112215	0.0940993	0.0732528	-0.000304773	0.145261	0.0859525	FALSE	None
AKAP11	Uncharacterized protein OS=Chlorocebus sabaeus GN=AKAP11 PE=4 SV=1 - [A0A0D9RYY9_CHLSB]	A0A0D9RYY9	ESLPVSGEESQLTPEK	1	SGEESQLTPEKSPKF	T981	T	100	-0.0259295	-0.0293923	0.0209569	0.0322226	0.184967	0.0764589	0.0421964	0.0914878	0.0514244	0.0345904	0.128897	0.0528633	-0.000535584	0.101208	0.0591675	FALSE	None
AKAP11	Uncharacterized protein OS=Chlorocebus sabaeus GN=AKAP11 PE=4 SV=1 - [A0A0D9RYY9_CHLSB]	A0A0D9RYY9	KPESPYGNLCDAPDSPRPVK	1	NLCDAPDSPRPVKAS	S433	S	100	0.0725431	-0.14064	0.112166	-0.0626784	0.111111	-0.0384275	0.175665	-0.196903	0.145942	0.362762	0.361752	0.582721	-0.00465237	0.0827825	0.103933	FALSE	None
AKAP11	Uncharacterized protein OS=Chlorocebus sabaeus GN=AKAP11 PE=4 SV=1 - [A0A0D9RYY9_CHLSB]	A0A0D9RYY9	KPESPYGNLCDAPDSPRPVK	2	NLCDAPDSPRPVKAS	S433	S	100	0.0201853	0.0690546	0.0432981	-0.113357	0.413412	0.0648055	0.215995	0.112508	-0.0869423	0.215711	0.140406	0.498056	0.00479528	0.231404	0.0804252	FALSE	None
AKAP11	Uncharacterized protein OS=Chlorocebus sabaeus GN=AKAP11 PE=4 SV=1 - [A0A0D9RYY9_CHLSB]	A0A0D9RYY9	KPESPYGNLCDAPDSPRPVK	2	PTPRKPESPYGNLCD	S422	S	100	0.0201853	0.0690546	0.0432981	-0.113357	0.413412	0.0648055	0.215995	0.112508	-0.0869423	0.215711	0.140406	0.498056	0.00479528	0.231404	0.0804252	FALSE	None
AKAP11	Uncharacterized protein OS=Chlorocebus sabaeus GN=AKAP11 PE=4 SV=1 - [A0A0D9RYY9_CHLSB]	A0A0D9RYY9	LSPLTGQACR	1	VTYAEKLSPLTGQAC	S1579	S	100	0.0132216	0.116886	-0.0883403	-0.0181861	-0.183324	-0.00367377	-0.0641458	0.0189154	-0.0247832	-0.0583912	0.253193	0.598475	0.00589525	-0.0837144	-0.0214197	FALSE	None
AKAP11	Uncharacterized protein OS=Chlorocebus sabaeus GN=AKAP11 PE=4 SV=1 - [A0A0D9RYY9_CHLSB]	A0A0D9RYY9	SFSEDVFQSVK	1	TKASIRKSFSEDVFQ	S18	S	100	0.0732381	-0.0731848	0.0635486	-0.063402	-0.0913107	0.0809751	0.0813139	0.18492	0.203187	0.293836	0.75307	0.00721937	4.9971e-05	0.0236594	0.227314	FALSE	None
AKAP11	Uncharacterized protein OS=Chlorocebus sabaeus GN=AKAP11 PE=4 SV=1 - [A0A0D9RYY9_CHLSB]	A0A0D9RYY9	SLSEEVESSENGELPEVDVK	1	LKLMRSLSEEVESSE	S1171	S	100	-0.0521794	-0.11028	0.0553849	0.0837968	-0.0301054	-0.06746	0.0398502	0.0626741	0.172992	0.208553	0.818165	0.0605172	-0.0058195	-0.0192384	0.148073	FALSE	None
AKAP11	Uncharacterized protein OS=Chlorocebus sabaeus GN=AKAP11 PE=4 SV=1 - [A0A0D9RYY9_CHLSB]	A0A0D9RYY9	SPCLNVQSQR	1	IQEPKVKSPCLNVQS	S1230	S	100	0.00355172	0.0383727	-0.030131	0.00232894	-0.0947259	0.120287	-0.00717506	-0.0154949	0.122114	-0.033749	0.970991	0.719169	0.00353057	0.00612861	0.0242899	FALSE	None
AKAP11	Uncharacterized protein OS=Chlorocebus sabaeus GN=AKAP11 PE=4 SV=1 - [A0A0D9RYY9_CHLSB]	A0A0D9RYY9	SSAFSPLGSCTPAECFCQTDIGGDR	1	PIRSSAFSPLGSCTP	S456	S	100	0.0575606	0.025357	-0.0502575	-0.0740034	0.20335	0.0874599	0.229144	0.12331	0.129352	0.151187	0.0277807	0.0151487	-0.0103358	0.173318	0.134616	FALSE	None
AKAP11	Uncharacterized protein OS=Chlorocebus sabaeus GN=AKAP11 PE=4 SV=1 - [A0A0D9RYY9_CHLSB]	A0A0D9RYY9	SVSPTFLNPSDENLK	1	VQSQRSVSPTFLNPS	S1242	S	100	-0.02911	0.0395461	0.0323805	-0.031654	0.102245	0.131416	0.0911348	0.0522042	0.0654651	0.155199	0.00641813	0.0911085	0.00279066	0.108265	0.0909562	FALSE	None
AKAP11	Uncharacterized protein OS=Chlorocebus sabaeus GN=AKAP11 PE=4 SV=1 - [A0A0D9RYY9_CHLSB]	A0A0D9RYY9	VKSPCLNVQSQR	1	IQEPKVKSPCLNVQS	S1230	S	100	-0.0561741	0.223507	-0.0353116	-0.109085	-0.924028	-0.460087	-0.598381	-0.237758	-0.149461	-0.207654	0.0213341	0.0653842	0.00573431	-0.660832	-0.198291	FALSE	None
AKAP11	Uncharacterized protein OS=Chlorocebus sabaeus GN=AKAP11 PE=4 SV=1 - [A0A0D9RYY9_CHLSB]	A0A0D9RYY9	VRDGNVIPDTPPSTPLVPSQASSEWDIK	1	DGNVIPDTPPSTPLV	T1100	T	100	-0.0731702	0.164321	-0.0314065	-0.0406865	-0.0617072	-0.091111	-0.187525	-0.092625	-0.150944	-0.0465838	0.134299	0.167856	0.00476438	-0.113448	-0.0967176	FALSE	None
AKAP12	Uncharacterized protein OS=Chlorocebus sabaeus GN=AKAP12 PE=4 SV=1 - [A0A0D9RP66_CHLSB]	A0A0D9RP66	DDALELQSHAQSAPSPVER	1	SHAQSAPSPVEREMV	S1330	S	99.5	0.0776077	-0.0125816	-0.0297086	-0.0213869	-0.0512867	0.067199	-0.182866	-0.0145792	0.00804075	-0.151285	0.505915	0.387804	0.00348263	-0.0556514	-0.052608	FALSE	None
AKAP12	Uncharacterized protein OS=Chlorocebus sabaeus GN=AKAP12 PE=4 SV=1 - [A0A0D9RP66_CHLSB]	A0A0D9RP66	EGVTPWASFK	1	EGVTPWASFKKMVTP	S611	S	100	0.0590101	0.0293374	-0.0186858	-0.0499335	0.0437796	0.33407	0.0227197	0.0299653	0.0482622	0.090984	0.327991	0.150486	0.00493206	0.133523	0.0564038	FALSE	None
AKAP12	Uncharacterized protein OS=Chlorocebus sabaeus GN=AKAP12 PE=4 SV=1 - [A0A0D9RP66_CHLSB]	A0A0D9RP66	EGVTPWASFKK	1	EGVTPWASFKKMVTP	S611	S	100	-0.104873	0.0651406	0.0658947	-0.0242046	0.290132	0.216846	0.239683	0.263451	0.230124	0.20317	0.00446945	0.00656178	0.000489374	0.248887	0.232248	FALSE	None
AKAP12	Uncharacterized protein OS=Chlorocebus sabaeus GN=AKAP12 PE=4 SV=1 - [A0A0D9RP66_CHLSB]	A0A0D9RP66	ETCVSGEDPTQGADLSPDEK	1	PTQGADLSPDEKVLS	S483	S	100	-0.017022	0.082526	-0.0537098	0.0290095	-0.215109	-0.167959	-0.164895	-0.118863	-0.156736	-0.0081349	0.00321894	0.127949	0.0102009	-0.182654	-0.0945779	FALSE	None
AKAP12	Uncharacterized protein OS=Chlorocebus sabaeus GN=AKAP12 PE=4 SV=1 - [A0A0D9RP66_CHLSB]	A0A0D9RP66	EVSSLEGSPPPCR	1	EVSSLEGSPPPCRGQ	S1394	S	100	0.0273365	0.19999	-0.0309911	-0.184184	-0.205229	-0.0208722	0.0350055	0.049301	0.0657954	-0.303944	0.562438	0.67347	0.00303802	-0.0636986	-0.0629491	FALSE	None
AKAP12	Uncharacterized protein OS=Chlorocebus sabaeus GN=AKAP12 PE=4 SV=1 - [A0A0D9RP66_CHLSB]	A0A0D9RP66	EVSSLEGSPPPCR	2	DGAKEVSSLEGSPPP	S1390	S	99.55	-0.0157268	0.0917166	0.00243978	-0.0802346	-0.11949	-0.000415647	-0.0876212	0.071508	-0.0450067	0.0453156	0.232053	0.647366	-0.000451253	-0.0691757	0.0239389	FALSE	None
AKAP12	Uncharacterized protein OS=Chlorocebus sabaeus GN=AKAP12 PE=4 SV=1 - [A0A0D9RP66_CHLSB]	A0A0D9RP66	EVSSLEGSPPPCR	2	EVSSLEGSPPPCRGQ	S1394	S	100	-0.0157268	0.0917166	0.00243978	-0.0802346	-0.11949	-0.000415647	-0.0876212	0.071508	-0.0450067	0.0453156	0.232053	0.647366	-0.000451253	-0.0691757	0.0239389	FALSE	None
AKAP12	Uncharacterized protein OS=Chlorocebus sabaeus GN=AKAP12 PE=4 SV=1 - [A0A0D9RP66_CHLSB]	A0A0D9RP66	EVSSLEGSPPPCRGQEEAACAK	1	EVSSLEGSPPPCRGQ	S1394	S	100	-0.0641265	0.143837	0.00221554	-0.063043	-0.811498	-0.541272	-0.640976	-0.279449	-0.309541	-0.403803	0.00325868	0.00286088	0.00472076	-0.664582	-0.330931	FALSE	None
AKAP12	Uncharacterized protein OS=Chlorocebus sabaeus GN=AKAP12 PE=4 SV=1 - [A0A0D9RP66_CHLSB]	A0A0D9RP66	GDDVDDPENQNSALVDTDASGGLTK	1	DDPENQNSALVDTDA	S1712	S	100	0.108146	-0.0325739	-0.0567352	-0.00921711	-0.158039	-0.32107	-0.0622338	0.000296668	0.0754359	-0.246526	0.119383	0.613956	0.00240501	-0.180448	-0.056931	FALSE	None
AKAP12	Uncharacterized protein OS=Chlorocebus sabaeus GN=AKAP12 PE=4 SV=1 - [A0A0D9RP66_CHLSB]	A0A0D9RP66	GESSASSPEEPEEITCLEK	1	QKGESSASSPEEPEE	S567	S	100	-0.0793555	0.0456294	-0.00751399	0.0410608	-0.0497276	-0.0174114	0.00474344	-0.00265961	0.0452727	0.0658582	0.561025	0.354733	-4.48306e-05	-0.0207985	0.0361571	FALSE	None
AKAP12	Uncharacterized protein OS=Chlorocebus sabaeus GN=AKAP12 PE=4 SV=1 - [A0A0D9RP66_CHLSB]	A0A0D9RP66	GESSASSPEEPEEITCLEK	2	HEEQKGESSASSPEE	S564	S	99.4	-0.0509952	0.0357966	-0.0459096	0.0634555	-0.143525	-0.119501	-0.0241893	-0.00826662	-0.0957609	0.0300913	0.103765	0.619925	0.000586816	-0.0957384	-0.0246454	FALSE	None
AKAP12	Uncharacterized protein OS=Chlorocebus sabaeus GN=AKAP12 PE=4 SV=1 - [A0A0D9RP66_CHLSB]	A0A0D9RP66	GESSASSPEEPEEITCLEK	2	QKGESSASSPEEPEE	S567	S	100	-0.0509952	0.0357966	-0.0459096	0.0634555	-0.143525	-0.119501	-0.0241893	-0.00826662	-0.0957609	0.0300913	0.103765	0.619925	0.000586816	-0.0957384	-0.0246454	FALSE	None
AKAP12	Uncharacterized protein OS=Chlorocebus sabaeus GN=AKAP12 PE=4 SV=1 - [A0A0D9RP66_CHLSB]	A0A0D9RP66	GLAEVQQDGEAEEGATSDGEK	1	EAEEGATSDGEKKRE	S597	S	99.5	-0.0142593	0.0127776	-0.014871	0.00361712	0.0846555	0.0163141	-0.0270581	-0.0453013	-0.0396562	-0.0469494	0.484248	0.00647905	-0.0031839	0.0246372	-0.043969	FALSE	None
AKAP12	Uncharacterized protein OS=Chlorocebus sabaeus GN=AKAP12 PE=4 SV=1 - [A0A0D9RP66_CHLSB]	A0A0D9RP66	GLAEVQQDGEAEEGATSDGEKK	1	EAEEGATSDGEKKRE	S597	S	100	0.00253135	0.109182	-0.0987597	0.00812783	-0.401328	-0.239316	-0.535247	-0.0593647	0.00716966	-0.0904186	0.025515	0.351821	0.0052704	-0.391964	-0.0475379	FALSE	None
AKAP12	Uncharacterized protein OS=Chlorocebus sabaeus GN=AKAP12 PE=4 SV=1 - [A0A0D9RP66_CHLSB]	A0A0D9RP66	GLSSDLEGEK	1	TTEKGLSSDLEGEKT	S1497	S	100	0.0240333	-0.0369183	-0.0310459	0.0448401	0.0921815	0.12633	0.1742	0.223056	0.150054	0.185601	0.0113177	0.00175203	0.000227318	0.130904	0.186237	FALSE	None
AKAP12	Uncharacterized protein OS=Chlorocebus sabaeus GN=AKAP12 PE=4 SV=1 - [A0A0D9RP66_CHLSB]	A0A0D9RP66	KDDALELQSHAQSAPSPVER	1	ELQSHAQSAPSPVER	S1327	S	99.6	0.221477	0.129908	-0.107698	-0.222199	0.214788	-0.193975	0.290961	-0.203402	0.101656	0.267944	0.619247	0.785685	0.00537204	0.103925	0.0553996	FALSE	None
AKAP12	Uncharacterized protein OS=Chlorocebus sabaeus GN=AKAP12 PE=4 SV=1 - [A0A0D9RP66_CHLSB]	A0A0D9RP66	KDDALELQSHAQSAPSPVER	1	SHAQSAPSPVEREMV	S1330	S	99.5	0.105135	0.0203858	-0.0148887	-0.0902203	0.110906	-0.117334	-0.103436	0.0175149	0.00279844	0.164793	0.652586	0.435867	0.00510287	-0.0366211	0.0617021	FALSE	None
AKAP12	Uncharacterized protein OS=Chlorocebus sabaeus GN=AKAP12 PE=4 SV=1 - [A0A0D9RP66_CHLSB]	A0A0D9RP66	KDEGEGAAGAGDHQDPSLGAGEAASK	1	AGDHQDPSLGAGEAA	S219	S	100	0.0153502	0.240557	-0.106526	-0.120594	0.359597	-0.0401038	0.133751	-0.00215798	-0.0592641	-0.0636458	0.371519	0.605324	0.00719668	0.151081	-0.0416893	FALSE	None
AKAP12	Uncharacterized protein OS=Chlorocebus sabaeus GN=AKAP12 PE=4 SV=1 - [A0A0D9RP66_CHLSB]	A0A0D9RP66	KREGVTPWASFK	1	EGVTPWASFKKMVTP	S611	S	100	0.0979604	-0.0878853	0.00512233	-0.0149719	-0.570174	-0.587128	-0.45791	-0.482178	-0.410833	-0.684879	0.000289901	0.011435	5.63613e-05	-0.538404	-0.525963	FALSE	None
AKAP12	Uncharacterized protein OS=Chlorocebus sabaeus GN=AKAP12 PE=4 SV=1 - [A0A0D9RP66_CHLSB]	A0A0D9RP66	LFTSTGLK	1	SPLKKLFTSTGLKKL	T521	T	99.3	-0.0101631	0.0501456	-0.0885535	0.0588724	-0.0788448	-0.123339	0.0240162	0.254317	-0.0159886	0.0719781	0.323416	0.335421	0.00257536	-0.0593891	0.103436	FALSE	None
AKAP12	Uncharacterized protein OS=Chlorocebus sabaeus GN=AKAP12 PE=4 SV=1 - [A0A0D9RP66_CHLSB]	A0A0D9RP66	QEQAPVEDAGPAGANEDDSDVPAVVPLSEYDAVER	1	AGANEDDSDVPAVVP	S840	S	100	0.0458922	0.0623839	-0.00885326	-0.0829963	0.277778	-0.190901	-0.0487851	0.0938663	0.0984199	0.544449	0.956932	0.244367	0.00410662	0.0126974	0.245578	FALSE	None
AKAP12	Uncharacterized protein OS=Chlorocebus sabaeus GN=AKAP12 PE=4 SV=1 - [A0A0D9RP66_CHLSB]	A0A0D9RP66	REGVTPWASFK	1	EGVTPWASFKKMVTP	S611	S	100	0.0935216	-0.0142846	-0.0654834	-0.000568697	-0.121481	-0.213647	0.0861212	0.150046	0.0274161	0.210132	0.439276	0.127626	0.00329622	-0.0830022	0.129198	FALSE	None
AKAP12	Uncharacterized protein OS=Chlorocebus sabaeus GN=AKAP12 PE=4 SV=1 - [A0A0D9RP66_CHLSB]	A0A0D9RP66	REQSHAEISPPAESSQAMVEECK	1	ETLKREQSHAEISPP	S248	S	100	-0.0453004	-0.0878505	0.247323	-0.134687	0.105191	0.0382683	0.0377558	-0.0847091	0.106283	0.120602	0.508992	0.649167	-0.00512857	0.060405	0.0473919	FALSE	None
AKAP12	Uncharacterized protein OS=Chlorocebus sabaeus GN=AKAP12 PE=4 SV=1 - [A0A0D9RP66_CHLSB]	A0A0D9RP66	RPSESDKEDELDK	2	KKRVRRPSESDKEDE	S626	S	100	-0.0401315	0.193756	-0.0952164	-0.0351018	-0.08407	-0.138526	-0.171102	0.154361	0.168486	-0.200753	0.120077	0.814612	0.0058265	-0.131233	0.0406982	TRUE	None
AKAP12	Uncharacterized protein OS=Chlorocebus sabaeus GN=AKAP12 PE=4 SV=1 - [A0A0D9RP66_CHLSB]	A0A0D9RP66	RPSESDKEDELDK	2	RVRRPSESDKEDELD	S628	S	100	-0.0401315	0.193756	-0.0952164	-0.0351018	-0.08407	-0.138526	-0.171102	0.154361	0.168486	-0.200753	0.120077	0.814612	0.0058265	-0.131233	0.0406982	FALSE	None
AKAP12	Uncharacterized protein OS=Chlorocebus sabaeus GN=AKAP12 PE=4 SV=1 - [A0A0D9RP66_CHLSB]	A0A0D9RP66	SAESPTSPVTSDTGSTFK	1	EPSKSAESPTSPVTS	S284	S	100	-0.01911	-0.120838	0.0964718	0.0110167	0.0800502	0.0660625	0.0898973	0.0200787	0.0272268	0.11986	0.147569	0.300258	-0.00811489	0.07867	0.0557217	FALSE	None
AKAP12	Uncharacterized protein OS=Chlorocebus sabaeus GN=AKAP12 PE=4 SV=1 - [A0A0D9RP66_CHLSB]	A0A0D9RP66	SAESPTSPVTSDTGSTFK	1	KSAESPTSPVTSDTG	S287	S	100	0.0172566	0.00798097	0.0387295	-0.0553523	0.0704727	0.138909	0.0665155	0.0661999	0.0832251	0.0876405	0.0390781	0.0267987	0.00215371	0.0919657	0.0790218	FALSE	None
AKAP12	Uncharacterized protein OS=Chlorocebus sabaeus GN=AKAP12 PE=4 SV=1 - [A0A0D9RP66_CHLSB]	A0A0D9RP66	SAESPTSPVTSDTGSTFK	2	EPSKSAESPTSPVTS	S284	S	99.7	0.0222785	-0.100139	0.00674633	0.0560896	-0.0860789	-0.245384	-0.12536	-0.232961	-0.0868627	-0.0367176	0.0668517	0.180212	-0.0037561	-0.152274	-0.118847	FALSE	None
AKAP12	Uncharacterized protein OS=Chlorocebus sabaeus GN=AKAP12 PE=4 SV=1 - [A0A0D9RP66_CHLSB]	A0A0D9RP66	SAESPTSPVTSDTGSTFK	2	KSAESPTSPVTSDTG	S287	S	100	0.0124049	-0.121247	0.0382559	0.0513323	-0.0186346	-0.182558	-0.0345562	-0.0808637	-0.0366382	-0.0903696	0.322304	0.208564	-0.00481343	-0.0785828	-0.0692905	FALSE	None
AKAP12	Uncharacterized protein OS=Chlorocebus sabaeus GN=AKAP12 PE=4 SV=1 - [A0A0D9RP66_CHLSB]	A0A0D9RP66	SAESPTSPVTSDTGSTFK	2	SKSAESPTSPVTSDT	T286	T	99.65	0.0881885	-0.0525271	-0.00808953	-0.0220884	-0.0445317	-0.133302	-0.011091	-0.190727	-0.0490005	0.0441871	0.241416	0.443179	0.00137088	-0.0629748	-0.0651801	FALSE	None
AKAP12	Uncharacterized protein OS=Chlorocebus sabaeus GN=AKAP12 PE=4 SV=1 - [A0A0D9RP66_CHLSB]	A0A0D9RP66	SAESPTSPVTSDTGSTFKK	1	KSAESPTSPVTSDTG	S287	S	99.6	-0.0477824	0.0439197	0.0333353	-0.0200447	-0.824664	-0.930708	-0.793453	-0.363335	-0.439319	-0.197412	0.000300426	0.033147	0.00235698	-0.849608	-0.333355	FALSE	None
AKAP12	Uncharacterized protein OS=Chlorocebus sabaeus GN=AKAP12 PE=4 SV=1 - [A0A0D9RP66_CHLSB]	A0A0D9RP66	SATLSSTESAASEMQEEMK	2	ATLSSTESAASEMQE	S647	S	99.1	-0.120655	-0.208649	0.122901	0.0285345	0.0530396	-0.157678	-0.309558	-0.260605	-0.0144076	-0.3729	0.508763	0.258206	-0.044467	-0.138065	-0.215971	FALSE	None
AKAP12	Uncharacterized protein OS=Chlorocebus sabaeus GN=AKAP12 PE=4 SV=1 - [A0A0D9RP66_CHLSB]	A0A0D9RP66	SATLSSTESAASEMQEEMK	2	KVKSATLSSTESAAS	S643	S	98	0.0709787	-0.304181	-0.0991026	0.250893	-0.130299	-0.28314	-0.198741	-0.174686	-0.182439	0.08882	0.224103	0.66113	-0.0203529	-0.20406	-0.0894351	FALSE	None
AKAP12	Uncharacterized protein OS=Chlorocebus sabaeus GN=AKAP12 PE=4 SV=1 - [A0A0D9RP66_CHLSB]	A0A0D9RP66	SATLSSTESAASEMQEEMK	2	SSTESAASEMQEEMK	S650	S	100	-0.120655	-0.208649	0.122901	0.0285345	0.0530396	-0.157678	-0.309558	-0.260605	-0.0144076	-0.3729	0.508763	0.258206	-0.044467	-0.138065	-0.215971	FALSE	None
AKAP12	Uncharacterized protein OS=Chlorocebus sabaeus GN=AKAP12 PE=4 SV=1 - [A0A0D9RP66_CHLSB]	A0A0D9RP66	SATLSSTESAASEMQEEMK	2	VKSATLSSTESAASE	S644	S	98	0.0709787	-0.304181	-0.0991026	0.250893	-0.130299	-0.28314	-0.198741	-0.174686	-0.182439	0.08882	0.224103	0.66113	-0.0203529	-0.20406	-0.0894351	FALSE	None
AKAP12	Uncharacterized protein OS=Chlorocebus sabaeus GN=AKAP12 PE=4 SV=1 - [A0A0D9RP66_CHLSB]	A0A0D9RP66	SEDSIAGSGVEHSTPDAEPGK	2	GSGVEHSTPDAEPGK	T792	T	100	-0.00606758	-0.162782	0.0563317	0.0839539	0.014452	-0.194933	-0.270073	-0.328292	-0.168952	-0.0445295	0.238626	0.160047	-0.00714099	-0.150185	-0.180591	FALSE	None
AKAP12	Uncharacterized protein OS=Chlorocebus sabaeus GN=AKAP12 PE=4 SV=1 - [A0A0D9RP66_CHLSB]	A0A0D9RP66	SEDSIAGSGVEHSTPDAEPGK	2	SEDSIAGSGVEHSTP	S786	S	100	-0.00606758	-0.162782	0.0563317	0.0839539	0.014452	-0.194933	-0.270073	-0.328292	-0.168952	-0.0445295	0.238626	0.160047	-0.00714099	-0.150185	-0.180591	FALSE	None
AKAP12	Uncharacterized protein OS=Chlorocebus sabaeus GN=AKAP12 PE=4 SV=1 - [A0A0D9RP66_CHLSB]	A0A0D9RP66	STPVIVSATTEK	1	EPECLAKSTPVIVSA	S1482	S	99.5	-0.120762	-0.0502928	0.0483922	0.0968582	0.261913	0.165559	0.102576	-0.120368	-0.123517	-0.259066	0.0427947	0.0618998	-0.00645111	0.176683	-0.16765	FALSE	None
AKAP12	Uncharacterized protein OS=Chlorocebus sabaeus GN=AKAP12 PE=4 SV=1 - [A0A0D9RP66_CHLSB]	A0A0D9RP66	STPVIVSATTEK	1	PECLAKSTPVIVSAT	T1483	T	100	0.0280578	-0.0385984	0.0197415	-0.00450217	-0.0748319	-0.267475	-0.161174	-0.222314	-0.185925	-0.179103	0.0846688	0.000197069	0.00117469	-0.167827	-0.195781	FALSE	None
AKAP12	Uncharacterized protein OS=Chlorocebus sabaeus GN=AKAP12 PE=4 SV=1 - [A0A0D9RP66_CHLSB]	A0A0D9RP66	SVPEDDGHALLAER	1	GDGAGTKSVPEDDGH	S1674	S	100	-0.0231254	0.0342147	0.0147746	-0.0117464	0.0716308	0.129719	0.0106256	-0.528241	-0.0865663	-0.0205799	0.180196	0.308918	0.00352938	0.0706584	-0.211796	FALSE	None
AKAP12	Uncharacterized protein OS=Chlorocebus sabaeus GN=AKAP12 PE=4 SV=1 - [A0A0D9RP66_CHLSB]	A0A0D9RP66	TMTVEVEGSTVNDQQLEEVILPSEEEGDGAGTK	1	LEEVILPSEEEGDGA	S1663	S	100	0.0363036	-0.289353	0.00300139	0.184051	-0.0360844	0.0848618	0.115604	0.120878	0.258211	0.338619	0.548821	0.0845933	-0.0164993	0.0547938	0.239236	FALSE	None
AKAP12	Uncharacterized protein OS=Chlorocebus sabaeus GN=AKAP12 PE=4 SV=1 - [A0A0D9RP66_CHLSB]	A0A0D9RP66	VMGQTTPESFEK	1	GKVMGQTTPESFEKA	T1115	T	99.6	-0.0285171	0.0427912	0.0478274	-0.0909821	-0.157193	0.00559342	-0.0747153	-0.0356742	-0.051081	-0.107164	0.302906	0.207364	-0.00722015	-0.0754384	-0.0646399	FALSE	None
AKAP13	Uncharacterized protein OS=Chlorocebus sabaeus GN=AKAP13 PE=4 SV=1 - [A0A0D9RXC2_CHLSB]	A0A0D9RXC2	ALQLSNSPGAPSACLK	1	KALQLSNSPGAPSAC	S982	S	100	-0.051084	0.160489	-0.0368521	-0.0505557	-0.158193	-0.134708	-0.0696758	-0.0865604	-0.0224948	-0.0409098	0.0902655	0.374665	0.00549937	-0.120859	-0.0499883	FALSE	None
AKAP13	Uncharacterized protein OS=Chlorocebus sabaeus GN=AKAP13 PE=4 SV=1 - [A0A0D9RXC2_CHLSB]	A0A0D9RXC2	DEDEGIPSENEEEK	1	DEDEGIPSENEEEKK	S2385	S	100	-0.00420481	0.0175443	0.00439217	-0.0105415	0.0569395	0.0108462	0.207542	0.13595	0.158606	0.0507949	0.268322	0.0700248	0.00179755	0.0917758	0.115117	FALSE	None
AKAP13	Uncharacterized protein OS=Chlorocebus sabaeus GN=AKAP13 PE=4 SV=1 - [A0A0D9RXC2_CHLSB]	A0A0D9RXC2	DMTECSTPLPEDCSPTHSPR	1	TPLPEDCSPTHSPRV	S2438	S	99.35	0.133309	-0.0184151	-0.126691	0.0145967	0.0178475	0.0152973	-0.137387	0.0101165	-0.00292941	-0.308107	0.653299	0.450155	0.000700116	-0.0347472	-0.100307	FALSE	None
AKAP13	Uncharacterized protein OS=Chlorocebus sabaeus GN=AKAP13 PE=4 SV=1 - [A0A0D9RXC2_CHLSB]	A0A0D9RXC2	DMTECSTPLPEDCSPTHSPR	2	EDCSPTHSPRVLFRS	S2442	S	100	-0.0834757	0.0660052	0.00748285	0.00277856	-0.0326008	-0.0979415	-0.152641	-0.0375924	-0.144345	-0.0795041	0.108492	0.11104	-0.00180229	-0.0943944	-0.087147	FALSE	None
AKAP13	Uncharacterized protein OS=Chlorocebus sabaeus GN=AKAP13 PE=4 SV=1 - [A0A0D9RXC2_CHLSB]	A0A0D9RXC2	DMTECSTPLPEDCSPTHSPR	2	TPLPEDCSPTHSPRV	S2438	S	99.1	-0.0494111	-0.061109	-0.029776	0.107791	-0.0739373	-0.164931	-0.18588	-0.0171726	-0.209987	-0.148007	0.0508152	0.169605	-0.00812618	-0.141583	-0.125055	FALSE	None
AKAP13	Uncharacterized protein OS=Chlorocebus sabaeus GN=AKAP13 PE=4 SV=1 - [A0A0D9RXC2_CHLSB]	A0A0D9RXC2	DRQSLDGFCSHGMGAEGR	1	NRSRDRQSLDGFCSH	S1506	S	100	0.0078903	0.149816	-0.104512	-0.0308804	0.0741362	0.292143	-0.0420889	0.08641	0.116005	-0.0682151	0.422641	0.639398	0.00557854	0.108063	0.0447334	FALSE	None
AKAP13	Uncharacterized protein OS=Chlorocebus sabaeus GN=AKAP13 PE=4 SV=1 - [A0A0D9RXC2_CHLSB]	A0A0D9RXC2	ENALSSGMLQEEQRTPPPGQETLQFHEK	1	MLQEEQRTPPPGQET	T952	T	100	-0.0467683	0.0615035	0.00855019	-0.0109322	-0.00340002	0.060478	0.13272	0.1424	-0.0400858	0.096263	0.268876	0.373159	0.00308831	0.063266	0.0661923	FALSE	None
AKAP13	Uncharacterized protein OS=Chlorocebus sabaeus GN=AKAP13 PE=4 SV=1 - [A0A0D9RXC2_CHLSB]	A0A0D9RXC2	ERPRSAVLLVDETTTTPIFASR	1	QPKERPRSAVLLVDE	S1916	S	100	-0.127909	-0.117426	0.0106734	0.176566	-0.349272	-0.619735	-0.59732	-0.164989	-0.29116	-0.108821	0.0089458	0.109172	-0.0145237	-0.522109	-0.188323	FALSE	None
AKAP13	Uncharacterized protein OS=Chlorocebus sabaeus GN=AKAP13 PE=4 SV=1 - [A0A0D9RXC2_CHLSB]	A0A0D9RXC2	FLSHSTDSLNK	1	FLSHSTDSLNKISKV	S1972	S	100	0.0378562	-0.159841	0.149314	-0.0572036	0.204658	-0.0422184	0.00859952	-0.0245718	-0.14951	0.288069	0.55101	0.775599	-0.00746879	0.0570129	0.0379956	FALSE	None
AKAP13	Uncharacterized protein OS=Chlorocebus sabaeus GN=AKAP13 PE=4 SV=1 - [A0A0D9RXC2_CHLSB]	A0A0D9RXC2	FLSHSTDSLNK	1	TWKFLSHSTDSLNKI	S1969	S	100	0.125215	-0.557455	0.576758	-0.502067	0.411618	-0.471074	-0.258222	-0.502809	-0.356237	0.605693	0.967046	0.99158	-0.0893873	-0.105892	-0.084451	FALSE	None
AKAP13	Uncharacterized protein OS=Chlorocebus sabaeus GN=AKAP13 PE=4 SV=1 - [A0A0D9RXC2_CHLSB]	A0A0D9RXC2	GTATPELHMATDCR	1	QKEKGTATPELHMAT	T814	T	100	-0.145207	-0.0191313	-0.0343648	0.166193	0.493208	-0.0499759	-0.0619041	-0.088503	-0.0817527	-0.601921	0.545134	0.282329	-0.00812737	0.127109	-0.257392	FALSE	None
AKAP13	Uncharacterized protein OS=Chlorocebus sabaeus GN=AKAP13 PE=4 SV=1 - [A0A0D9RXC2_CHLSB]	A0A0D9RXC2	QSPECENFLDVGLGR	1	SLLASKQSPECENFL	S1410	S	100	-0.0411422	-0.00544721	-0.0393896	0.0834564	0.106205	0.177285	0.248436	0.138122	0.105001	0.0972191	0.0254999	0.0229464	-0.000630652	0.177309	0.113448	FALSE	None
AKAP13	Uncharacterized protein OS=Chlorocebus sabaeus GN=AKAP13 PE=4 SV=1 - [A0A0D9RXC2_CHLSB]	A0A0D9RXC2	RAETFGGFDSHQMNASK	1	SLPRRAETFGGFDSH	T2508	T	100	0.0115323	0.100507	-0.134865	0.0282194	-0.0538264	0.139997	0.108263	0.392989	0.327802	0.351176	0.456842	0.002951	0.00134847	0.0648113	0.357322	FALSE	None
AKAP13	Uncharacterized protein OS=Chlorocebus sabaeus GN=AKAP13 PE=4 SV=1 - [A0A0D9RXC2_CHLSB]	A0A0D9RXC2	SAVLLVDETTTTPIFASR	1	QPKERPRSAVLLVDE	S1916	S	100	-0.0517259	-0.0469536	0.0234629	0.0351877	0.0971246	0.257681	0.120439	0.245936	0.25917	0.233299	0.0591736	0.000738803	-0.0100072	0.158415	0.246135	FALSE	None
AKAP13	Uncharacterized protein OS=Chlorocebus sabaeus GN=AKAP13 PE=4 SV=1 - [A0A0D9RXC2_CHLSB]	A0A0D9RXC2	SFSLEGLTGGAGVGNKPSSSLEVSSANAK	1	PIHRRSFSLEGLTGG	S1601	S	99.3	-0.0761198	0.0977293	0.00595492	-0.0151021	0.0757053	-0.0539124	-0.0317488	-0.0832088	0.168407	0.404494	0.909974	0.373868	0.00311558	-0.00331865	0.163231	FALSE	None
AKAP13	Uncharacterized protein OS=Chlorocebus sabaeus GN=AKAP13 PE=4 SV=1 - [A0A0D9RXC2_CHLSB]	A0A0D9RXC2	SGSLDSDLSVSPK	1	LDSDLSVSPKRNSIS	S2769	S	100	0.0574748	-0.0258275	0.0232147	-0.106589	0.00737351	0.0507775	0.0236493	0.00323016	-0.0480655	0.0122993	0.35145	0.960929	-0.0129318	0.0272668	-0.0108453	FALSE	None
AKAP13	Uncharacterized protein OS=Chlorocebus sabaeus GN=AKAP13 PE=4 SV=1 - [A0A0D9RXC2_CHLSB]	A0A0D9RXC2	SGSLDSDLSVSPK	1	PSIAKSGSLDSDLSV	S2761	S	100	0.0155681	0.0859256	-0.0704886	-0.0145043	0.32342	0.358736	0.484143	0.454235	0.543441	0.361133	0.0036792	0.00321071	0.0041252	0.388766	0.452936	FALSE	None
AKAP13	Uncharacterized protein OS=Chlorocebus sabaeus GN=AKAP13 PE=4 SV=1 - [A0A0D9RXC2_CHLSB]	A0A0D9RXC2	VDSLVSLSEENLESGQR	1	ERVDSLVSLSEENLE	S1644	S	100	0.0456127	-0.129087	0.0313425	0.0393243	0.271795	0.382124	0.459337	0.232418	0.402522	0.392755	0.0050729	0.00717336	-0.00320197	0.371085	0.342565	FALSE	None
AKAP13	Uncharacterized protein OS=Chlorocebus sabaeus GN=AKAP13 PE=4 SV=1 - [A0A0D9RXC2_CHLSB]	A0A0D9RXC2	VDSLVSLSEENLESGQR	1	VDSLVSLSEENLESG	S1646	S	100	-0.030622	-0.016146	0.0487799	-0.00583659	0.0651797	0.168539	0.167639	0.145505	0.114396	0.143824	0.0388923	0.00150681	-0.000956182	0.133786	0.134575	FALSE	None
AKAP13	Uncharacterized protein OS=Chlorocebus sabaeus GN=AKAP13 PE=4 SV=1 - [A0A0D9RXC2_CHLSB]	A0A0D9RXC2	VDSLVSLSEENLESGQR	2	ERVDSLVSLSEENLE	S1644	S	100	0.046512	-0.180906	0.0761896	0.0319761	0.360504	0.280653	0.465106	0.327621	0.365907	0.395235	0.00537903	0.00537308	-0.00655696	0.368754	0.362921	FALSE	None
AKAP13	Uncharacterized protein OS=Chlorocebus sabaeus GN=AKAP13 PE=4 SV=1 - [A0A0D9RXC2_CHLSB]	A0A0D9RXC2	VDSLVSLSEENLESGQR	2	SGEERVDSLVSLSEE	S1641	S	100	0.046512	-0.180906	0.0761896	0.0319761	0.360504	0.280653	0.465106	0.327621	0.365907	0.395235	0.00537903	0.00537308	-0.00655696	0.368754	0.362921	FALSE	None
AKAP2	Uncharacterized protein OS=Chlorocebus sabaeus GN=AKAP2 PE=4 SV=1 - [A0A0D9RH70_CHLSB]	A0A0D9RH70	QVLQSTQSPR	1	QVLQSTQSPRTKNAP	S1047	S	100	-0.0220064	-0.0195954	0.0243151	0.0190203	-0.0550695	-0.0702734	-0.149789	-0.0706794	-0.04682	0.116296	0.0710261	0.99008	0.000433383	-0.0917107	-0.000401011	FALSE	None
AKAP2	Uncharacterized protein OS=Chlorocebus sabaeus GN=AKAP2 PE=4 SV=1 - [A0A0D9RH70_CHLSB]	A0A0D9RH70	SPGALETPLAAGSQGNTAPQGK	1	SATKGQKSPGALETP	S692	S	100	-0.0165516	-0.0618714	0.0618223	0.00988009	-0.0205991	0.0752664	0.118587	-0.0770496	0.063591	-0.0644385	0.296508	0.668584	-0.00168016	0.0577515	-0.0259657	FALSE	None
AKAP2	Uncharacterized protein OS=Chlorocebus sabaeus GN=AKAP2 PE=4 SV=1 - [A0A0D9RH70_CHLSB]	A0A0D9RH70	SVNVSLTQEELDSGLDELSVR	1	FSKSVNVSLTQEELD	S764	S	99.4	0.264228	-0.48823	0.121153	-0.0205305	0.314211	0.0498939	-0.0473409	0.168602	-0.0240833	0.51282	0.517869	0.321248	-0.030845	0.105588	0.219113	FALSE	None
AKAP2	Uncharacterized protein OS=Chlorocebus sabaeus GN=AKAP2 PE=4 SV=1 - [A0A0D9RH70_CHLSB]	A0A0D9RH70	SVNVSLTQEELDSGLDELSVR	1	LTQEELDSGLDELSV	S772	S	100	0.0462188	-0.0657678	-0.0973326	0.110355	-0.0598532	-0.108669	0.176348	0.0246809	0.0154474	0.316214	0.968821	0.354504	-0.00163173	0.00260877	0.118781	FALSE	None
AKAP2	Uncharacterized protein OS=Chlorocebus sabaeus GN=AKAP2 PE=4 SV=1 - [A0A0D9RH70_CHLSB]	A0A0D9RH70	TLSMIEEEIR	1	SRKQRTLSMIEEEIR	S1019	S	100	-0.0105644	-0.00872135	-0.0195041	0.00365687	0.206861	0.221336	0.224352	0.283383	0.245618	0.40887	1.86797e-06	0.0219244	-0.00878325	0.217516	0.312623	FALSE	None
AKAP3	Uncharacterized protein OS=Chlorocebus sabaeus GN=AKAP3 PE=4 SV=1 - [A0A0D9RF33_CHLSB]	A0A0D9RF33	ASGSSQSPPNLK	1	RASGSSQSPPNLKYK	S207	S	100	-0.0445652	0.0119883	0.0286885	0.00406625	-0.172123	-0.0154664	-0.0669138	0.00264843	0.00958839	0.0829133	0.199051	0.360755	4.44733e-05	-0.0848346	0.0317167	FALSE	None
AKAP3	Uncharacterized protein OS=Chlorocebus sabaeus GN=AKAP3 PE=4 SV=1 - [A0A0D9RF33_CHLSB]	A0A0D9RF33	LCERPLAPSPPK	1	CERPLAPSPPKLCED	S635	S	100	-0.00352559	0.126368	-0.0502024	-0.0475582	0.010494	0.164387	0.145249	0.0465666	-0.174139	0.0199651	0.183408	0.634884	0.00627038	0.10671	-0.0358691	FALSE	None
AKAP5	Uncharacterized protein OS=Chlorocebus sabaeus GN=AKAP5 PE=4 SV=1 - [A0A0D9SDX7_CHLSB]	A0A0D9SDX7	STQDLSEGISR	1	DQATKAKSTQDLSEG	S178	S	100	-0.0741583	-0.029536	0.0614364	0.0320471	0.225373	0.121103	0.0676282	0.0144041	0.258712	0.161115	0.0701817	0.161225	-0.0025527	0.138035	0.144744	FALSE	None + Calcium regulated
AKAP8	Uncharacterized protein OS=Chlorocebus sabaeus GN=AKAP8 PE=4 SV=1 - [A0A0D9R199_CHLSB]	A0A0D9R199	GEDDFCDSGK	1	GEDDFCDSGKQRGEK	S353	S	100	-0.0290802	-0.0403894	0.0707498	-0.00668724	-0.171224	-0.171463	-0.100514	-0.1412	-0.0843578	-0.163607	0.00843866	0.0140494	-0.00135174	-0.147733	-0.129721	FALSE	None
AKAP8	Uncharacterized protein OS=Chlorocebus sabaeus GN=AKAP8 PE=4 SV=1 - [A0A0D9R199_CHLSB]	A0A0D9R199	LARVDSEGDFSENDDAAGDFR	2	TKLARVDSEGDFSEN	S323	S	100	-0.0333289	-0.122318	0.064691	0.0627974	-0.483665	-0.483979	-0.510426	-0.161042	-0.1877	-0.15896	0.00125952	0.0333881	-0.00703971	-0.49269	-0.169234	FALSE	None
AKAP8	Uncharacterized protein OS=Chlorocebus sabaeus GN=AKAP8 PE=4 SV=1 - [A0A0D9R199_CHLSB]	A0A0D9R199	LARVDSEGDFSENDDAAGDFR	2	VDSEGDFSENDDAAG	S328	S	100	-0.0333289	-0.122318	0.064691	0.0627974	-0.483665	-0.483979	-0.510426	-0.161042	-0.1877	-0.15896	0.00125952	0.0333881	-0.00703971	-0.49269	-0.169234	FALSE	None
AKAP8	Uncharacterized protein OS=Chlorocebus sabaeus GN=AKAP8 PE=4 SV=1 - [A0A0D9R199_CHLSB]	A0A0D9R199	SGDEEFK	1	DAAGDFRSGDEEFKG	S339	S	100	-0.0530368	0.0279782	0.148771	-0.135264	0.0148424	-0.0684026	0.271917	-0.14037	-0.0234449	-0.0879048	0.565386	0.30077	-0.00288804	0.0727855	-0.0839065	FALSE	None
AKAP8	Uncharacterized protein OS=Chlorocebus sabaeus GN=AKAP8 PE=4 SV=1 - [A0A0D9R199_CHLSB]	A0A0D9R199	SGDEEFKGEDDFCDSGK	1	DAAGDFRSGDEEFKG	S339	S	100	-0.0197653	0.031196	0.0646999	-0.0525904	0.322203	0.395872	0.447045	0.337068	0.282853	0.349116	0.00112543	0.000212525	0.00588506	0.388373	0.323012	FALSE	None
AKAP8	Uncharacterized protein OS=Chlorocebus sabaeus GN=AKAP8 PE=4 SV=1 - [A0A0D9R199_CHLSB]	A0A0D9R199	VDSEGDFSENDDAAGDFR	1	TKLARVDSEGDFSEN	S323	S	100	-0.0824144	-0.0813574	-0.199524	0.298915	0.231366	0.30169	0.287651	-0.0179398	-0.212624	0.214452	0.0733771	0.950792	-0.0160951	0.273569	-0.00537058	FALSE	None
AKAP8	Uncharacterized protein OS=Chlorocebus sabaeus GN=AKAP8 PE=4 SV=1 - [A0A0D9R199_CHLSB]	A0A0D9R199	VDSEGDFSENDDAAGDFR	1	VDSEGDFSENDDAAG	S328	S	100	-0.0260907	-0.0484071	0.025927	-0.0251194	0.132039	0.061179	0.152233	-0.0634671	-0.0933742	-0.0271847	0.0205783	0.153109	-0.0184225	0.11515	-0.061342	FALSE	None
AKAP8	Uncharacterized protein OS=Chlorocebus sabaeus GN=AKAP8 PE=4 SV=1 - [A0A0D9R199_CHLSB]	A0A0D9R199	VDSEGDFSENDDAAGDFR	2	TKLARVDSEGDFSEN	S323	S	100	0.0460496	-0.08223	-0.0574609	0.0360556	0.165731	0.124388	0.119486	0.219988	0.179678	0.128574	0.0126711	0.00612494	-0.0143964	0.136535	0.17608	FALSE	None
AKAP8	Uncharacterized protein OS=Chlorocebus sabaeus GN=AKAP8 PE=4 SV=1 - [A0A0D9R199_CHLSB]	A0A0D9R199	VDSEGDFSENDDAAGDFR	2	VDSEGDFSENDDAAG	S328	S	100	0.0460496	-0.08223	-0.0574609	0.0360556	0.165731	0.124388	0.119486	0.219988	0.179678	0.128574	0.0126711	0.00612494	-0.0143964	0.136535	0.17608	FALSE	None
AKAP8	Uncharacterized protein OS=Chlorocebus sabaeus GN=AKAP8 PE=4 SV=1 - [A0A0D9R199_CHLSB]	A0A0D9R199	VDSEGDFSENDDAAGDFRSGDEEFK	2	DAAGDFRSGDEEFKG	S339	S	100	-0.0628837	-0.0625417	0.0487817	0.0622218	-0.0355088	-0.022266	-0.0889047	-0.135103	-0.0498413	-0.236927	0.311001	0.107809	-0.00360546	-0.0488931	-0.140624	FALSE	None
AKAP8	Uncharacterized protein OS=Chlorocebus sabaeus GN=AKAP8 PE=4 SV=1 - [A0A0D9R199_CHLSB]	A0A0D9R199	VDSEGDFSENDDAAGDFRSGDEEFK	2	VDSEGDFSENDDAAG	S328	S	100	-0.0628837	-0.0625417	0.0487817	0.0622218	-0.0355088	-0.022266	-0.0889047	-0.135103	-0.0498413	-0.236927	0.311001	0.107809	-0.00360546	-0.0488931	-0.140624	FALSE	None
AKAP8L	Uncharacterized protein OS=Chlorocebus sabaeus GN=AKAP8L PE=4 SV=1 - [A0A0D9R196_CHLSB]	A0A0D9R196	GENPFTDSPEEEK	1	GENPFTDSPEEEKEQ	S518	S	99.7	0.0635774	0.0370819	-0.060419	-0.0252687	0.0362394	0.0453263	0.127353	-0.0660807	-0.00175018	-0.0212851	0.167994	0.373849	0.00374289	0.0696397	-0.0297053	FALSE	None
AKAP9	Uncharacterized protein OS=Chlorocebus sabaeus GN=AKAP9 PE=4 SV=1 - [A0A0D9RJC5_CHLSB]	A0A0D9RJC5	ENSGDYTSENEDPELQDYR	1	ENSGDYTSENEDPEL	S1235	S	99.5	0.0966381	-0.150643	0.00268554	0.0379489	0.581565	0.468059	0.617683	0.422682	0.55422	0.832757	0.000481783	0.0229891	-0.00334258	0.555769	0.60322	FALSE	None
AKAP9	Uncharacterized protein OS=Chlorocebus sabaeus GN=AKAP9 PE=4 SV=1 - [A0A0D9RJC5_CHLSB]	A0A0D9RJC5	KRSPQDFEVLK	1	GGKERKRSPQDFEVL	S2680	S	100	-0.134058	0.0889719	0.0250404	0.0180307	0.0280851	0.177123	0.148066	0.0839819	0.00717716	0.15179	0.133414	0.253364	-0.000503856	0.117758	0.080983	FALSE	None
AKAP9	Uncharacterized protein OS=Chlorocebus sabaeus GN=AKAP9 PE=4 SV=1 - [A0A0D9RJC5_CHLSB]	A0A0D9RJC5	SSIDNENLVSER	1	KQLAQRSSIDNENLV	S1644	S	100	0.0244637	0.0257797	-0.0539523	0.0126586	0.0332174	-0.0285442	-0.0416442	-0.15637	-0.348191	-0.298673	0.649734	0.0320349	0.00223743	-0.0123236	-0.267744	FALSE	None
AKAP9	Uncharacterized protein OS=Chlorocebus sabaeus GN=AKAP9 PE=4 SV=1 - [A0A0D9RJC5_CHLSB]	A0A0D9RJC5	VESTVTPESTVMR	1	QRVESTVTPESTVMR	T78	T	100	0.0238576	-0.0593441	-0.195226	0.198978	0.324675	0.143345	-0.0689875	-0.04106	-0.0930959	-0.00745761	0.373446	0.675006	-0.00793373	0.133011	-0.0472045	FALSE	None
AKAP9	Uncharacterized protein OS=Chlorocebus sabaeus GN=AKAP9 PE=4 SV=1 - [A0A0D9RJC5_CHLSB]	A0A0D9RJC5	VTDESIPSYSGSDTPR	1	PSYSGSDTPRNDINI	T1805	T	100	-0.0206866	-0.0831809	0.122066	-0.0341756	0.360806	0.137934	0.291412	0.153809	0.106859	0.159912	0.0314904	0.0403322	-0.00399419	0.263384	0.140193	FALSE	None
AKIRIN1	Uncharacterized protein OS=Chlorocebus sabaeus GN=AKIRIN1 PE=4 SV=1 - [A0A0D9S7P8_CHLSB]	A0A0D9S7P8	RLPTPEQIFQNIK	1	GSERRLPTPEQIFQN	T73	T	100	-0.0551068	0.0039133	0.0290817	0.0230947	-0.0564614	0.0550324	-0.0262383	0.0711927	0.00474645	0.0677157	0.819935	0.16629	0.000245722	-0.00922243	0.047885	FALSE	None
AKIRIN1	Uncharacterized protein OS=Chlorocebus sabaeus GN=AKIRIN1 PE=4 SV=1 - [A0A0D9S7P8_CHLSB]	A0A0D9S7P8	RPMEFEAALLSPGSPK	1	AALLSPGSPKRRRCA	S22	S	100	0.0618959	-0.18409	0.0290633	0.0635498	-0.108029	-0.278392	-0.197642	-0.194625	-0.175986	-0.246998	0.059574	0.0382716	-0.00739518	-0.194688	-0.20587	FALSE	None
AKIRIN2	Uncharacterized protein OS=Chlorocebus sabaeus GN=AKIRIN2 PE=4 SV=1 - [A0A0D9RXN3_CHLSB]	A0A0D9RXN3	CAPLSAPTSAAASPLSAAAATAASFSAAAASPQK	1	SFSAAAASPQKYLRM	S57	S	100	0.021979	-0.255953	0.187278	-0.0167206	-0.20231	0.218758	0.0837228	0.00756195	0.108236	0.235893	0.765486	0.291864	-0.0158541	0.0333903	0.11723	FALSE	None
AKIRIN2	Uncharacterized protein OS=Chlorocebus sabaeus GN=AKIRIN2 PE=4 SV=1 - [A0A0D9RXN3_CHLSB]	A0A0D9RXN3	RTLDFDPLLSPASPK	1	DPLLSPASPKRRRCA	S21	S	100	-0.0128127	-0.0756281	0.0464106	0.0347345	-0.0391379	-0.068943	-0.0639431	0.0722317	-0.0638929	-0.0533703	0.137481	0.813044	-0.0018239	-0.0573413	-0.0150105	FALSE	None
AKIRIN2	Uncharacterized protein OS=Chlorocebus sabaeus GN=AKIRIN2 PE=4 SV=1 - [A0A0D9RXN3_CHLSB]	A0A0D9RXN3	TLDFDPLLSPASPKR	1	DPLLSPASPKRRRCA	S21	S	100	-0.0502289	-0.0435071	0.0243827	0.0588362	0.268045	0.134893	0.268515	0.12129	0.159579	0.104577	0.0171006	0.00965264	-0.00262929	0.223818	0.128482	FALSE	None
AKIRIN2	Uncharacterized protein OS=Chlorocebus sabaeus GN=AKIRIN2 PE=4 SV=1 - [A0A0D9RXN3_CHLSB]	A0A0D9RXN3	TLDFDPLLSPASPKR	2	DPLLSPASPKRRRCA	S21	S	100	-0.00830036	-0.0328277	0.02495	0.0163012	0.115132	0.171674	0.0768611	0.196996	0.0657437	0.132754	0.0302803	0.0605814	3.07747e-05	0.121222	0.131831	FALSE	None
AKIRIN2	Uncharacterized protein OS=Chlorocebus sabaeus GN=AKIRIN2 PE=4 SV=1 - [A0A0D9RXN3_CHLSB]	A0A0D9RXN3	TLDFDPLLSPASPKR	2	LDFDPLLSPASPKRR	S18	S	100	-0.00830036	-0.0328277	0.02495	0.0163012	0.115132	0.171674	0.0768611	0.196996	0.0657437	0.132754	0.0302803	0.0605814	3.07747e-05	0.121222	0.131831	FALSE	None
AKR1B1	Uncharacterized protein OS=Chlorocebus sabaeus GN=AKR1B1 PE=4 SV=1 - [A0A0D9RAH5_CHLSB]	A0A0D9RAH5	SVTPERIAENFK	1	VVIPKSVTPERIAEN	T380	T	100	0.0522085	-0.0319405	-0.0359833	0.0228673	-1.03036	-0.992861	-1.02558	-0.876103	-0.642965	-0.787615	5.9338e-07	0.00427494	0.00178802	-1.01627	-0.768895	FALSE	None
AKR7A2	Uncharacterized protein OS=Chlorocebus sabaeus GN=AKR7A2 PE=4 SV=1 - [A0A0D9S8E0_CHLSB]	A0A0D9S8E0	AAVPCALRSPQPEAR	1	AVPCALRSPQPEARA	S20	S	100	-0.00911155	0.21179	-0.188018	0.00455205	-0.153416	0.0139164	-0.026884	0.235951	0.126634	-0.110609	0.559552	0.576359	0.00480291	-0.0554612	0.0839918	FALSE	None
AKT1	Uncharacterized protein OS=Chlorocebus sabaeus GN=AKT1 PE=3 SV=1 - [A0A0D9RBG0_CHLSB]	A0A0D9RBG0	RPHFPQFSYSASGTA	1	FSYSASGTA______	T479	T	99	-0.23234	0.00672848	0.0896307	0.0944359	0.152016	0.0514608	0.2293	-0.16311	-0.134444	-0.144508	0.156835	0.171712	-0.0103862	0.144259	-0.147354	FALSE	None + Kinase
AKT1S1	Uncharacterized protein OS=Chlorocebus sabaeus GN=AKT1S1 PE=4 SV=1 - [A0A0D9S431_CHLSB]	A0A0D9S431	LNTSDFQK	1	LPRPRLNTSDFQKLK	T246	T	100	-0.142372	0.0126816	-0.106355	0.200714	-0.288733	0.151132	-0.0489531	0.0596367	-0.123772	-0.215695	0.74085	0.486578	-0.00883288	-0.0621849	-0.0932767	TRUE	None
AKT1S1	Uncharacterized protein OS=Chlorocebus sabaeus GN=AKT1S1 PE=4 SV=1 - [A0A0D9S431_CHLSB]	A0A0D9S431	RTEARSSDEENGPPSSPDLDR	2	EENGPPSSPDLDRIA	S212	S	100	0.0768396	0.246593	-0.134866	-0.159134	0.221584	-0.00521743	-0.0212499	-0.77508	0.195915	0.232355	0.660754	0.750147	0.00735822	0.0650388	-0.115603	FALSE	None
AKT1S1	Uncharacterized protein OS=Chlorocebus sabaeus GN=AKT1S1 PE=4 SV=1 - [A0A0D9S431_CHLSB]	A0A0D9S431	RTEARSSDEENGPPSSPDLDR	3	EENGPPSSPDLDRIA	S212	S	100	-0.0529875	-0.063278	0.110519	-0.00970865	0.143836	0.263561	0.0474995	0.00988105	0.0541019	0.0824438	0.112349	0.302221	-0.00386372	0.151632	0.0488089	FALSE	None
AKT1S1	Uncharacterized protein OS=Chlorocebus sabaeus GN=AKT1S1 PE=4 SV=1 - [A0A0D9S431_CHLSB]	A0A0D9S431	RTEARSSDEENGPPSSPDLDR	3	EKRTEARSSDEENGP	S202	S	100	-0.0674343	0.143097	0.0753403	-0.175548	0.0152426	0.113174	-0.0819127	-0.119252	-0.101563	0.101792	0.821549	0.753136	-0.00613625	0.0155015	-0.0396744	TRUE	None
AKT1S1	Uncharacterized protein OS=Chlorocebus sabaeus GN=AKT1S1 PE=4 SV=1 - [A0A0D9S431_CHLSB]	A0A0D9S431	RTEARSSDEENGPPSSPDLDR	3	KRTEARSSDEENGPP	S203	S	100	-0.0674343	0.143097	0.0753403	-0.175548	0.0152426	0.113174	-0.0819127	-0.119252	-0.101563	0.101792	0.821549	0.753136	-0.00613625	0.0155015	-0.0396744	TRUE	None
AKT1S1	Uncharacterized protein OS=Chlorocebus sabaeus GN=AKT1S1 PE=4 SV=1 - [A0A0D9S431_CHLSB]	A0A0D9S431	SLPVSVPVWGFK	1	PTQQYAKSLPVSVPV	S183	S	100	0.122079	0.188465	-0.123162	-0.194682	-0.347479	-0.114102	-0.000282522	0.0521098	-0.124265	0.0595911	0.325032	0.983817	-0.00182502	-0.153954	-0.004188	TRUE	None
AKT1S1	Uncharacterized protein OS=Chlorocebus sabaeus GN=AKT1S1 PE=4 SV=1 - [A0A0D9S431_CHLSB]	A0A0D9S431	SSDEENGPPSSPDLDR	1	EENGPPSSPDLDRIA	S212	S	100	0.0150588	-0.0695484	0.0246836	0.017162	-0.154643	0.00505784	0.00190782	0.111728	0.0618821	0.0246513	0.48516	0.100676	-0.00316099	-0.0492258	0.0660872	FALSE	None
AKT1S1	Uncharacterized protein OS=Chlorocebus sabaeus GN=AKT1S1 PE=4 SV=1 - [A0A0D9S431_CHLSB]	A0A0D9S431	SSDEENGPPSSPDLDR	1	KRTEARSSDEENGPP	S203	S	100	-0.0254939	0.0145004	0.0305086	-0.0147861	-0.104095	0.0701114	-0.101143	-0.337823	-0.167334	-0.207763	0.508867	0.0366037	0.00118224	-0.0450424	-0.23764	TRUE	None
AKT1S1	Uncharacterized protein OS=Chlorocebus sabaeus GN=AKT1S1 PE=4 SV=1 - [A0A0D9S431_CHLSB]	A0A0D9S431	SSDEENGPPSSPDLDR	2	DEENGPPSSPDLDRI	S211	S	100	-0.142628	0.0129362	0.0578029	0.0549279	-0.0430793	-0.226647	-0.290896	-0.202965	-0.283203	-0.356796	0.115219	0.00831759	-0.00424022	-0.186874	-0.280988	FALSE	None
AKT1S1	Uncharacterized protein OS=Chlorocebus sabaeus GN=AKT1S1 PE=4 SV=1 - [A0A0D9S431_CHLSB]	A0A0D9S431	SSDEENGPPSSPDLDR	2	EENGPPSSPDLDRIA	S212	S	99.4	0.143899	-0.0323439	-0.0343943	-0.095477	-0.0358531	0.177713	-0.153842	-0.140322	-0.0369174	-0.168941	0.996073	0.150893	-0.00457918	-0.00399395	-0.115393	FALSE	None
AKT1S1	Uncharacterized protein OS=Chlorocebus sabaeus GN=AKT1S1 PE=4 SV=1 - [A0A0D9S431_CHLSB]	A0A0D9S431	SSDEENGPPSSPDLDR	2	EKRTEARSSDEENGP	S202	S	99.3	-0.109836	0.263512	-0.0456184	-0.107514	-0.0286269	0.149243	-0.266459	-0.202334	-0.276498	-0.374466	0.761147	0.0431544	0.000136133	-0.0486142	-0.284433	TRUE	None
AKT1S1	Uncharacterized protein OS=Chlorocebus sabaeus GN=AKT1S1 PE=4 SV=1 - [A0A0D9S431_CHLSB]	A0A0D9S431	SSDEENGPPSSPDLDR	2	KRTEARSSDEENGPP	S203	S	99.4	0.158683	-0.0428126	-0.103009	-0.100854	0.163712	0.220941	0.0578226	-0.0274884	-0.0214856	0.0959597	0.0823746	0.632183	-0.0219981	0.147492	0.0156619	TRUE	None
AKT1S1	Uncharacterized protein OS=Chlorocebus sabaeus GN=AKT1S1 PE=4 SV=1 - [A0A0D9S431_CHLSB]	A0A0D9S431	TEARSSDEENGPPSSPDLDR	2	KRTEARSSDEENGPP	S203	S	99.2	-0.112837	0.0466184	-0.0281178	0.00694526	0.0140272	-0.240418	0.0491366	-0.21078	-0.262755	0.0812949	0.731574	0.419415	-0.0218479	-0.0590848	-0.130747	TRUE	None
AKT1S1	Uncharacterized protein OS=Chlorocebus sabaeus GN=AKT1S1 PE=4 SV=1 - [A0A0D9S431_CHLSB]	A0A0D9S431	TEARSSDEENGPPSSPDLDR	3	DEENGPPSSPDLDRI	S211	S	100	-0.115378	0.216917	-0.0407115	-0.0576939	-0.0465116	-0.228892	-0.370551	0.0768228	0.286048	-0.399193	0.141385	0.956746	0.000783434	-0.215318	-0.0121074	FALSE	None
AKT1S1	Uncharacterized protein OS=Chlorocebus sabaeus GN=AKT1S1 PE=4 SV=1 - [A0A0D9S431_CHLSB]	A0A0D9S431	TEARSSDEENGPPSSPDLDR	3	EENGPPSSPDLDRIA	S212	S	100	-0.115378	0.216917	-0.0407115	-0.0576939	-0.0465116	-0.228892	-0.370551	0.0768228	0.286048	-0.399193	0.141385	0.956746	0.000783434	-0.215318	-0.0121074	FALSE	None
AKT1S1	Uncharacterized protein OS=Chlorocebus sabaeus GN=AKT1S1 PE=4 SV=1 - [A0A0D9S431_CHLSB]	A0A0D9S431	TEARSSDEENGPPSSPDLDR	3	EKRTEARSSDEENGP	S202	S	99.55	0.0394881	0.187067	-0.132768	-0.0866422	0.0776644	-0.138744	-0.080833	0.217688	0.271238	-0.0752178	0.633003	0.356757	0.00178639	-0.0473041	0.137903	TRUE	None
AKT1S1	Uncharacterized protein OS=Chlorocebus sabaeus GN=AKT1S1 PE=4 SV=1 - [A0A0D9S431_CHLSB]	A0A0D9S431	TEARSSDEENGPPSSPDLDR	3	KRTEARSSDEENGPP	S203	S	100	0.194354	0.157217	-0.224824	-0.115591	0.20184	-0.0485954	0.208885	0.358553	0.256429	0.248757	0.416034	0.0636191	0.00278934	0.12071	0.287913	TRUE	None
AKT2	Uncharacterized protein OS=Chlorocebus sabaeus GN=AKT2 PE=4 SV=1 - [A0A0D9QUT3_CHLSB]	A0A0D9QUT3	CGSPSDSSAAEEMEVAVSK	1	PMDYKCGSPSDSSAA	S126	S	99.7	-0.12293	-0.0335027	-0.0369516	0.163539	-0.310167	-0.182344	-0.161836	-0.0337672	-0.145844	0.0277535	0.0400572	0.608863	-0.00746138	-0.218116	-0.0506192	FALSE	None + Kinase
AKT2	Uncharacterized protein OS=Chlorocebus sabaeus GN=AKT2 PE=4 SV=1 - [A0A0D9QUT3_CHLSB]	A0A0D9QUT3	THFPQFSYSASIR	1	RTHFPQFSYSASIRD	S474	S	99.5	0.0905304	-0.160466	-0.0189312	0.0675239	0.0504679	-0.0239671	-0.151403	0.0363185	-0.041262	-0.217293	0.677073	0.505052	-0.00533582	-0.041634	-0.0740787	FALSE	None + Kinase
AKT2	Uncharacterized protein OS=Chlorocebus sabaeus GN=AKT2 PE=4 SV=1 - [A0A0D9QUT3_CHLSB]	A0A0D9QUT3	YFDDEFTAQSITITPPDR	1	TAQSITITPPDRYDS	T451	T	99.8	0.122543	-0.169747	0.0397177	-0.00967458	0.115726	-0.131244	-0.103006	-0.0209632	0.0260689	0.39112	0.740214	0.41587	-0.00429038	-0.0395079	0.132075	FALSE	None + Kinase
AKT3	Uncharacterized protein OS=Chlorocebus sabaeus GN=AKT3 PE=3 SV=1 - [A0A0D9RAE4_CHLSB]	A0A0D9RAE4	YFDEEFTAQTITITPPEK	1	TAQTITITPPEKYDE	T441	T	100	-0.0141357	-0.0886863	0.0726152	0.00329777	0.0771535	0.139211	0.10365	0.113218	0.0662455	0.142813	0.034564	0.0367799	-0.00672725	0.106671	0.107426	FALSE	None
ALDH3A2	Aldehyde dehydrogenase OS=Chlorocebus sabaeus GN=ALDH3A2 PE=3 SV=1 - [A0A0D9R678_CHLSB]	A0A0D9R678	RILSLLEGQK	1	RHFKRILSLLEGQKI	S293	S	100	-0.108433	0.0864396	0.016016	0.108605	-0.522579	-0.47867	-0.420327	-0.34142	-0.32043	-0.332609	0.000457877	0.00487734	0.0256568	-0.473859	-0.331486	FALSE	None
ALDOA	Fructose-bisphosphate aldolase OS=Chlorocebus sabaeus GN=ALDOA PE=3 SV=1 - [A0A0D9R1H5_CHLSB]	A0A0D9R1H5	LQSIGTENTEENR	1	SIAKRLQSIGTENTE	S46	S	100	-0.0149863	0.0711259	0.00421819	-0.0421831	0.110867	0.259064	0.08241	0.09311	0.114691	-0.0819812	0.0988683	0.619998	0.00454368	0.150781	0.0419399	FALSE	None
ALDOA	Fructose-bisphosphate aldolase OS=Chlorocebus sabaeus GN=ALDOA PE=3 SV=1 - [A0A0D9R1H5_CHLSB]	A0A0D9R1H5	RLQSIGTENTEENRR	1	SIAKRLQSIGTENTE	S46	S	100	0.13661	-0.0074426	0.0238413	-0.138826	-0.196655	-0.347	-0.0589234	-0.0143512	-0.147183	-0.245836	0.116803	0.181437	0.00354554	-0.200859	-0.13579	FALSE	None
ALG3	Uncharacterized protein OS=Chlorocebus sabaeus GN=ALG3 PE=4 SV=1 - [A0A0D9RMG2_CHLSB]	A0A0D9RMG2	SGSAAQAAGLCK	1	RKRGRSGSAAQAAGL	S13	S	100	-0.20135	0.166657	0.083369	-0.0624383	-0.432532	-0.156757	-0.175296	-0.268494	-0.122707	-0.209105	0.0961915	0.0924435	-0.00344044	-0.254862	-0.200102	FALSE	None
ALKBH5	Uncharacterized protein OS=Chlorocebus sabaeus GN=ALKBH5 PE=4 SV=1 - [A0A0D9R750_CHLSB]	A0A0D9R750	RGSFSSENYWR	1	PTHRRRGSFSSENYW	S361	S	100	-0.0704058	-0.113776	0.057356	0.0917106	0.0559837	-0.0493762	-0.124941	-0.0254006	-0.208098	-0.131816	0.689345	0.183928	-0.00877869	-0.0394446	-0.121771	FALSE	None
ALKBH5	Uncharacterized protein OS=Chlorocebus sabaeus GN=ALKBH5 PE=4 SV=1 - [A0A0D9R750_CHLSB]	A0A0D9R750	SYESSEDCSEAAGSPAR	1	DCSEAAGSPARKVKM	S384	S	100	0.00126688	-0.0825259	0.105308	-0.0785979	0.326104	0.123705	0.200972	-0.0195048	-0.00504021	0.31304	0.034864	0.425451	-0.0136372	0.216927	0.0961651	FALSE	None
ALKBH5	Uncharacterized protein OS=Chlorocebus sabaeus GN=ALKBH5 PE=4 SV=1 - [A0A0D9R750_CHLSB]	A0A0D9R750	SYESSEDCSEAAGSPAR	1	SENYWRKSYESSEDC	S371	S	100	-0.100897	0.083114	0.056234	-0.0391226	0.600989	0.415967	0.761997	0.191578	0.537073	0.484535	0.0153474	0.0483482	-0.000167831	0.592984	0.404396	FALSE	None
ALKBH5	Uncharacterized protein OS=Chlorocebus sabaeus GN=ALKBH5 PE=4 SV=1 - [A0A0D9R750_CHLSB]	A0A0D9R750	SYESSEDCSEAAGSPAR	1	YWRKSYESSEDCSEA	S374	S	99.5	0.0115783	-0.0800255	0.13689	-0.108849	0.41005	0.420603	0.52311	0.257222	0.354284	0.561658	0.00109703	0.0246174	-0.0101017	0.451254	0.391055	FALSE	None
ALKBH5	Uncharacterized protein OS=Chlorocebus sabaeus GN=ALKBH5 PE=4 SV=1 - [A0A0D9R750_CHLSB]	A0A0D9R750	SYESSEDCSEAAGSPAR	2	DCSEAAGSPARKVKM	S384	S	100	0.121152	-0.36984	0.167138	-0.143523	0.599375	0.381068	0.85732	0.3158	0.540197	0.581937	0.0180971	0.0170001	-0.0562682	0.612588	0.479312	FALSE	None
ALKBH5	Uncharacterized protein OS=Chlorocebus sabaeus GN=ALKBH5 PE=4 SV=1 - [A0A0D9R750_CHLSB]	A0A0D9R750	SYESSEDCSEAAGSPAR	2	YWRKSYESSEDCSEA	S374	S	99.5	0.121152	-0.36984	0.167138	-0.143523	0.599375	0.381068	0.85732	0.3158	0.540197	0.581937	0.0180971	0.0170001	-0.0562682	0.612588	0.479312	FALSE	None
ALKBH5	Uncharacterized protein OS=Chlorocebus sabaeus GN=ALKBH5 PE=4 SV=1 - [A0A0D9R750_CHLSB]	A0A0D9R750	SYESSEDCSEAAGSPARK	1	DCSEAAGSPARKVKM	S384	S	100	0.01872	-0.0761851	0.13772	-0.0928312	-0.132586	-0.432907	-0.3112	-0.315905	-0.13369	0.285195	0.0563324	0.803395	-0.00314408	-0.292231	-0.0547997	FALSE	None
ALKBH5	Uncharacterized protein OS=Chlorocebus sabaeus GN=ALKBH5 PE=4 SV=1 - [A0A0D9R750_CHLSB]	A0A0D9R750	SYESSEDCSEAAGSPARK	1	YWRKSYESSEDCSEA	S374	S	99.7	-0.0170562	-0.115133	0.143243	-0.0351117	-0.701987	-0.88279	-0.757564	-0.422527	-0.109045	0.0617634	0.000192361	0.404632	-0.0060146	-0.78078	-0.156603	FALSE	None
ALKBH5	Uncharacterized protein OS=Chlorocebus sabaeus GN=ALKBH5 PE=4 SV=1 - [A0A0D9R750_CHLSB]	A0A0D9R750	SYESSEDCSEAAGSPARK	2	DCSEAAGSPARKVKM	S384	S	100	-0.101588	0.155704	0.00387539	-0.0531228	0.0412927	-0.116616	0.0708286	-0.100345	0.358122	0.161143	0.974516	0.414169	0.00121706	-0.00149828	0.13964	FALSE	None
ALKBH5	Uncharacterized protein OS=Chlorocebus sabaeus GN=ALKBH5 PE=4 SV=1 - [A0A0D9R750_CHLSB]	A0A0D9R750	SYESSEDCSEAAGSPARK	2	YWRKSYESSEDCSEA	S374	S	99.5	-0.101588	0.155704	0.00387539	-0.0531228	0.0412927	-0.116616	0.0708286	-0.100345	0.358122	0.161143	0.974516	0.414169	0.00121706	-0.00149828	0.13964	FALSE	None
ALKBH5	Uncharacterized protein OS=Chlorocebus sabaeus GN=ALKBH5 PE=4 SV=1 - [A0A0D9R750_CHLSB]	A0A0D9R750	YQEDSDPER	1	KRKYQEDSDPERSDY	S64	S	100	0.153255	-0.0774993	-0.061198	-0.0806971	-0.14275	-0.108644	-0.0106434	-0.136944	-0.352735	-0.167027	0.354106	0.0777616	-0.0165348	-0.0873455	-0.218902	FALSE	None
ALKBH5	Uncharacterized protein OS=Chlorocebus sabaeus GN=ALKBH5 PE=4 SV=1 - [A0A0D9R750_CHLSB]	A0A0D9R750	YQEDSDPERSDYEEQQLQK	1	KRKYQEDSDPERSDY	S64	S	99.55	-0.0632091	-0.0849705	0.210616	-0.0999773	-0.00572647	-0.0340677	0.0986794	-0.427281	-0.212817	0.0292203	0.745595	0.282831	-0.00938526	0.0196284	-0.203626	FALSE	None
ALKBH5	Uncharacterized protein OS=Chlorocebus sabaeus GN=ALKBH5 PE=4 SV=1 - [A0A0D9R750_CHLSB]	A0A0D9R750	YQEDSDPERSDYEEQQLQK	2	EDSDPERSDYEEQQL	S69	S	99.6	0.0591593	0.102472	0.0225444	-0.201154	0.338614	0.0938072	0.262545	-0.00875813	0.0856028	0.537888	0.0667929	0.343051	-0.00424457	0.231655	0.204911	FALSE	None
ALKBH5	Uncharacterized protein OS=Chlorocebus sabaeus GN=ALKBH5 PE=4 SV=1 - [A0A0D9R750_CHLSB]	A0A0D9R750	YQEDSDPERSDYEEQQLQK	2	KRKYQEDSDPERSDY	S64	S	100	0.0591593	0.102472	0.0225444	-0.201154	0.338614	0.0938072	0.262545	-0.00875813	0.0856028	0.537888	0.0667929	0.343051	-0.00424457	0.231655	0.204911	FALSE	None
ALMS1	Uncharacterized protein OS=Chlorocebus sabaeus GN=ALMS1 PE=4 SV=1 - [A0A0D9RSH5_CHLSB]	A0A0D9RSH5	ESTDDEEDEEDEEAK	1	GHQHRESTDDEEDEE	T75	T	99.6	0.148314	0.11817	-0.123774	-0.135495	-0.24151	-0.318893	-0.298135	-0.584717	-0.369367	-0.471567	0.0276524	0.00467033	0.00180343	-0.286179	-0.475217	FALSE	None + Calcium regulated
ALMS1	Uncharacterized protein OS=Chlorocebus sabaeus GN=ALMS1 PE=4 SV=1 - [A0A0D9RSH5_CHLSB]	A0A0D9RSH5	IKTPLSAFSEK	1	RLSKKIKTPLSAFSE	T3050	T	100	0.0919108	-0.201705	0.0953064	-0.0175941	0.203541	-0.11012	0.207789	0.195317	0.197537	0.299028	0.442923	0.0342652	-0.00802051	0.100403	0.230627	FALSE	None + Calcium regulated
ALMS1	Uncharacterized protein OS=Chlorocebus sabaeus GN=ALMS1 PE=4 SV=1 - [A0A0D9RSH5_CHLSB]	A0A0D9RSH5	ILPLPSPPR	1	GRILPLPSPPRHRYS	S102	S	100	0.0479483	0.0277687	-0.0456986	-0.00735281	-0.160049	-0.0119768	-0.0846767	-0.0887778	-0.0636825	-0.0145286	0.152395	0.10012	0.00566638	-0.0855675	-0.055663	FALSE	None + Calcium regulated
ALMS1	Uncharacterized protein OS=Chlorocebus sabaeus GN=ALMS1 PE=4 SV=1 - [A0A0D9RSH5_CHLSB]	A0A0D9RSH5	LSSDAVTQITTESPEK	1	VTQITTESPEKTLFS	S3071	S	100	0.0190117	-0.0127451	0.0619005	-0.0634651	0.0648784	0.0914022	-0.00926742	-0.0468885	0.0238158	0.0859568	0.291865	0.694136	0.00117551	0.0490044	0.0209614	FALSE	None + Calcium regulated
ALMS1	Uncharacterized protein OS=Chlorocebus sabaeus GN=ALMS1 PE=4 SV=1 - [A0A0D9RSH5_CHLSB]	A0A0D9RSH5	MLRMSPDTVPK	1	DLRMLRMSPDTVPKA	S474	S	100	-0.115015	-0.000310358	-0.0362702	0.132795	-0.429577	-0.188072	-0.243324	-0.224908	-0.143572	-0.304077	0.0361207	0.0253617	-0.00470007	-0.286991	-0.224186	FALSE	None + Calcium regulated
ALMS1	Uncharacterized protein OS=Chlorocebus sabaeus GN=ALMS1 PE=4 SV=1 - [A0A0D9RSH5_CHLSB]	A0A0D9RSH5	SGIFSPQELPGR	1	SYFHREKSGIFSPQE	S1964	S	100	-0.064001	0.0571246	-0.0556654	0.0672636	0.0168845	0.243676	-0.16822	0.198715	0.212534	0.131806	0.830847	0.00919439	0.00118047	0.0307804	0.181018	FALSE	None + Calcium regulated
ALPK2	Uncharacterized protein OS=Chlorocebus sabaeus GN=ALPK2 PE=4 SV=1 - [A0A0D9RZY7_CHLSB]	A0A0D9RZY7	ASDGGPVIPDK	1	TNSESKASDGGPVIP	S1258	S	100	-0.0102277	0.0241135	-0.0812157	0.0140907	-0.0187118	-0.0833666	0.0241372	-0.0331966	-0.0578921	-0.141109	0.762732	0.188631	-0.0133098	-0.0259804	-0.0773994	FALSE	None + Kinase
ALPK2	Uncharacterized protein OS=Chlorocebus sabaeus GN=ALPK2 PE=4 SV=1 - [A0A0D9RZY7_CHLSB]	A0A0D9RZY7	EPVAVSVASPETTDTVLTLENVCDGPR	1	PVAVSVASPETTDTV	S775	S	97.5	-0.0765782	-0.0834015	0.0710344	0.0672762	0.0533778	-0.19158	0.143277	0.156835	-0.049215	-0.293447	0.952426	0.713537	-0.00541727	0.0016915	-0.0619421	FALSE	None + Kinase
ALPK2	Uncharacterized protein OS=Chlorocebus sabaeus GN=ALPK2 PE=4 SV=1 - [A0A0D9RZY7_CHLSB]	A0A0D9RZY7	LETSLSRTEEK	1	PKLETSLSRTEEKQD	S1762	S	99.2	-0.18216	0.0553201	-0.0347816	0.137326	-0.368338	0.113906	-0.38941	-0.318292	-0.0673743	-0.2975	0.334437	0.0973123	-0.00607383	-0.214614	-0.227722	FALSE	None + Kinase
ALPK2	Uncharacterized protein OS=Chlorocebus sabaeus GN=ALPK2 PE=4 SV=1 - [A0A0D9RZY7_CHLSB]	A0A0D9RZY7	LPCTSSPEGNVTNFLISHK	1	TRLPCTSSPEGNVTN	S1609	S	99.6	-0.139114	0.0463576	0.0355328	0.0314255	-0.0827523	0.0264561	0.119328	0.107718	0.0585857	0.196387	0.726721	0.0875931	-0.00644951	0.0210106	0.120897	FALSE	None + Kinase
ALPK2	Uncharacterized protein OS=Chlorocebus sabaeus GN=ALPK2 PE=4 SV=1 - [A0A0D9RZY7_CHLSB]	A0A0D9RZY7	QDRDGNTPDNFREDLK	1	KQDRDGNTPDNFRED	T726	T	100	0.0522531	0.0375842	-0.110501	0.0439606	-0.290553	-0.00116378	-0.149717	-0.0155186	0.112401	0.0388749	0.199598	0.496714	0.00582418	-0.147144	0.0452526	FALSE	None + Kinase
ALPK2	Uncharacterized protein OS=Chlorocebus sabaeus GN=ALPK2 PE=4 SV=1 - [A0A0D9RZY7_CHLSB]	A0A0D9RZY7	SPGALTAVTGSEEVK	1	LEAQAGKSPGALTAV	S1694	S	100	-0.134777	0.0274735	0.0887043	0.00756591	0.0167696	0.033255	-0.127777	0.144954	0.189039	0.147568	0.754037	0.0358527	-0.0027582	-0.0259174	0.16052	FALSE	None + Kinase
ALPK2	Uncharacterized protein OS=Chlorocebus sabaeus GN=ALPK2 PE=4 SV=1 - [A0A0D9RZY7_CHLSB]	A0A0D9RZY7	TLQTSTDSLSK	2	AKTLQTSTDSLSKEG	T616	T	99.4	0.075502	0.0732075	-0.241307	0.0933627	0.167919	0.110342	-0.1755	0.217301	0.246247	0.125745	0.810747	0.0892303	0.000191319	0.0342537	0.196431	FALSE	None + Kinase
ALPK2	Uncharacterized protein OS=Chlorocebus sabaeus GN=ALPK2 PE=4 SV=1 - [A0A0D9RZY7_CHLSB]	A0A0D9RZY7	TLQTSTDSLSK	2	EAKTLQTSTDSLSKE	S615	S	99.3	0.000219848	0.129283	-0.172543	0.0474335	0.0667993	0.078354	-0.168806	0.131771	0.178638	0.132182	0.934316	0.10242	0.00109846	-0.00788439	0.14753	FALSE	None + Kinase
ALPK2	Uncharacterized protein OS=Chlorocebus sabaeus GN=ALPK2 PE=4 SV=1 - [A0A0D9RZY7_CHLSB]	A0A0D9RZY7	TLQTSTDSLSK	2	TLQTSTDSLSKEGNT	S618	S	99.3	-0.0750623	0.185359	-0.103779	0.0015044	-0.0343205	0.046366	-0.162113	0.046242	0.111028	0.138618	0.584452	0.243216	0.0020056	-0.0500224	0.0986296	FALSE	None + Kinase
ALYREF	Uncharacterized protein OS=Chlorocebus sabaeus GN=ALYREF PE=4 SV=1 - [A0A0D9S4M9_CHLSB]	A0A0D9S4M9	MDMSLDDIIK	1	MADKMDMSLDDIIKL	S15	S	100	-0.00949845	-0.00694539	-0.0522639	0.013911	-0.316963	-0.273241	-0.316241	-0.244009	-0.298019	-0.284297	4.45787e-05	0.000139183	-0.0136992	-0.302148	-0.275442	FALSE	None
ALYREF	Uncharacterized protein OS=Chlorocebus sabaeus GN=ALYREF PE=4 SV=1 - [A0A0D9S4M9_CHLSB]	A0A0D9S4M9	QQLSAEELDAQLDAYNAR	1	RNSKQQLSAEELDAQ	S246	S	100	0.0777106	-0.108836	0.0760801	-0.0533063	-0.0686363	-0.159103	-0.216612	-0.105257	-0.156816	0.0195694	0.0712637	0.318593	-0.00208791	-0.148117	-0.0808345	FALSE	None
AMBRA1	Uncharacterized protein OS=Chlorocebus sabaeus GN=AMBRA1 PE=4 SV=1 - [A0A0D9R044_CHLSB]	A0A0D9R044	LELSSSASPQEER	1	LELSSSASPQEERTV	S549	S	100	0.00156392	0.0525094	-0.0107377	-0.0257822	-0.0195748	0.0348068	0.0391522	-0.00660123	-0.106108	0.00462509	0.614024	0.378581	0.00438835	0.0181281	-0.0360281	FALSE	None + Ubiquitin and UBL
AMMECR1L	Uncharacterized protein OS=Chlorocebus sabaeus GN=AMMECR1L PE=4 SV=1 - [A0A0D9RWC6_CHLSB]	A0A0D9RWC6	ENVSDLTLGPGNSPITR	1	LTLGPGNSPITRMNP	S74	S	100	-0.0421888	0.0208979	0.0507359	-0.0134882	-0.0474882	-0.0682735	-0.0317317	-0.00308786	0.0223184	-0.132995	0.0747623	0.486206	0.00398921	-0.0491645	-0.0379213	FALSE	None
AMOTL1	Uncharacterized protein OS=Chlorocebus sabaeus GN=AMOTL1 PE=4 SV=1 - [A0A0D9S1K7_CHLSB]	A0A0D9S1K7	GRLSTTPAPSPVLK	1	LPSRGRLSTTPAPSP	S885	S	99.4	0.0208758	-0.0668161	0.095841	-0.0547149	-0.0130041	-0.119599	-0.051868	-0.0576266	-0.0707012	-0.424734	0.272577	0.263374	-0.00120354	-0.0614903	-0.184354	FALSE	None
AMOTL1	Uncharacterized protein OS=Chlorocebus sabaeus GN=AMOTL1 PE=4 SV=1 - [A0A0D9S1K7_CHLSB]	A0A0D9S1K7	LSTTPAPSPVLK	2	LSTTPAPSPVLKHPA	S891	S	100	-0.00891421	0.0610246	0.0743232	-0.0256269	0.05386	0.136112	-0.0539599	-0.0315846	0.0490575	0.0586974	0.762083	0.996251	0.0252017	0.0453375	0.0253901	FALSE	None
AMOTL1	Uncharacterized protein OS=Chlorocebus sabaeus GN=AMOTL1 PE=4 SV=1 - [A0A0D9S1K7_CHLSB]	A0A0D9S1K7	LSTTPAPSPVLK	2	SRGRLSTTPAPSPVL	T887	T	99.75	-0.157433	-0.00819836	0.030212	0.097365	-0.0715394	0.0291108	-0.00063869	-0.0588723	-0.0223651	0.0308703	0.940757	0.908867	-0.00951369	-0.0143558	-0.016789	FALSE	None
AMOTL2	Uncharacterized protein OS=Chlorocebus sabaeus GN=AMOTL2 PE=4 SV=1 - [A0A0D9REJ6_CHLSB]	A0A0D9REJ6	AASLDSVATSR	1	SSSQRAASLDSVATS	S762	S	100	-0.0748691	0.102697	-0.00872222	-0.0200962	-0.0883051	-0.0134026	-0.0381572	-0.0951921	-0.0527887	-0.276154	0.336506	0.162918	-0.000247679	-0.0466216	-0.141378	TRUE	None
AMOTL2	Uncharacterized protein OS=Chlorocebus sabaeus GN=AMOTL2 PE=4 SV=1 - [A0A0D9REJ6_CHLSB]	A0A0D9REJ6	AASLDSVATSR	2	QRAASLDSVATSRVQ	S765	S	100	-0.0980186	0.0428941	0.0331501	0.0189107	-0.118242	-0.229257	-0.0872451	0.120691	0.0478219	-0.051577	0.0552412	0.545516	-0.000765917	-0.144915	0.0389785	FALSE	None
AMOTL2	Uncharacterized protein OS=Chlorocebus sabaeus GN=AMOTL2 PE=4 SV=1 - [A0A0D9REJ6_CHLSB]	A0A0D9REJ6	AASLDSVATSR	2	SSSQRAASLDSVATS	S762	S	100	-0.0980186	0.0428941	0.0331501	0.0189107	-0.118242	-0.229257	-0.0872451	0.120691	0.0478219	-0.051577	0.0552412	0.545516	-0.000765917	-0.144915	0.0389785	TRUE	None
AMOTL2	Uncharacterized protein OS=Chlorocebus sabaeus GN=AMOTL2 PE=4 SV=1 - [A0A0D9REJ6_CHLSB]	A0A0D9REJ6	APTEEPVVTSPPAAHAK	1	TEEPVVTSPPAAHAK	S716	S	100	-0.158383	-0.0272305	-0.0922345	0.227959	0.27681	0.135052	0.184674	0.0837909	-0.0627592	-0.241034	0.0842078	0.652216	-0.0124724	0.198845	-0.0733342	FALSE	None
AMOTL2	Uncharacterized protein OS=Chlorocebus sabaeus GN=AMOTL2 PE=4 SV=1 - [A0A0D9REJ6_CHLSB]	A0A0D9REJ6	GGAGTGGTGSPQASLEILAPEDSQVLQQATR	1	AGTGGTGSPQASLEI	S50	S	99.5	-1.4746	0.833481	-0.533001	0.272021	0.665993	0.138813	-0.685245	-0.836369	-0.51724	-1.06982	0.694559	0.33769	-0.225525	0.0398536	-0.80781	FALSE	None
AMOTL2	Uncharacterized protein OS=Chlorocebus sabaeus GN=AMOTL2 PE=4 SV=1 - [A0A0D9REJ6_CHLSB]	A0A0D9REJ6	QAGAPGGGSGSGSGGSPELSALR	1	SGSGSGGSPELSALR	S542	S	99.6	0.0186796	-0.0297789	0.113517	-0.102862	-0.0194719	0.084366	0.137892	0.05673	0.235967	0.226137	0.345836	0.0765407	-0.000111216	0.0675955	0.172945	FALSE	None
AMOTL2	Uncharacterized protein OS=Chlorocebus sabaeus GN=AMOTL2 PE=4 SV=1 - [A0A0D9REJ6_CHLSB]	A0A0D9REJ6	QAGAPGGGSGSGSGGSPELSALR	2	SGSGSGGSPELSALR	S542	S	100	0.0328251	0.0288912	-0.0446487	-0.00383327	-0.186208	-0.222439	-0.0848323	-0.311302	-0.0966468	0.0977206	0.038372	0.462393	0.00330857	-0.164493	-0.103409	FALSE	None
AMPD2	Uncharacterized protein OS=Chlorocebus sabaeus GN=AMPD2 PE=4 SV=1 - [A0A0D9S6I6_CHLSB]	A0A0D9S6I6	SAPYEFPEESPIEQLEER	1	PYEFPEESPIEQLEE	S70	S	100	0.0284577	-0.134063	0.147517	-0.0662553	0.0621337	0.0653392	0.146793	0.00422029	-0.0594844	0.103874	0.218029	0.784964	-0.00608602	0.0914221	0.0162033	FALSE	None
AMPD2	Uncharacterized protein OS=Chlorocebus sabaeus GN=AMPD2 PE=4 SV=1 - [A0A0D9S6I6_CHLSB]	A0A0D9S6I6	SLPGPAPCLK	1	PPLQSARSLPGPAPC	S19	S	100	0.0523255	0.0504522	-0.134655	0.0461806	0.18621	0.307929	0.347455	0.446211	0.41372	0.22323	0.0103172	0.0153857	0.00357592	0.280531	0.361053	FALSE	None
AMPD2	Uncharacterized protein OS=Chlorocebus sabaeus GN=AMPD2 PE=4 SV=1 - [A0A0D9S6I6_CHLSB]	A0A0D9S6I6	TDSDSDLQLYK	1	QDFLKTDSDSDLQLY	S109	S	100	-0.053264	-0.114831	0.135335	0.00509046	-0.00264191	-0.179683	-0.0235496	-0.149319	-0.00604783	0.127315	0.462809	0.981101	-0.00691737	-0.068625	-0.00935046	FALSE	None
ANAPC1	Uncharacterized protein OS=Chlorocebus sabaeus GN=ANAPC1 PE=4 SV=1 - [A0A0D9RWC9_CHLSB]	A0A0D9RWC9	AHSPALGVHSFSGVQR	1	AALSRAHSPALGVHS	S355	S	100	0.131297	-0.170309	0.00883491	0.00971388	0.0368916	-0.0242112	-0.0172535	-0.0445706	-0.0718014	-0.128495	0.958934	0.31817	-0.00511579	-0.0015244	-0.0816223	TRUE	None + Ubiquitin and UBL
ANAPC1	Uncharacterized protein OS=Chlorocebus sabaeus GN=ANAPC1 PE=4 SV=1 - [A0A0D9RWC9_CHLSB]	A0A0D9RWC9	AHSPALGVHSFSGVQR	2	AALSRAHSPALGVHS	S355	S	100	-0.0941584	0.0772237	-0.107328	0.153191	-0.0800631	-0.109859	-0.0818785	0.102899	-0.0905932	-0.318751	0.225652	0.483415	0.00723197	-0.0906002	-0.102148	TRUE	None + Ubiquitin and UBL
ANAPC1	Uncharacterized protein OS=Chlorocebus sabaeus GN=ANAPC1 PE=4 SV=1 - [A0A0D9RWC9_CHLSB]	A0A0D9RWC9	AHSPALGVHSFSGVQR	2	ALGVHSFSGVQRFNI	S364	S	99.5	-0.0618523	-0.0993684	-0.0139472	0.14439	0.00783691	-0.272473	-0.400374	0.0726965	-0.183722	-0.286191	0.209812	0.372958	-0.00769435	-0.22167	-0.132405	TRUE	None + Ubiquitin and UBL
ANAPC1	Uncharacterized protein OS=Chlorocebus sabaeus GN=ANAPC1 PE=4 SV=1 - [A0A0D9RWC9_CHLSB]	A0A0D9RWC9	LLGSLDEVVLLSPVPELR	1	LDEVVLLSPVPELRD	S555	S	100	-0.665271	-0.145758	0.275554	0.211552	-0.0276513	-0.0235951	0.151687	0.0187901	-0.143409	-0.0052066	0.639882	0.874696	-0.0809805	0.0334803	-0.0432753	FALSE	None + Ubiquitin and UBL
ANAPC1	Uncharacterized protein OS=Chlorocebus sabaeus GN=ANAPC1 PE=4 SV=1 - [A0A0D9RWC9_CHLSB]	A0A0D9RWC9	LLGSLDEVVLLSPVPELR	1	PLSKLLGSLDEVVLL	S547	S	100	0.0846004	-0.248192	0.0720825	0.0349223	0.341393	0.140264	0.0617784	0.453475	0.239858	0.424545	0.153043	0.0134202	-0.0141466	0.181145	0.372626	FALSE	None + Ubiquitin and UBL
ANAPC1	Uncharacterized protein OS=Chlorocebus sabaeus GN=ANAPC1 PE=4 SV=1 - [A0A0D9RWC9_CHLSB]	A0A0D9RWC9	NFDFEGSLSPVIAPK	2	FDFEGSLSPVIAPKK	S688	S	100	-0.0927073	-0.0918034	0.102102	0.0549304	-0.106446	-0.211284	-0.170388	0.104287	-0.0804555	-0.022296	0.0485615	0.924872	-0.00686967	-0.162706	0.000511809	FALSE	None + Ubiquitin and UBL
ANAPC1	Uncharacterized protein OS=Chlorocebus sabaeus GN=ANAPC1 PE=4 SV=1 - [A0A0D9RWC9_CHLSB]	A0A0D9RWC9	NFDFEGSLSPVIAPK	2	RNFDFEGSLSPVIAP	S686	S	100	-0.0927073	-0.0918034	0.102102	0.0549304	-0.106446	-0.211284	-0.170388	0.104287	-0.0804555	-0.022296	0.0485615	0.924872	-0.00686967	-0.162706	0.000511809	FALSE	None + Ubiquitin and UBL
ANAPC1	Uncharacterized protein OS=Chlorocebus sabaeus GN=ANAPC1 PE=4 SV=1 - [A0A0D9RWC9_CHLSB]	A0A0D9RWC9	SLCLSPSEASQMK	1	LNRSLCLSPSEASQM	S731	S	100	-0.051854	-0.0325719	0.0421778	0.012187	0.167729	0.0491403	0.10077	0.115761	0.00740399	0.066874	0.0566488	0.139671	-0.00751527	0.10588	0.0633464	FALSE	None + Ubiquitin and UBL
ANAPC1	Uncharacterized protein OS=Chlorocebus sabaeus GN=ANAPC1 PE=4 SV=1 - [A0A0D9RWC9_CHLSB]	A0A0D9RWC9	SPSISNMAALSR	1	SLHSRSPSISNMAAL	S343	S	99.4	0.0428233	-0.0117475	-0.0226511	0.00256768	-0.0575161	0.0441065	0.0893412	-0.0231906	0.102373	-0.0555612	0.662617	0.926784	0.00274808	0.0253105	0.00787378	FALSE	None + Ubiquitin and UBL
ANAPC1	Uncharacterized protein OS=Chlorocebus sabaeus GN=ANAPC1 PE=4 SV=1 - [A0A0D9RWC9_CHLSB]	A0A0D9RWC9	SPSISNMAALSR	1	SPSLHSRSPSISNMA	S341	S	100	0.0110405	-0.237778	0.0923575	0.0805232	-0.0342931	0.148895	-0.0734106	0.00409821	0.145937	-0.0907989	0.802357	0.760658	-0.0134643	0.0137305	0.0197455	FALSE	None + Ubiquitin and UBL
ANAPC2	Uncharacterized protein OS=Chlorocebus sabaeus GN=ANAPC2 PE=3 SV=1 - [A0A0D9RVE1_CHLSB]	A0A0D9RVE1	DNMVLLDSDDESDSGMASQADQK	1	DNMVLLDSDDESDSG	S696	S	99.65	-0.014625	-0.0366437	0.0654293	-0.0161317	0.0836578	0.0179761	0.0889085	0.0799607	0.0717867	0.0705481	0.105196	0.0441875	-0.000492759	0.0635141	0.0740985	FALSE	None + Ubiquitin and UBL
ANAPC2	Uncharacterized protein OS=Chlorocebus sabaeus GN=ANAPC2 PE=3 SV=1 - [A0A0D9RVE1_CHLSB]	A0A0D9RVE1	DNMVLLDSDDESDSGMASQADQK	2	DNMVLLDSDDESDSG	S696	S	100	-0.118717	0.0392649	0.105076	-0.0381128	-0.164733	0.00337231	-0.0802184	0.163092	0.0876691	0.0754659	0.31199	0.106248	-0.00312245	-0.0805263	0.108742	FALSE	None + Ubiquitin and UBL
ANAPC2	Uncharacterized protein OS=Chlorocebus sabaeus GN=ANAPC2 PE=3 SV=1 - [A0A0D9RVE1_CHLSB]	A0A0D9RVE1	DNMVLLDSDDESDSGMASQADQK	2	LLDSDDESDSGMASQ	S700	S	99.25	-0.118717	0.0392649	0.105076	-0.0381128	-0.164733	0.00337231	-0.0802184	0.163092	0.0876691	0.0754659	0.31199	0.106248	-0.00312245	-0.0805263	0.108742	FALSE	None + Ubiquitin and UBL
ANAPC2	Uncharacterized protein OS=Chlorocebus sabaeus GN=ANAPC2 PE=3 SV=1 - [A0A0D9RVE1_CHLSB]	A0A0D9RVE1	LLHQFSFSPER	1	LLHQFSFSPEREIRN	S498	S	100	0.0887423	-0.106988	0.0906108	-0.0388708	0.0797348	-0.0192931	0.133953	0.073967	0.0121736	-0.00830213	0.434769	0.763629	0.00837361	0.0647983	0.0259462	FALSE	None + Ubiquitin and UBL
ANAPC2	Uncharacterized protein OS=Chlorocebus sabaeus GN=ANAPC2 PE=3 SV=1 - [A0A0D9RVE1_CHLSB]	A0A0D9RVE1	VFLQDGPARPASPEAGNTLR	1	DGPARPASPEAGNTL	S278	S	100	-0.0705151	-0.0363823	0.0139621	0.0742116	0.138549	-0.017449	-0.0972005	0.175817	-0.137731	-0.00265833	0.87909	0.876758	-0.00468092	0.00796659	0.011809	FALSE	None + Ubiquitin and UBL
ANAPC4	Uncharacterized protein OS=Chlorocebus sabaeus GN=ANAPC4 PE=4 SV=1 - [A0A0D9RVR4_CHLSB]	A0A0D9RVR4	EEVLSESETENQQAGAAAFAPEIVIK	1	KIKEEVLSESETENQ	S777	S	100	0.0313627	0.0131193	0.0353163	-0.0704387	0.368728	0.322649	0.406576	0.343183	0.182102	0.249081	0.000164805	0.0154267	0.00233989	0.365984	0.258122	FALSE	None + Ubiquitin and UBL
ANAPC4	Uncharacterized protein OS=Chlorocebus sabaeus GN=ANAPC4 PE=4 SV=1 - [A0A0D9RVR4_CHLSB]	A0A0D9RVR4	IKEEVLSESETENQQAGAAAFAPEIVIK	1	KIKEEVLSESETENQ	S777	S	100	-0.0125575	-0.0570409	0.0141334	0.0497707	-0.247603	-0.149609	-0.088263	-0.139786	0.0468327	0.181472	0.0542375	0.774592	-0.00142359	-0.161825	0.0295064	FALSE	None + Ubiquitin and UBL
ANAPC5	Uncharacterized protein OS=Chlorocebus sabaeus GN=ANAPC5 PE=4 SV=1 - [A0A0D9S4N8_CHLSB]	A0A0D9S4N8	ALTPASLQK	1	NDETKALTPASLQKE	T232	T	100	-0.0557461	-0.0245171	0.0763948	-0.00382972	0.0100816	-0.0260884	-0.0615798	-0.0557656	-0.113126	-0.142018	0.524458	0.0441048	-0.00192454	-0.0258622	-0.103637	FALSE	None + Ubiquitin and UBL
ANAPC5	Uncharacterized protein OS=Chlorocebus sabaeus GN=ANAPC5 PE=4 SV=1 - [A0A0D9S4N8_CHLSB]	A0A0D9S4N8	EELDVSVR	1	EKEELDVSVREEEVS	S195	S	100	0.0402563	-0.0706764	-0.103462	0.124354	0.111745	0.267056	0.330351	0.0360983	0.274349	0.0867966	0.0426573	0.207334	-0.00238225	0.236384	0.132415	FALSE	None + Ubiquitin and UBL
ANAPC5	Uncharacterized protein OS=Chlorocebus sabaeus GN=ANAPC5 PE=4 SV=1 - [A0A0D9S4N8_CHLSB]	A0A0D9S4N8	EELDVSVREEEVSCSGPLSQK	2	EKEELDVSVREEEVS	S195	S	100	-0.0291849	-0.0241024	0.0679061	-0.0173798	-0.0235528	-0.0595682	-0.271635	0.00412462	-0.0765947	0.0242902	0.264467	0.709726	-0.000690253	-0.118252	-0.01606	FALSE	None + Ubiquitin and UBL
ANAPC5	Uncharacterized protein OS=Chlorocebus sabaeus GN=ANAPC5 PE=4 SV=1 - [A0A0D9S4N8_CHLSB]	A0A0D9S4N8	EELDVSVREEEVSCSGPLSQK	2	SVREEEVSCSGPLSQ	S202	S	100	-0.0291849	-0.0241024	0.0679061	-0.0173798	-0.0235528	-0.0595682	-0.271635	0.00412462	-0.0765947	0.0242902	0.264467	0.709726	-0.000690253	-0.118252	-0.01606	FALSE	None + Ubiquitin and UBL
ANAPC5	Uncharacterized protein OS=Chlorocebus sabaeus GN=ANAPC5 PE=4 SV=1 - [A0A0D9S4N8_CHLSB]	A0A0D9S4N8	TVEDADMELTSR	1	EDADMELTSRDEGER	T178	T	99.7	0.0925688	-0.0857268	0.0040787	-0.0161934	0.322223	0.405954	0.347899	0.567529	0.535439	0.537351	0.000530581	0.000327865	-0.00131819	0.358692	0.546773	FALSE	None + Ubiquitin and UBL
ANGEL1	Uncharacterized protein OS=Chlorocebus sabaeus GN=ANGEL1 PE=4 SV=1 - [A0A0D9RHP2_CHLSB]	A0A0D9RHP2	EEGSSQVLSTASEGPLVDK	1	QQWREEGSSQVLSTA	S82	S	99.7	-0.129766	0.0279197	-0.0212129	0.108705	0.117301	0.200106	-0.0071886	-0.0049875	0.152206	0.040921	0.23802	0.377006	-0.00358861	0.103406	0.0627133	FALSE	None
ANGEL1	Uncharacterized protein OS=Chlorocebus sabaeus GN=ANGEL1 PE=4 SV=1 - [A0A0D9RHP2_CHLSB]	A0A0D9RHP2	EEGSSQVLSTASEGPLVDK	1	QWREEGSSQVLSTAS	S83	S	99.3	-0.185587	-0.00175839	0.000949624	0.1524	0.172869	0.00497219	-0.0224476	-0.00230445	-0.252039	-0.291479	0.542362	0.201076	-0.00849895	0.0517977	-0.181941	FALSE	None
ANK2	Uncharacterized protein OS=Chlorocebus sabaeus GN=ANK2 PE=4 SV=1 - [A0A0D9QUX9_CHLSB]	A0A0D9QUX9	ASPLPEASVK	1	TSDETKASPLPEASV	S2399	S	100	-0.0934956	0.231678	-0.0884171	-0.0328853	0.0144531	0.250343	0.0559457	0.143657	-0.0575977	-0.200323	0.377774	0.753565	0.00422012	0.106914	-0.0380881	FALSE	None + Calcium regulated
ANK2	Uncharacterized protein OS=Chlorocebus sabaeus GN=ANK2 PE=4 SV=1 - [A0A0D9QUX9_CHLSB]	A0A0D9QUX9	ATSPLIEETPIGSIK	1	LPTVKATSPLIEETP	S1772	S	100	0.0771806	-0.0107353	-0.0170093	-0.0349577	0.049167	-0.0689894	-0.0532801	0.0392335	-0.0763178	-0.0836404	0.5677	0.410235	0.00361957	-0.0243675	-0.0402416	FALSE	None + Calcium regulated
ANK2	Uncharacterized protein OS=Chlorocebus sabaeus GN=ANK2 PE=4 SV=1 - [A0A0D9QUX9_CHLSB]	A0A0D9QUX9	DTEGEELDVSRAESPR	2	EGEELDVSRAESPRV	S2847	S	100	-0.0853917	0.156277	-0.0294916	-0.0798619	0.0202983	0.0874971	0.110524	-0.12105	0.257777	0.187317	0.256958	0.431356	-0.009617	0.0727732	0.108015	FALSE	None + Calcium regulated
ANK2	Uncharacterized protein OS=Chlorocebus sabaeus GN=ANK2 PE=4 SV=1 - [A0A0D9QUX9_CHLSB]	A0A0D9QUX9	DTEGEELDVSRAESPR	2	LDVSRAESPRVDCPS	S2851	S	100	-0.0853917	0.156277	-0.0294916	-0.0798619	0.0202983	0.0874971	0.110524	-0.12105	0.257777	0.187317	0.256958	0.431356	-0.009617	0.0727732	0.108015	FALSE	None + Calcium regulated
ANK2	Uncharacterized protein OS=Chlorocebus sabaeus GN=ANK2 PE=4 SV=1 - [A0A0D9QUX9_CHLSB]	A0A0D9QUX9	ESESDQEQEEEIDMTSEK	1	IYTKESESDQEQEEE	S1497	S	100	-0.0184679	0.0372385	0.0847187	-0.106082	0.0515709	-0.00133299	-0.0868626	-0.00120157	0.0494343	-0.033868	0.848854	0.913892	-0.00064809	-0.0122082	0.00478825	FALSE	None + Calcium regulated
ANK2	Uncharacterized protein OS=Chlorocebus sabaeus GN=ANK2 PE=4 SV=1 - [A0A0D9QUX9_CHLSB]	A0A0D9QUX9	ESESDQEQEEEIDMTSEK	2	EEEIDMTSEKNDETE	S1509	S	99.3	-0.0470633	0.239146	0.0785505	-0.283316	0.205103	0.36022	-0.217525	0.231885	0.0869657	0.4272	0.59565	0.149752	-0.00317084	0.115933	0.248683	FALSE	None + Calcium regulated
ANK2	Uncharacterized protein OS=Chlorocebus sabaeus GN=ANK2 PE=4 SV=1 - [A0A0D9QUX9_CHLSB]	A0A0D9QUX9	ESESDQEQEEEIDMTSEK	2	IYTKESESDQEQEEE	S1497	S	100	-0.0470633	0.0104682	0.0785505	-0.0647352	0.205103	0.0877924	0.26105	0.231885	0.227385	0.284992	0.0407582	0.00149886	-0.00569494	0.184649	0.248087	FALSE	None + Calcium regulated
ANK2	Uncharacterized protein OS=Chlorocebus sabaeus GN=ANK2 PE=4 SV=1 - [A0A0D9QUX9_CHLSB]	A0A0D9QUX9	ESESDQEQEEEIDMTSEK	2	LPIYTKESESDQEQE	S1495	S	100	-0.0504128	-0.0070062	-0.0214627	0.0659869	0.183257	-0.176753	0.297056	0.259768	0.383786	0.254331	0.542356	0.00616633	-0.00322371	0.101186	0.299295	FALSE	None + Calcium regulated
ANK2	Uncharacterized protein OS=Chlorocebus sabaeus GN=ANK2 PE=4 SV=1 - [A0A0D9QUX9_CHLSB]	A0A0D9QUX9	ESPCRDSLESSPVEPK	2	CRDSLESSPVEPKMK	S2489	S	99.4	0.0535975	0.111454	-0.0397468	-0.0930412	-0.158868	-0.129609	-0.180392	-0.0971079	-0.115922	-0.168442	0.0319522	0.0536348	0.00806591	-0.156289	-0.127157	FALSE	None + Calcium regulated
ANK2	Uncharacterized protein OS=Chlorocebus sabaeus GN=ANK2 PE=4 SV=1 - [A0A0D9QUX9_CHLSB]	A0A0D9QUX9	ESPCRDSLESSPVEPK	2	KESPCRDSLESSPVE	S2485	S	100	0.0535975	0.111454	-0.0397468	-0.0930412	-0.158868	-0.129609	-0.180392	-0.0971079	-0.115922	-0.168442	0.0319522	0.0536348	0.00806591	-0.156289	-0.127157	FALSE	None + Calcium regulated
ANK2	Uncharacterized protein OS=Chlorocebus sabaeus GN=ANK2 PE=4 SV=1 - [A0A0D9QUX9_CHLSB]	A0A0D9QUX9	GGSPIIQEPEEPSEHR	1	TSSERGGSPIIQEPE	S3840	S	100	0.0751426	-0.0513246	0.021569	-0.0389071	0.218163	-0.0812948	0.162646	-0.0696911	-0.174806	-0.167385	0.399962	0.0312634	0.00161998	0.0998382	-0.137294	FALSE	None + Calcium regulated
ANK2	Uncharacterized protein OS=Chlorocebus sabaeus GN=ANK2 PE=4 SV=1 - [A0A0D9QUX9_CHLSB]	A0A0D9QUX9	HLPMSPSGK	1	TEKHLPMSPSGKTEK	S1981	S	100	0.0496644	0.0187783	-0.0768898	0.0764367	-0.155321	-0.0139047	-0.104201	-0.139665	-0.0427368	-0.278249	0.107481	0.112019	0.0169974	-0.0911422	-0.15355	FALSE	None + Calcium regulated
ANK2	Uncharacterized protein OS=Chlorocebus sabaeus GN=ANK2 PE=4 SV=1 - [A0A0D9QUX9_CHLSB]	A0A0D9QUX9	LYLQTPTSSER	2	EDRLYLQTPTSSERG	T3831	T	99.4	0.0560441	-0.0499503	-0.01928	0.069846	0.165247	0.203278	0.213029	0.136095	0.0169343	-0.0827526	0.00420103	0.90298	0.014165	0.193851	0.0234254	FALSE	None + Calcium regulated
ANK2	Uncharacterized protein OS=Chlorocebus sabaeus GN=ANK2 PE=4 SV=1 - [A0A0D9QUX9_CHLSB]	A0A0D9QUX9	LYLQTPTSSER	2	RLYLQTPTSSERGGS	T3833	T	99.4	0.119245	0.0558784	-0.0219017	-0.146897	0.291246	0.196863	0.268186	0.100279	0.0131818	0.199769	0.0152497	0.24911	0.00158107	0.252098	0.10441	FALSE	None + Calcium regulated
ANK2	Uncharacterized protein OS=Chlorocebus sabaeus GN=ANK2 PE=4 SV=1 - [A0A0D9QUX9_CHLSB]	A0A0D9QUX9	LYLQTPTSSER	2	YLQTPTSSERGGSPI	S3835	S	99.4	0.00768919	-0.0499503	-0.0482881	0.069846	0.165247	0.234872	0.213029	0.030381	0.0094293	-0.0827526	0.00195633	0.84789	-0.00517579	0.204383	-0.0143141	FALSE	None + Calcium regulated
ANK2	Uncharacterized protein OS=Chlorocebus sabaeus GN=ANK2 PE=4 SV=1 - [A0A0D9QUX9_CHLSB]	A0A0D9QUX9	MADEQGDMDLQISPDR	1	GDMDLQISPDRKTST	S2144	S	100	-0.168382	0.231831	0.107106	-0.193363	0.497062	0.24907	0.503315	0.437899	0.383067	-0.159001	0.0252626	0.369831	-0.00570217	0.416482	0.220655	FALSE	None + Calcium regulated
ANK2	Uncharacterized protein OS=Chlorocebus sabaeus GN=ANK2 PE=4 SV=1 - [A0A0D9QUX9_CHLSB]	A0A0D9QUX9	MQDLPEESSLEYR	1	QDLPEESSLEYRQEY	S3782	S	99.6	0.0312437	0.168063	-0.164014	-0.0191838	0.176858	0.311353	0.360868	0.345542	0.493578	0.535202	0.0247014	0.00386764	0.00402721	0.283026	0.458107	FALSE	None + Calcium regulated
ANK2	Uncharacterized protein OS=Chlorocebus sabaeus GN=ANK2 PE=4 SV=1 - [A0A0D9QUX9_CHLSB]	A0A0D9QUX9	RFTPEEEMFK	1	NGEKKRFTPEEEMFK	T2600	T	100	-0.0900788	-0.150152	0.0389393	0.151116	0.344903	0.0721818	0.214028	-0.0203331	0.0582219	0.0937342	0.0913029	0.492639	-0.012544	0.210371	0.0438743	FALSE	None + Calcium regulated
ANK2	Uncharacterized protein OS=Chlorocebus sabaeus GN=ANK2 PE=4 SV=1 - [A0A0D9QUX9_CHLSB]	A0A0D9QUX9	RLPVSPSGR	1	TEKRLPVSPSGRTDK	S1957	S	100	-0.333618	-0.282471	-0.0651052	0.371848	-0.579559	0.0344346	-0.181053	-0.21677	-0.233834	-0.483681	0.52785	0.262281	-0.0773366	-0.242059	-0.311428	FALSE	None + Calcium regulated
ANK2	Uncharacterized protein OS=Chlorocebus sabaeus GN=ANK2 PE=4 SV=1 - [A0A0D9QUX9_CHLSB]	A0A0D9QUX9	SDSNASFLR	1	ANIEKSDSNASFLRA	S63	S	100	0.0205108	0.0806962	0.0366924	-0.128707	0.0201102	0.069968	0.217966	0.0975074	-0.0127429	-0.0463345	0.249308	0.873974	0.00229809	0.102681	0.01281	FALSE	None + Calcium regulated
ANK2	Uncharacterized protein OS=Chlorocebus sabaeus GN=ANK2 PE=4 SV=1 - [A0A0D9QUX9_CHLSB]	A0A0D9QUX9	SDSNASFLR	1	EAANIEKSDSNASFL	S61	S	100	0.0995301	0.126941	-0.038726	-0.0382711	-0.0638075	0.156943	0.0394207	0.0737832	-0.000713729	-0.00696428	0.934406	0.777663	0.0373684	0.0441854	0.0220351	FALSE	None + Calcium regulated
ANK2	Uncharacterized protein OS=Chlorocebus sabaeus GN=ANK2 PE=4 SV=1 - [A0A0D9QUX9_CHLSB]	A0A0D9QUX9	SDSNASFLR	1	EKSDSNASFLRAARA	S66	S	100	0.0148565	0.0838008	-0.0164297	-0.0251999	-0.0150809	0.191283	0.0618353	0.0697288	0.159167	0.10947	0.398861	0.0428662	0.0142569	0.0793457	0.112789	FALSE	None + Calcium regulated
ANK2	Uncharacterized protein OS=Chlorocebus sabaeus GN=ANK2 PE=4 SV=1 - [A0A0D9QUX9_CHLSB]	A0A0D9QUX9	SDSNASFLRAAR	1	EKSDSNASFLRAARA	S66	S	99.3	0.0599642	0.0785942	-0.0443504	-0.0682686	-1.41879	-1.40208	-1.39358	-1.26077	-1.38828	-1.51282	2.16222e-05	0.000418557	0.00648484	-1.40482	-1.38729	FALSE	None + Calcium regulated
ANK2	Uncharacterized protein OS=Chlorocebus sabaeus GN=ANK2 PE=4 SV=1 - [A0A0D9QUX9_CHLSB]	A0A0D9QUX9	SPLSPDTPSSEEVSYEVTPK	1	SSGKSPLSPDTPSSE	S2554	S	100	0.0655279	0.0155932	0.0260738	-0.0957187	-0.116111	-0.222889	-0.103763	-0.558035	-0.13627	-0.228786	0.0358618	0.127596	0.00286906	-0.147587	-0.307697	FALSE	None + Calcium regulated
ANK2	Uncharacterized protein OS=Chlorocebus sabaeus GN=ANK2 PE=4 SV=1 - [A0A0D9QUX9_CHLSB]	A0A0D9QUX9	SPQGLELALPSR	1	KPQGVIRSPQGLELA	S2422	S	100	-0.141027	0.163237	-0.00962922	-0.00586371	0.353302	0.379376	0.351929	0.143838	0.17246	0.0793717	0.00953272	0.127755	0.00167941	0.361536	0.13189	FALSE	None + Calcium regulated
ANK2	Uncharacterized protein OS=Chlorocebus sabaeus GN=ANK2 PE=4 SV=1 - [A0A0D9QUX9_CHLSB]	A0A0D9QUX9	SVYSDRGGDSPDSSPEEQK	2	RGGDSPDSSPEEQKS	S3293	S	99.5	-0.0227723	-0.124827	0.0868357	0.0388242	-0.175788	-0.371848	-0.291082	-0.253191	-0.270785	0.0266418	0.0178736	0.232731	-0.00548472	-0.279573	-0.165778	FALSE	None + Calcium regulated
ANK2	Uncharacterized protein OS=Chlorocebus sabaeus GN=ANK2 PE=4 SV=1 - [A0A0D9QUX9_CHLSB]	A0A0D9QUX9	SVYSDRGGDSPDSSPEEQK	2	YSDRGGDSPDSSPEE	S3290	S	100	-0.0227723	-0.124827	0.0868357	0.0388242	-0.175788	-0.371848	-0.291082	-0.253191	-0.270785	0.0266418	0.0178736	0.232731	-0.00548472	-0.279573	-0.165778	FALSE	None + Calcium regulated
ANK2	Uncharacterized protein OS=Chlorocebus sabaeus GN=ANK2 PE=4 SV=1 - [A0A0D9QUX9_CHLSB]	A0A0D9QUX9	TPEEVSTPPEEDR	1	KTPEEVSTPPEEDRL	T3820	T	99.6	0.00913497	0.34504	-0.289228	-0.0756127	0.136442	0.255679	0.406106	0.19543	0.270831	0.0898365	0.144502	0.257699	-0.00266654	0.266076	0.185366	FALSE	None + Calcium regulated
ANK2	Uncharacterized protein OS=Chlorocebus sabaeus GN=ANK2 PE=4 SV=1 - [A0A0D9QUX9_CHLSB]	A0A0D9QUX9	TPEEVSTPPEEDR	1	VPGSPSKTPEEVSTP	T3814	T	100	0.0857856	-0.000422732	-0.0164329	-0.0664949	0.0671053	0.202422	0.0894657	-0.0305608	0.10972	0.0424621	0.0850468	0.479288	0.000608767	0.119664	0.0405403	FALSE	None + Calcium regulated
ANK2	Uncharacterized protein OS=Chlorocebus sabaeus GN=ANK2 PE=4 SV=1 - [A0A0D9QUX9_CHLSB]	A0A0D9QUX9	TPEEVSTPPEEDR	2	VPGSPSKTPEEVSTP	T3814	T	99.8	-0.000831399	0.119598	-0.082528	-0.0234021	0.00286899	0.17684	0.0490568	-0.281143	0.0838493	0.0928267	0.334056	0.793037	0.00320915	0.0762554	-0.0348225	FALSE	None + Calcium regulated
ANK2	Uncharacterized protein OS=Chlorocebus sabaeus GN=ANK2 PE=4 SV=1 - [A0A0D9QUX9_CHLSB]	A0A0D9QUX9	TPEEVSTPPEEDRLYLQTPTSSER	2	YLQTPTSSERGGSPI	S3835	S	99	0.186938	-0.326331	0.079878	-0.00116341	0.40954	0.0131408	0.242872	0.215941	0.115371	-0.171943	0.200809	0.689194	-0.0151695	0.221851	0.053123	FALSE	None + Calcium regulated
ANKIB1	Uncharacterized protein OS=Chlorocebus sabaeus GN=ANKIB1 PE=3 SV=1 - [A0A0D9RJH1_CHLSB]	A0A0D9RJH1	DFLSNEASLGAIGTSLPSR	1	DFLSNEASLGAIGTS	S884	S	100	0.217414	-0.16354	0.0353691	-0.107676	0.167648	-0.219339	-0.0768452	-0.185741	-0.294654	-0.169786	0.800114	0.0840675	-0.00460829	-0.0428454	-0.216727	FALSE	None
ANKIB1	Uncharacterized protein OS=Chlorocebus sabaeus GN=ANKIB1 PE=3 SV=1 - [A0A0D9RJH1_CHLSB]	A0A0D9RJH1	GVAPADSPEAPR	1	RGVAPADSPEAPRRS	S737	S	100	0.0190562	0.121652	-0.0439997	-0.0713405	0.0711648	0.115559	0.0616259	0.0648	0.224222	-0.0290215	0.174516	0.410374	0.00634198	0.0827832	0.0866668	FALSE	None
ANKIB1	Uncharacterized protein OS=Chlorocebus sabaeus GN=ANKIB1 PE=3 SV=1 - [A0A0D9RJH1_CHLSB]	A0A0D9RJH1	GVAPADSPEAPRR	1	RGVAPADSPEAPRRS	S737	S	100	0.0160234	0.025806	-0.0268752	0.0306473	-0.041791	-0.0212328	0.0584098	0.0982198	-0.0129429	-0.0709862	0.725417	0.907666	0.0114004	-0.00153799	0.0047636	FALSE	None
ANKLE2	Uncharacterized protein OS=Chlorocebus sabaeus GN=ANKLE2 PE=4 SV=1 - [A0A0D9S5R5_CHLSB]	A0A0D9S5R5	AFAGPLSPAK	1	RAFAGPLSPAKAEDF	S528	S	100	0.00696131	-0.0217117	-0.0198448	0.0471049	-0.213424	-0.0389608	-0.131034	-0.183779	-0.153277	-0.262424	0.110325	0.0115082	0.00312741	-0.127806	-0.199827	FALSE	None
ANKLE2	Uncharacterized protein OS=Chlorocebus sabaeus GN=ANKLE2 PE=4 SV=1 - [A0A0D9S5R5_CHLSB]	A0A0D9S5R5	GICDYFPSPSR	1	GICDYFPSPSRTSLP	S259	S	99.6	0.0114121	-0.0989011	0.133536	-0.0648975	0.138808	0.0233429	0.102713	0.0736865	0.137517	0.367304	0.194832	0.142145	-0.00471258	0.0882879	0.192836	FALSE	None
ANKLE2	Uncharacterized protein OS=Chlorocebus sabaeus GN=ANKLE2 PE=4 SV=1 - [A0A0D9S5R5_CHLSB]	A0A0D9S5R5	HGGSPRDPVLTLR	1	HVSRHGGSPRDPVLT	S512	S	100	-0.151338	0.0328446	-0.00763642	-0.00412836	-0.156122	0.0525209	-0.236064	-0.166874	-0.161323	0.141762	0.460871	0.807205	-0.0325645	-0.113222	-0.0621452	FALSE	None
ANKLE2	Uncharacterized protein OS=Chlorocebus sabaeus GN=ANKLE2 PE=4 SV=1 - [A0A0D9S5R5_CHLSB]	A0A0D9S5R5	NNSPPTVGAFGYAR	1	QNAARNNSPPTVGAF	S662	S	100	0.0232432	-0.0325685	-0.0361806	0.024739	-0.0122417	-0.06328	-0.12125	-0.0469642	-0.0341787	0.0098761	0.185373	0.477639	-0.00519173	-0.0655906	-0.0237556	FALSE	None
ANKLE2	Uncharacterized protein OS=Chlorocebus sabaeus GN=ANKLE2 PE=4 SV=1 - [A0A0D9S5R5_CHLSB]	A0A0D9S5R5	SGTPVPPPPAAAAPAPGEMTMDAVLAR	1	GGLGRSGTPVPPPPA	T47	T	100	0.0557747	-0.346565	0.238872	-0.039208	0.204603	-0.161225	0.153059	-0.0658864	-0.00311165	0.0423764	0.621119	0.918556	-0.0227816	0.065479	-0.00887389	FALSE	None
ANKLE2	Uncharacterized protein OS=Chlorocebus sabaeus GN=ANKLE2 PE=4 SV=1 - [A0A0D9S5R5_CHLSB]	A0A0D9S5R5	TAVLCYSPSDR	1	KTAVLCYSPSDRQRY	S866	S	99.7	0.0475061	-0.249113	0.185729	-0.0426898	0.272465	0.193898	0.0578538	-0.0307889	0.0516138	0.151949	0.149203	0.526225	-0.0146419	0.174739	0.0575914	FALSE	None
ANKLE2	Uncharacterized protein OS=Chlorocebus sabaeus GN=ANKLE2 PE=4 SV=1 - [A0A0D9S5R5_CHLSB]	A0A0D9S5R5	TSLPLSPVK	1	SRTSLPLSPVKTAPL	S268	S	100	0.0414868	-0.0711282	0.0234814	0.000689396	-0.11821	-0.125479	-0.0892823	-0.0916474	-0.208601	-0.15622	0.0148976	0.0232142	-0.00136766	-0.11099	-0.152156	FALSE	None
ANKRD11	Uncharacterized protein OS=Chlorocebus sabaeus GN=ANKRD11 PE=4 SV=1 - [A0A0D9S2V2_CHLSB]	A0A0D9S2V2	FSLSDDQR	1	EDTKFSLSDDQRDRW	S800	S	100	0.0662593	0.0546157	-0.00570995	-0.031123	-0.226338	-0.0344392	-0.139935	-0.119494	-0.221712	-0.216378	0.0913001	0.00777903	0.0210105	-0.133571	-0.185862	FALSE	None
ANKRD11	Uncharacterized protein OS=Chlorocebus sabaeus GN=ANKRD11 PE=4 SV=1 - [A0A0D9S2V2_CHLSB]	A0A0D9S2V2	FSLSDDQRDR	1	EDTKFSLSDDQRDRW	S800	S	99.5	-0.0607402	0.0578119	-0.00217685	0.0142535	-0.219101	0.106243	-0.158972	-0.152049	-0.0446787	0.00551082	0.452952	0.295055	0.00228708	-0.0906101	-0.063739	FALSE	None
ANKRD11	Uncharacterized protein OS=Chlorocebus sabaeus GN=ANKRD11 PE=4 SV=1 - [A0A0D9S2V2_CHLSB]	A0A0D9S2V2	ISEVSSDSFTDR	1	DKISEVSSDSFTDRG	S1271	S	99.6	0.105179	-0.125812	-0.00572592	0.0192773	0.375414	0.341036	0.278927	0.0638321	0.379555	0.165095	0.00238504	0.14392	-0.00177042	0.331792	0.202827	FALSE	None
ANKRD11	Uncharacterized protein OS=Chlorocebus sabaeus GN=ANKRD11 PE=4 SV=1 - [A0A0D9S2V2_CHLSB]	A0A0D9S2V2	ISEVSSDSFTDR	1	ISEVSSDSFTDRGQE	S1273	S	100	0.135505	0.0307645	-0.165549	0.0111991	0.305208	0.0191339	0.0870873	0.0923201	-0.0954986	-0.0644408	0.277527	0.777082	0.00298004	0.137143	-0.0225398	FALSE	None
ANKRD11	Uncharacterized protein OS=Chlorocebus sabaeus GN=ANKRD11 PE=4 SV=1 - [A0A0D9S2V2_CHLSB]	A0A0D9S2V2	KSPFLSSAEGAVPK	1	ASLSEKKSPFLSSAE	S575	S	100	-0.0873249	-0.161839	-0.058726	0.240309	-0.00849885	-0.0486029	0.0625031	0.149024	0.0811328	0.123596	0.852976	0.225677	-0.0168951	0.00180046	0.117917	FALSE	None
ANKRD11	Uncharacterized protein OS=Chlorocebus sabaeus GN=ANKRD11 PE=4 SV=1 - [A0A0D9S2V2_CHLSB]	A0A0D9S2V2	LLGDGDLMMTSFER	1	DGDLMMTSFERMLSQ	S1539	S	99.2	-0.138796	0.0173549	-0.134313	0.219394	-0.237502	-0.0495635	-0.195018	-0.187235	-0.0168873	0.0651463	0.198267	0.754021	-0.00908993	-0.160695	-0.0463252	FALSE	None
ANKRD11	Uncharacterized protein OS=Chlorocebus sabaeus GN=ANKRD11 PE=4 SV=1 - [A0A0D9S2V2_CHLSB]	A0A0D9S2V2	RTPEEEFSVGDK	1	VSVDIRRTPEEEFSV	T1755	T	100	0.146515	0.0587052	-0.0885724	-0.0914847	0.0992297	0.283355	0.263957	0.0980883	-0.0544008	-0.0132085	0.0543659	0.960376	0.00629071	0.215514	0.0101597	FALSE	None
ANKRD11	Uncharacterized protein OS=Chlorocebus sabaeus GN=ANKRD11 PE=4 SV=1 - [A0A0D9S2V2_CHLSB]	A0A0D9S2V2	SPQRFPESPK	1	GSDLLLKSPQRFPES	S1940	S	100	-0.0450397	0.00145782	0.0439231	0.00200567	-0.228685	-0.00636428	-0.0968935	0.146559	0.144862	0.0484992	0.221623	0.0507812	0.000586723	-0.110648	0.113307	FALSE	None
ANKRD11	Uncharacterized protein OS=Chlorocebus sabaeus GN=ANKRD11 PE=4 SV=1 - [A0A0D9S2V2_CHLSB]	A0A0D9S2V2	SVSVDIRRTPEEEFSVGDK	1	VSVDIRRTPEEEFSV	T1755	T	100	0.171717	-0.0330875	-0.0643722	-0.0618342	-0.277007	-0.458028	-0.449099	-0.27612	-0.149252	-0.146415	0.00536739	0.0415829	0.00310569	-0.394711	-0.190596	FALSE	None
ANKRD11	Uncharacterized protein OS=Chlorocebus sabaeus GN=ANKRD11 PE=4 SV=1 - [A0A0D9S2V2_CHLSB]	A0A0D9S2V2	TIELFSTEK	1	IEDELDKTIELFSTE	T1384	T	100	-0.139678	-0.106845	0.00952398	0.184748	0.0979302	0.127818	0.106289	0.135292	0.0964168	0.15138	0.189734	0.149311	-0.0130626	0.110679	0.127696	FALSE	None
ANKRD11	Uncharacterized protein OS=Chlorocebus sabaeus GN=ANKRD11 PE=4 SV=1 - [A0A0D9S2V2_CHLSB]	A0A0D9S2V2	TPEEEFSVGDK	1	VSVDIRRTPEEEFSV	T1755	T	100	0.0314695	-0.0489984	0.0676231	-0.0505853	0.31019	0.476997	0.245929	0.181854	0.0815979	0.161083	0.0234244	0.0225767	-0.000122788	0.344372	0.141512	FALSE	None
ANKRD11	Uncharacterized protein OS=Chlorocebus sabaeus GN=ANKRD11 PE=4 SV=1 - [A0A0D9S2V2_CHLSB]	A0A0D9S2V2	VANSPTMVNLLLGK	1	TPLKVANSPTMVNLL	S242	S	100	0.0601804	0.0746622	-0.068542	-0.0463926	-0.0912229	0.0631742	-0.089711	-0.0687924	0.0224016	0.0341595	0.521652	0.860331	0.00497699	-0.0392533	-0.00407709	FALSE	None
ANKRD12	Uncharacterized protein OS=Chlorocebus sabaeus GN=ANKRD12 PE=4 SV=1 - [A0A0D9RYA1_CHLSB]	A0A0D9RYA1	IKDEDHSPTFENSDCTLK	1	KIKDEDHSPTFENSD	S494	S	100	0.10462	0.00175388	-0.0245896	-0.0638547	-0.032003	0.142352	-0.0840214	-0.0271595	0.103747	-0.109611	0.959115	0.841766	0.00448246	0.00877594	-0.0110079	FALSE	None
ANKRD12	Uncharacterized protein OS=Chlorocebus sabaeus GN=ANKRD12 PE=4 SV=1 - [A0A0D9RYA1_CHLSB]	A0A0D9RYA1	SSFVSDNSLNRSPR	1	SDNSLNRSPRSENEK	S1050	S	100	0.0168427	0.0805105	-0.0736943	-0.00262281	-0.0557132	-0.304203	-0.0579599	0.0189153	-0.252507	0.00014888	0.214138	0.448795	0.005259	-0.139292	-0.0778141	FALSE	None
ANKRD13D	Uncharacterized protein OS=Chlorocebus sabaeus GN=ANKRD13D PE=4 SV=1 - [A0A0D9R819_CHLSB]	A0A0D9R819	GPGSPPRTPPAPGPPSFEEQLR	2	GPGSPPRTPPAPGPP	T469	T	100	0.0175209	0.00433155	-0.0037832	-0.0064177	0.0494407	0.0843405	0.100974	-0.0228338	-0.0135549	-0.0134639	0.0272032	0.028893	0.00291288	0.0782516	-0.0166176	FALSE	None
ANKRD13D	Uncharacterized protein OS=Chlorocebus sabaeus GN=ANKRD13D PE=4 SV=1 - [A0A0D9R819_CHLSB]	A0A0D9R819	GPGSPPRTPPAPGPPSFEEQLR	2	TEPRGPGSPPRTPPA	S465	S	100	0.0175209	0.00433155	-0.0037832	-0.0064177	0.0494407	0.0843405	0.100974	-0.0228338	-0.0135549	-0.0134639	0.0272032	0.028893	0.00291288	0.0782516	-0.0166176	FALSE	None
ANKRD17	Uncharacterized protein OS=Chlorocebus sabaeus GN=ANKRD17 PE=4 SV=1 - [A0A0D9QXQ3_CHLSB]	A0A0D9QXQ3	APSPAPSSVPLGSEKPSNVSQDR	1	SSGVRAPSPAPSSVP	S2288	S	100	0.0981696	-0.0827359	0.0269188	-0.0411382	-0.708245	-0.969263	-1.06764	-0.522483	-0.171676	-0.137075	0.00712683	0.142699	0.000303593	-0.91505	-0.277078	FALSE	None
ANKRD17	Uncharacterized protein OS=Chlorocebus sabaeus GN=ANKRD17 PE=4 SV=1 - [A0A0D9QXQ3_CHLSB]	A0A0D9QXQ3	KSDNHSPAVVTTTVSSK	1	NSNSSRKSDNHSPAV	S1522	S	99	0.172779	-0.0881594	-0.0811263	-0.0033415	0.0716298	-0.228469	-0.0176834	-0.0622894	-0.0228332	-0.17225	0.619321	0.306977	3.79736e-05	-0.0581741	-0.085791	FALSE	None
ANKRD17	Uncharacterized protein OS=Chlorocebus sabaeus GN=ANKRD17 PE=4 SV=1 - [A0A0D9QXQ3_CHLSB]	A0A0D9QXQ3	NSPLDCGSASPNK	1	PGGVSRNSPLDCGSA	S1946	S	100	-0.102407	-0.056246	0.0232532	0.110998	0.405815	0.237422	0.359715	0.160645	0.228177	0.143694	0.00520253	0.0221682	-0.00610045	0.334317	0.177505	FALSE	None
ANKRD17	Uncharacterized protein OS=Chlorocebus sabaeus GN=ANKRD17 PE=4 SV=1 - [A0A0D9QXQ3_CHLSB]	A0A0D9QXQ3	NSPLDCGSASPNK	1	PLDCGSASPNKVASS	S1954	S	100	0.00723526	-0.00113767	0.0027637	-0.0648352	-0.067254	-0.106811	-0.00405771	0.0047782	0.0382545	-0.167047	0.27207	0.713628	-0.0139935	-0.0593741	-0.0413381	FALSE	None
ANKRD17	Uncharacterized protein OS=Chlorocebus sabaeus GN=ANKRD17 PE=4 SV=1 - [A0A0D9QXQ3_CHLSB]	A0A0D9QXQ3	NSPLDCGSASPNK	2	PGGVSRNSPLDCGSA	S1946	S	100	-0.0951674	0.121	-0.0612529	0.0389196	0.187166	0.202063	0.318636	0.229501	0.107545	0.0736341	0.0147319	0.104301	0.00087486	0.235955	0.136893	FALSE	None
ANKRD17	Uncharacterized protein OS=Chlorocebus sabaeus GN=ANKRD17 PE=4 SV=1 - [A0A0D9QXQ3_CHLSB]	A0A0D9QXQ3	NSPLDCGSASPNK	2	PLDCGSASPNKVASS	S1954	S	100	-0.0951674	0.121	-0.0612529	0.0389196	0.187166	0.202063	0.318636	0.229501	0.107545	0.0736341	0.0147319	0.104301	0.00087486	0.235955	0.136893	FALSE	None
ANKRD17	Uncharacterized protein OS=Chlorocebus sabaeus GN=ANKRD17 PE=4 SV=1 - [A0A0D9QXQ3_CHLSB]	A0A0D9QXQ3	SDNHSPAVVTTTVSSK	1	NSNSSRKSDNHSPAV	S1522	S	100	0.0623471	-0.0169776	-0.00952216	-0.0799171	0.0840739	0.127807	0.073612	0.00119352	0.0664518	0.179963	0.0283484	0.209277	-0.0110175	0.0951643	0.0825361	FALSE	None
ANKRD17	Uncharacterized protein OS=Chlorocebus sabaeus GN=ANKRD17 PE=4 SV=1 - [A0A0D9QXQ3_CHLSB]	A0A0D9QXQ3	SDNHSPAVVTTTVSSK	2	NSNSSRKSDNHSPAV	S1522	S	100	-0.177506	0.0976356	0.0343757	0.031814	0.105705	0.12389	0.049664	-0.0466931	-0.142264	-0.265613	0.210175	0.154352	-0.00342015	0.0930863	-0.151523	FALSE	None
ANKRD17	Uncharacterized protein OS=Chlorocebus sabaeus GN=ANKRD17 PE=4 SV=1 - [A0A0D9QXQ3_CHLSB]	A0A0D9QXQ3	SDNHSPAVVTTTVSSK	2	SRKSDNHSPAVVTTT	S1526	S	100	-0.177506	0.0976356	0.0343757	0.031814	0.105705	0.12389	0.049664	-0.0466931	-0.142264	-0.265613	0.210175	0.154352	-0.00342015	0.0930863	-0.151523	FALSE	None
ANKRD17	Uncharacterized protein OS=Chlorocebus sabaeus GN=ANKRD17 PE=4 SV=1 - [A0A0D9QXQ3_CHLSB]	A0A0D9QXQ3	SGPSPLSSPNGK	1	SGPSPLSSPNGKLTV	S1587	S	100	0.0528446	0.0570334	-0.0133756	-0.0802676	-0.0962019	-0.104797	-0.0336444	-0.0643449	-0.201357	-0.232897	0.0925066	0.057131	0.00405871	-0.0782143	-0.1662	FALSE	None
ANKRD17	Uncharacterized protein OS=Chlorocebus sabaeus GN=ANKRD17 PE=4 SV=1 - [A0A0D9QXQ3_CHLSB]	A0A0D9QXQ3	SGPSPLSSPNGK	1	TCTKSGPSPLSSPNG	S1583	S	100	0.0937646	-0.0162025	-0.0255214	-0.0413769	-0.169991	-0.0316192	-0.125966	-0.0238915	0.0185289	-0.0324706	0.0931	0.680045	0.00266598	-0.109192	-0.012611	FALSE	None
ANKRD17	Uncharacterized protein OS=Chlorocebus sabaeus GN=ANKRD17 PE=4 SV=1 - [A0A0D9QXQ3_CHLSB]	A0A0D9QXQ3	SGPSPLSSPNGK	2	KSGPSPLSSPNGKLT	S1586	S	99.4	0.0741052	0.00922609	-0.0412882	-0.0275571	-0.322228	-0.245613	-0.180537	-0.0531538	-0.0497043	-0.0450989	0.00893882	0.132126	0.00362152	-0.249459	-0.049319	FALSE	None
ANKRD17	Uncharacterized protein OS=Chlorocebus sabaeus GN=ANKRD17 PE=4 SV=1 - [A0A0D9QXQ3_CHLSB]	A0A0D9QXQ3	SGPSPLSSPNGK	2	SGPSPLSSPNGKLTV	S1587	S	100	0.067955	0.00547713	-0.0356792	-0.0202121	-0.308	-0.248624	-0.1994	-0.0562938	-0.00356784	-0.0540504	0.00287254	0.19889	0.00438521	-0.252008	-0.0379707	FALSE	None
ANKRD17	Uncharacterized protein OS=Chlorocebus sabaeus GN=ANKRD17 PE=4 SV=1 - [A0A0D9QXQ3_CHLSB]	A0A0D9QXQ3	SGPSPLSSPNGK	2	TCTKSGPSPLSSPNG	S1583	S	100	0.161632	0.0675042	-0.158171	-0.0668369	-0.467607	-0.194187	-0.285768	0.081841	-0.123379	0.00230359	0.035911	0.884904	0.00103209	-0.315854	-0.013078	FALSE	None
ANKRD26	Uncharacterized protein OS=Chlorocebus sabaeus GN=ANKRD26 PE=4 SV=1 - [A0A0D9RHS0_CHLSB]	A0A0D9RHS0	ESVNSPVFEK	1	TSKESVNSPVFEKAS	S621	S	100	0.0355619	-0.105737	0.0137647	0.0456548	-0.00633845	0.201398	0.0509607	0.268331	0.182503	0.198004	0.313298	0.00418698	-0.00268892	0.0820067	0.216279	FALSE	None
ANKRD26	Uncharacterized protein OS=Chlorocebus sabaeus GN=ANKRD26 PE=4 SV=1 - [A0A0D9RHS0_CHLSB]	A0A0D9RHS0	KGESPLGSFAR	1	IFSKKGESPLGSFAR	S11	S	100	-0.0411047	0.0955282	-0.00445568	-0.0322604	-0.133246	-0.0670541	-0.107182	-0.0280467	0.119026	-0.108127	0.036222	0.899338	0.00442684	-0.102494	-0.00571572	FALSE	None
ANKRD26	Uncharacterized protein OS=Chlorocebus sabaeus GN=ANKRD26 PE=4 SV=1 - [A0A0D9RHS0_CHLSB]	A0A0D9RHS0	NSEMEVSANIHDGATDDDEDDGLIQER	1	ANIHDGATDDDEDDG	T569	T	100	0.295499	-0.319265	0.0410834	-0.0809577	0.312584	-0.0949564	-0.148298	-0.263374	-0.100115	0.154891	0.849221	0.773901	-0.0159102	0.0231096	-0.0695329	FALSE	None
ANKRD26	Uncharacterized protein OS=Chlorocebus sabaeus GN=ANKRD26 PE=4 SV=1 - [A0A0D9RHS0_CHLSB]	A0A0D9RHS0	NVGMPVAHMESPER	1	MPVAHMESPERYLHL	S489	S	100	0.00234931	-0.0340482	0.183279	-0.111724	0.259353	0.0310756	-0.0154636	-0.0488794	-0.0486697	0.00411513	0.481932	0.56594	0.00996408	0.0916549	-0.0311447	FALSE	None
ANKRD26	Uncharacterized protein OS=Chlorocebus sabaeus GN=ANKRD26 PE=4 SV=1 - [A0A0D9RHS0_CHLSB]	A0A0D9RHS0	TLFEDRDSDSQDEVVVESLPTTSVK	2	FEDRDSDSQDEVVVE	S314	S	100	-0.0427065	-0.158824	0.115626	0.0511312	-0.037219	-0.116088	-0.00174121	0.257284	0.0912674	0.259311	0.560939	0.0497188	-0.00869329	-0.0516827	0.202621	FALSE	None
ANKRD26	Uncharacterized protein OS=Chlorocebus sabaeus GN=ANKRD26 PE=4 SV=1 - [A0A0D9RHS0_CHLSB]	A0A0D9RHS0	TLFEDRDSDSQDEVVVESLPTTSVK	2	TLFEDRDSDSQDEVV	S312	S	100	-0.0427065	-0.158824	0.115626	0.0511312	-0.037219	-0.116088	-0.00174121	0.257284	0.0912674	0.259311	0.560939	0.0497188	-0.00869329	-0.0516827	0.202621	FALSE	None
ANKRD28	Uncharacterized protein OS=Chlorocebus sabaeus GN=ANKRD28 PE=4 SV=1 - [A0A0D9RCK6_CHLSB]	A0A0D9RCK6	TVSFEALPIMR	1	TNTSKTVSFEALPIM	S1041	S	100	-0.0352245	0.0434004	0.000187965	0.00280187	0.235653	0.170226	0.137883	0.170156	0.279806	0.178978	0.0101269	0.0146767	0.00279145	0.181254	0.209647	TRUE	None
ANKRD33B	Uncharacterized protein OS=Chlorocebus sabaeus GN=ANKRD33B PE=4 SV=1 - [A0A0D9RXK5_CHLSB]	A0A0D9RXK5	GAQVEEDPTDYEEFEDFSSLPDTR	1	EEFEDFSSLPDTRSI	S45	S	99.5	0.119079	-0.322896	-0.184658	0.288557	0.135858	-0.112898	-0.0912929	0.158553	0.151838	0.347458	0.989637	0.184525	-0.0249797	-0.0227775	0.219283	FALSE	None
ANKRD33B	Uncharacterized protein OS=Chlorocebus sabaeus GN=ANKRD33B PE=4 SV=1 - [A0A0D9RXK5_CHLSB]	A0A0D9RXK5	GVSVEEAQETDR	1	TLLRRGVSVEEAQET	S106	S	100	0.0717821	0.0429577	-0.0730838	-0.0247021	0.0282458	0.00538721	-0.19758	-0.324279	-0.0711027	-0.25146	0.512394	0.0820373	0.00423848	-0.054649	-0.215614	FALSE	None
ANKRD33B	Uncharacterized protein OS=Chlorocebus sabaeus GN=ANKRD33B PE=4 SV=1 - [A0A0D9RXK5_CHLSB]	A0A0D9RXK5	SVRPGVVVPR	1	LQRLRRRSVRPGVVV	S410	S	100	-0.0360945	-0.123279	-0.0659496	0.185321	0.0526521	0.155034	-0.0368602	0.0815324	0.152894	-0.012606	0.478312	0.358217	-0.0100006	0.056942	0.0739401	FALSE	None
ANKRD34B	Uncharacterized protein OS=Chlorocebus sabaeus GN=ANKRD34B PE=4 SV=1 - [A0A0D9SDJ0_CHLSB]	A0A0D9SDJ0	RGSGAFPLDHSVTQTR	1	AILERRGSGAFPLDH	S432	S	100	-0.0775735	0.124068	-0.401008	0.281916	-0.264944	0.163738	0.0846152	-0.0970579	-0.0529261	0.0813825	0.951574	0.977524	-0.0181491	-0.00553021	-0.0228672	FALSE	None
ANKRD39	Uncharacterized protein OS=Chlorocebus sabaeus GN=ANKRD39 PE=4 SV=1 - [A0A0D9RXI8_CHLSB]	A0A0D9RXI8	GHGDICSLLLQHSPALK	1	CSLLLQHSPALKAVR	S153	S	100	0.140386	-0.215938	0.165099	-0.133488	-0.159978	-0.108232	-0.21799	-0.3395	-0.245204	0.11473	0.217043	0.438428	-0.0109853	-0.162066	-0.156658	FALSE	None
ANKRD50	Uncharacterized protein OS=Chlorocebus sabaeus GN=ANKRD50 PE=4 SV=1 - [A0A0D9S0M9_CHLSB]	A0A0D9S0M9	GLPNGPAHAFSSPSESPDSTVDR	2	AFSSPSESPDSTVDR	S1167	S	100	0.0483737	-0.414187	0.293269	-0.0549122	0.327273	0.137246	0.361152	-0.0163925	0.424511	0.436339	0.128742	0.19717	-0.031864	0.275224	0.281486	FALSE	None
ANKRD50	Uncharacterized protein OS=Chlorocebus sabaeus GN=ANKRD50 PE=4 SV=1 - [A0A0D9S0M9_CHLSB]	A0A0D9S0M9	GLPNGPAHAFSSPSESPDSTVDR	2	GPAHAFSSPSESPDS	S1163	S	99.2	0.0483737	-0.414187	0.293269	-0.0549122	0.327273	0.137246	0.361152	-0.0163925	0.424511	0.436339	0.128742	0.19717	-0.031864	0.275224	0.281486	FALSE	None
ANKRD50	Uncharacterized protein OS=Chlorocebus sabaeus GN=ANKRD50 PE=4 SV=1 - [A0A0D9S0M9_CHLSB]	A0A0D9S0M9	SNSSGSTGGGDMQPSLR	2	KSNSSGSTGGGDMQP	T1141	T	97.5	-0.111119	0.0532438	-0.08497	0.130922	0.0129259	-0.0673067	-0.111794	-0.218475	0.0614464	0.130836	0.477408	0.965014	-0.0029807	-0.0553915	-0.0087308	FALSE	None
ANKRD50	Uncharacterized protein OS=Chlorocebus sabaeus GN=ANKRD50 PE=4 SV=1 - [A0A0D9S0M9_CHLSB]	A0A0D9S0M9	SNSSGSTGGGDMQPSLR	2	MQSLTIKSNSSGSTG	S1135	S	100	-0.111119	0.0532438	-0.08497	0.130922	0.0129259	-0.0673067	-0.111794	-0.218475	0.0614464	0.130836	0.477408	0.965014	-0.0029807	-0.0553915	-0.0087308	FALSE	None
ANKRD52	Uncharacterized protein OS=Chlorocebus sabaeus GN=ANKRD52 PE=4 SV=1 - [A0A0D9QYS1_CHLSB]	A0A0D9QYS1	DAVSPFSFSLLK	1	FPPKDAVSPFSFSLL	S1028	S	100	0.0198058	-0.115037	0.161696	-0.0893086	-0.421433	0.135767	-0.155231	-0.0731336	0.332813	0.0887408	0.481375	0.42684	-0.00571097	-0.146966	0.11614	FALSE	None
ANKS1A	Uncharacterized protein OS=Chlorocebus sabaeus GN=ANKS1A PE=4 SV=1 - [A0A0D9RBW3_CHLSB]	A0A0D9RBW3	IMSSIGEGIDFSQER	1	EIEKIMSSIGEGIDF	S632	S	99.6	-0.0165154	-0.0180499	-0.0212703	-0.00202307	-0.102043	-0.0763441	-0.129253	-0.00946945	-0.18591	-0.144218	0.022103	0.204172	-0.0144647	-0.102547	-0.113199	FALSE	None
ANKS1A	Uncharacterized protein OS=Chlorocebus sabaeus GN=ANKS1A PE=4 SV=1 - [A0A0D9RBW3_CHLSB]	A0A0D9RBW3	SDSDLLTCSPTEDATMGSR	1	KSDSDLLTCSPTEDA	T587	T	99.65	0.013289	0.110584	-0.0361219	-0.0795037	-0.0912288	-0.144306	-0.028416	-0.0212086	0.13141	-0.00687487	0.148945	0.634951	0.00206194	-0.0879836	0.0344421	FALSE	None
ANKS1A	Uncharacterized protein OS=Chlorocebus sabaeus GN=ANKS1A PE=4 SV=1 - [A0A0D9RBW3_CHLSB]	A0A0D9RBW3	SDSDLLTCSPTEDATMGSR	1	LSRSLSKSDSDLLTC	S581	S	100	-0.06922	0.00292828	-0.0120291	0.0412132	0.0793196	0.181759	0.095152	0.0143148	0.0587558	0.0137613	0.0320295	0.22331	-0.00927691	0.118744	0.028944	FALSE	None
ANKS1A	Uncharacterized protein OS=Chlorocebus sabaeus GN=ANKS1A PE=4 SV=1 - [A0A0D9RBW3_CHLSB]	A0A0D9RBW3	SDSDLLTCSPTEDATMGSR	1	RSLSKSDSDLLTCSP	S583	S	99.4	0.066609	0.144583	-0.110728	-0.0796407	0.137649	0.266536	0.114215	0.190775	0.23052	0.243817	0.0809196	0.0332165	0.00520579	0.1728	0.221704	FALSE	None
ANKS1A	Uncharacterized protein OS=Chlorocebus sabaeus GN=ANKS1A PE=4 SV=1 - [A0A0D9RBW3_CHLSB]	A0A0D9RBW3	SDSDLLTCSPTEDATMGSR	1	TEDATMGSRSESLSN	S598	S	100	0.0392413	0.00578205	-0.0691527	0.0337068	0.486105	0.186083	0.293096	0.443239	0.0999449	0.221244	0.0583786	0.121177	0.00239436	0.321761	0.254809	FALSE	None
ANKS1A	Uncharacterized protein OS=Chlorocebus sabaeus GN=ANKS1A PE=4 SV=1 - [A0A0D9RBW3_CHLSB]	A0A0D9RBW3	SDSDLLTCSPTEDATMGSR	2	KSDSDLLTCSPTEDA	T587	T	100	0.0406069	-0.0896902	0.00817622	0.0361409	0.181448	-0.121275	0.39597	0.0924905	-0.136711	0.17059	0.415306	0.692056	-0.00119156	0.152047	0.042123	FALSE	None
ANKS1A	Uncharacterized protein OS=Chlorocebus sabaeus GN=ANKS1A PE=4 SV=1 - [A0A0D9RBW3_CHLSB]	A0A0D9RBW3	SDSDLLTCSPTEDATMGSR	2	LSRSLSKSDSDLLTC	S581	S	100	0.0406069	-0.0896902	0.00817622	0.0361409	0.181448	-0.121275	0.39597	0.0924905	-0.136711	0.17059	0.415306	0.692056	-0.00119156	0.152047	0.042123	FALSE	None
ANKS1A	Uncharacterized protein OS=Chlorocebus sabaeus GN=ANKS1A PE=4 SV=1 - [A0A0D9RBW3_CHLSB]	A0A0D9RBW3	SESLSNCSIGK	1	TMGSRSESLSNCSIG	S602	S	100	-0.047397	0.0420979	0.0308482	-0.016317	0.0199446	0.0632403	0.0514798	0.0941474	0.0821448	0.00282972	0.146743	0.181588	0.00230802	0.0448882	0.0597073	FALSE	None
ANKS1A	Uncharacterized protein OS=Chlorocebus sabaeus GN=ANKS1A PE=4 SV=1 - [A0A0D9RBW3_CHLSB]	A0A0D9RBW3	SESLSNCSIGK	2	SESLSNCSIGKKRLE	S607	S	100	1.46915e-05	-0.00616777	-0.026892	0.0320763	-0.0550342	0.0979125	0.0272081	0.0538037	-0.0683833	-0.00199461	0.651804	0.898246	-0.000242192	0.0233621	-0.00552476	FALSE	None
ANKS1A	Uncharacterized protein OS=Chlorocebus sabaeus GN=ANKS1A PE=4 SV=1 - [A0A0D9RBW3_CHLSB]	A0A0D9RBW3	SESLSNCSIGK	2	TMGSRSESLSNCSIG	S602	S	100	1.46915e-05	-0.00616777	-0.026892	0.0320763	-0.0550342	0.0979125	0.0272081	0.0538037	-0.0683833	-0.00199461	0.651804	0.898246	-0.000242192	0.0233621	-0.00552476	FALSE	None
ANKS3	Uncharacterized protein OS=Chlorocebus sabaeus GN=ANKS3 PE=4 SV=1 - [A0A0D9R9K1_CHLSB]	A0A0D9R9K1	DVTSPINER	1	LCCRDVTSPINERDV	S320	S	99.6	-0.0307687	0.0201438	-0.0325878	0.0413256	0.182356	0.329442	0.311054	0.204114	0.150996	0.0529354	0.016199	0.0738523	-0.000471764	0.274284	0.136015	FALSE	None
ANKS6	Uncharacterized protein OS=Chlorocebus sabaeus GN=ANKS6 PE=4 SV=1 - [A0A0D9RF71_CHLSB]	A0A0D9RF71	STSPTLTPSPSPK	1	STTSKSTSPTLTPSP	S620	S	100	0.00337906	-0.0109165	-0.0502054	0.0613796	-0.00386164	0.0516134	0.1421	-0.0307134	-0.0789013	0.20286	0.283569	0.765829	0.000909199	0.0632839	0.0310818	FALSE	None
ANKS6	Uncharacterized protein OS=Chlorocebus sabaeus GN=ANKS6 PE=4 SV=1 - [A0A0D9RF71_CHLSB]	A0A0D9RF71	STSPTLTPSPSPK	2	KSTSPTLTPSPSPKG	T624	T	100	-0.0656727	0.0142176	0.0818992	0.0322115	-0.238487	-0.125166	-0.159621	0.0357898	-0.194546	-0.126171	0.0103334	0.241795	0.0156639	-0.174425	-0.0949758	FALSE	None
ANKS6	Uncharacterized protein OS=Chlorocebus sabaeus GN=ANKS6 PE=4 SV=1 - [A0A0D9RF71_CHLSB]	A0A0D9RF71	STSPTLTPSPSPK	2	PTLTPSPSPKGHTAE	S628	S	99.4	-0.270713	-0.0437331	0.160805	0.0879393	-0.218394	-0.102142	-0.113856	0.106863	-0.211222	0.417596	0.277897	0.595545	-0.0164253	-0.144797	0.104412	FALSE	None
ANKS6	Uncharacterized protein OS=Chlorocebus sabaeus GN=ANKS6 PE=4 SV=1 - [A0A0D9RF71_CHLSB]	A0A0D9RF71	STSPTLTPSPSPK	2	STTSKSTSPTLTPSP	S620	S	99.3	-0.0230581	0.0365569	-0.00713668	0.0733242	-0.191854	-0.1729	-0.248028	-0.0394865	-0.0552579	-0.176378	0.00104821	0.106701	0.0199216	-0.20426	-0.090374	FALSE	None
ANKS6	Uncharacterized protein OS=Chlorocebus sabaeus GN=ANKS6 PE=4 SV=1 - [A0A0D9RF71_CHLSB]	A0A0D9RF71	STSPTLTPSPSPK	2	TSKSTSPTLTPSPSP	T622	T	98.6	-0.0856101	-0.0969219	-0.0389191	0.186348	-0.284514	-0.272139	-0.269402	-0.120519	-0.333432	-0.39633	0.0272423	0.0585767	-0.00877569	-0.275352	-0.283427	FALSE	None
ANKS6	Uncharacterized protein OS=Chlorocebus sabaeus GN=ANKS6 PE=4 SV=1 - [A0A0D9RF71_CHLSB]	A0A0D9RF71	STSPTLTPSPSPK	2	TSPTLTPSPSPKGHT	S626	S	99.65	-0.0577733	0.0365569	-0.0141025	0.0733242	-0.235771	-0.198269	-0.225612	-0.0234495	-0.13206	-0.0406159	0.00202131	0.159423	0.00950134	-0.219884	-0.0653753	FALSE	None
ANKZF1	Uncharacterized protein OS=Chlorocebus sabaeus GN=ANKZF1 PE=4 SV=1 - [A0A0D9R736_CHLSB]	A0A0D9R736	AQVPGPLTPEMEAR	1	AQVPGPLTPEMEARQ	T607	T	100	0.0518815	-0.128216	0.0829395	-0.0214759	0.206487	-0.0709112	-0.19028	-0.228425	-0.181049	-0.134326	0.916815	0.0251381	-0.00371763	-0.0182346	-0.181267	FALSE	None
ANLN	Uncharacterized protein OS=Chlorocebus sabaeus GN=ANLN PE=4 SV=1 - [A0A0D9RR91_CHLSB]	A0A0D9RR91	AASPPKPPLSNASAAPVGR	1	PSEEKAASPPKPPLS	S182	S	100	-0.021841	0.0100506	-0.00200493	0.00225509	0.0306718	-0.00921109	0.0740816	-0.0191916	0.0106542	-0.0224939	0.282858	0.587441	-0.00288506	0.0318474	-0.0103438	FALSE	None
ANLN	Uncharacterized protein OS=Chlorocebus sabaeus GN=ANLN PE=4 SV=1 - [A0A0D9RR91_CHLSB]	A0A0D9RR91	AESGDSLGSEDR	1	PRAESGDSLGSEDRD	S662	S	100	0.101777	-0.186385	0.126632	-0.0837964	0.117176	0.0359644	0.287403	0.474764	0.460818	0.0454525	0.198263	0.121083	-0.0104428	0.146848	0.327011	FALSE	None
ANLN	Uncharacterized protein OS=Chlorocebus sabaeus GN=ANLN PE=4 SV=1 - [A0A0D9RR91_CHLSB]	A0A0D9RR91	AESGDSLGSEDR	1	TRVPRAESGDSLGSE	S659	S	100	0.233104	-0.0465206	-0.0692987	-0.114051	0.222961	0.124607	0.2121	0.442304	0.0191223	0.219965	0.0954546	0.202411	0.000808442	0.186556	0.22713	FALSE	None
ANLN	Uncharacterized protein OS=Chlorocebus sabaeus GN=ANLN PE=4 SV=1 - [A0A0D9RR91_CHLSB]	A0A0D9RR91	AESGDSLGSEDR	2	PRAESGDSLGSEDRD	S662	S	99.3	-0.175966	-0.259478	0.0814395	0.249792	0.221337	-0.0490491	0.154998	0.369331	0.168073	0.204579	0.387748	0.101709	-0.0260531	0.109095	0.247328	FALSE	None
ANLN	Uncharacterized protein OS=Chlorocebus sabaeus GN=ANLN PE=4 SV=1 - [A0A0D9RR91_CHLSB]	A0A0D9RR91	AESGDSLGSEDR	2	TRVPRAESGDSLGSE	S659	S	100	-0.175966	-0.259478	0.0814395	0.249792	0.221337	-0.0490491	0.154998	0.369331	0.168073	0.204579	0.387748	0.101709	-0.0260531	0.109095	0.247328	FALSE	None
ANLN	Uncharacterized protein OS=Chlorocebus sabaeus GN=ANLN PE=4 SV=1 - [A0A0D9RR91_CHLSB]	A0A0D9RR91	AESGDSLGSEDRDLLYSIDAYR	1	PRAESGDSLGSEDRD	S662	S	99.6	0.152049	-0.369212	0.170875	-0.0445413	0.629312	-0.04905	0.380292	-0.0431415	0.329907	0.858197	0.226188	0.259761	-0.0227072	0.320185	0.381654	FALSE	None
ANLN	Uncharacterized protein OS=Chlorocebus sabaeus GN=ANLN PE=4 SV=1 - [A0A0D9RR91_CHLSB]	A0A0D9RR91	AESGDSLGSEDRDLLYSIDAYR	1	TRVPRAESGDSLGSE	S659	S	100	0.117841	-0.172009	0.149909	-0.126056	0.395291	0.162937	0.260106	-0.0471432	0.205492	0.674503	0.0463794	0.309416	-0.00757875	0.272778	0.277617	FALSE	None
ANLN	Uncharacterized protein OS=Chlorocebus sabaeus GN=ANLN PE=4 SV=1 - [A0A0D9RR91_CHLSB]	A0A0D9RR91	AESGDSLGSEDRDLLYSIDAYR	2	TRVPRAESGDSLGSE	S659	S	100	0.221773	-0.346722	0.0974486	-0.0420741	0.461925	0.0428076	0.294881	-0.192852	0.126415	0.961083	0.163238	0.461991	-0.0173934	0.266538	0.298215	FALSE	None
ANLN	Uncharacterized protein OS=Chlorocebus sabaeus GN=ANLN PE=4 SV=1 - [A0A0D9RR91_CHLSB]	A0A0D9RR91	APSSSADDASLVNASISSSVKPTSSPVK	1	ISSSVKPTSSPVKST	T294	T	99.1	0.00959104	-0.25047	0.20382	-0.0283489	0.297961	-0.0694568	0.0206014	-0.120407	0.0371445	0.345667	0.52649	0.56679	-0.016352	0.0830352	0.0874682	FALSE	None
ANLN	Uncharacterized protein OS=Chlorocebus sabaeus GN=ANLN PE=4 SV=1 - [A0A0D9RR91_CHLSB]	A0A0D9RR91	ARQPLSEASNQQPLSGGEEK	1	ASNQQPLSGGEEKSC	S54	S	100	0.0228921	-0.0228376	0.0106166	-0.00341281	0.0989515	0.0142748	0.21062	0.343531	0.361616	0.345846	0.200022	1.77281e-06	0.00181458	0.107949	0.350331	FALSE	None
ANLN	Uncharacterized protein OS=Chlorocebus sabaeus GN=ANLN PE=4 SV=1 - [A0A0D9RR91_CHLSB]	A0A0D9RR91	ASPVSQSEFMPSK	1	PQRKNKASPVSQSEF	S793	S	100	0.118422	-0.0670684	-0.0333826	-0.0143356	-0.050919	0.101418	0.0826785	-0.0726389	-0.0343605	-0.0395291	0.524021	0.314081	0.000908738	0.0443925	-0.0488428	FALSE	None
ANLN	Uncharacterized protein OS=Chlorocebus sabaeus GN=ANLN PE=4 SV=1 - [A0A0D9RR91_CHLSB]	A0A0D9RR91	ASPVSQSEFMPSK	2	KNKASPVSQSEFMPS	S796	S	100	-0.0229633	0.0425169	-0.0158164	0.0025099	-0.135469	0.0213047	0.116059	0.0349492	-0.0121716	-0.0988262	0.991132	0.572816	0.00156178	0.000631642	-0.0253495	FALSE	None
ANLN	Uncharacterized protein OS=Chlorocebus sabaeus GN=ANLN PE=4 SV=1 - [A0A0D9RR91_CHLSB]	A0A0D9RR91	ASPVSQSEFMPSK	2	PQRKNKASPVSQSEF	S793	S	100	-0.0229633	0.0425169	-0.0158164	0.0025099	-0.135469	0.0213047	0.116059	0.0349492	-0.0121716	-0.0988262	0.991132	0.572816	0.00156178	0.000631642	-0.0253495	FALSE	None
ANLN	Uncharacterized protein OS=Chlorocebus sabaeus GN=ANLN PE=4 SV=1 - [A0A0D9RR91_CHLSB]	A0A0D9RR91	EIEMSADNGDDINSSK	1	NGDDINSSKVINDIF	S563	S	99.4	0.021537	-0.0178769	0.00789441	-0.000301291	0.0978118	0.012134	-0.00560079	0.141101	0.227698	0.172255	0.42401	0.0129247	0.00281331	0.0347816	0.180351	FALSE	None
ANLN	Uncharacterized protein OS=Chlorocebus sabaeus GN=ANLN PE=4 SV=1 - [A0A0D9RR91_CHLSB]	A0A0D9RR91	NKASPVSQSEFMPSK	1	PQRKNKASPVSQSEF	S793	S	100	-0.0716326	0.0537126	0.00830868	0.0163603	-1.14764	-1.15604	-1.15671	-0.634957	-0.614404	-0.438706	2.16231e-05	0.00513671	0.00168723	-1.15346	-0.562689	FALSE	None
ANLN	Uncharacterized protein OS=Chlorocebus sabaeus GN=ANLN PE=4 SV=1 - [A0A0D9RR91_CHLSB]	A0A0D9RR91	QPLSEASNQQPLSGGEEK	1	ASNQQPLSGGEEKSC	S54	S	100	0.0395642	0.023126	0.00367734	-0.0492198	0.174844	0.322078	0.359575	0.557369	0.56278	0.672343	0.0274222	0.000701619	0.00428694	0.285499	0.597497	FALSE	None
ANLN	Uncharacterized protein OS=Chlorocebus sabaeus GN=ANLN PE=4 SV=1 - [A0A0D9RR91_CHLSB]	A0A0D9RR91	RARQPLSEASNQQPLSGGEEK	1	ASNQQPLSGGEEKSC	S54	S	100	-0.0102995	0.179167	-0.140209	-0.00599203	-0.980648	-0.848949	-1.05839	-0.656563	-1.06178	-0.750071	0.000131135	0.00827497	0.00566675	-0.962661	-0.822806	FALSE	None
ANLN	Uncharacterized protein OS=Chlorocebus sabaeus GN=ANLN PE=4 SV=1 - [A0A0D9RR91_CHLSB]	A0A0D9RR91	RCSDNTEVEVSNLENK	1	SPSKKRCSDNTEVEV	S72	S	100	0.000680395	0.0532114	-0.0383555	-0.00105121	-0.1235	0.00181364	-0.0838672	-0.0736075	-0.10195	-0.0376109	0.179458	0.0386307	0.00362127	-0.0685179	-0.0710561	FALSE	None
ANLN	Uncharacterized protein OS=Chlorocebus sabaeus GN=ANLN PE=4 SV=1 - [A0A0D9RR91_CHLSB]	A0A0D9RR91	SNIASSVMASPGGLNAVR	1	IASSVMASPGGLNAV	S930	S	100	0.0312568	0.0583457	0.0226086	-0.104357	-0.148851	-0.137995	-0.0676576	0.10588	0.0669334	0.198758	0.043049	0.0751638	0.00196361	-0.118168	0.123857	FALSE	None
ANLN	Uncharacterized protein OS=Chlorocebus sabaeus GN=ANLN PE=4 SV=1 - [A0A0D9RR91_CHLSB]	A0A0D9RR91	STPHRTPIITPNTK	1	ARSTPHRTPIITPNT	T397	T	99.2	-0.0631067	-0.0410975	-0.00562867	0.096683	-0.0615756	-0.142475	-0.260155	-0.240117	-0.206614	0.0984586	0.0991454	0.408076	-0.00328747	-0.154735	-0.116091	FALSE	None
ANLN	Uncharacterized protein OS=Chlorocebus sabaeus GN=ANLN PE=4 SV=1 - [A0A0D9RR91_CHLSB]	A0A0D9RR91	STPHRTPIITPNTK	2	ARSTPHRTPIITPNT	T397	T	98.2	-0.0670529	-0.0979489	0.278783	-0.168687	0.159539	-0.177284	-0.280503	-0.354146	0.0102981	0.164095	0.633035	0.814644	-0.0137265	-0.0994159	-0.0599176	FALSE	None
ANLN	Uncharacterized protein OS=Chlorocebus sabaeus GN=ANLN PE=4 SV=1 - [A0A0D9RR91_CHLSB]	A0A0D9RR91	STPHRTPIITPNTK	2	PHRTPIITPNTKAIQ	T401	T	100	-0.0670529	-0.0979489	0.278783	-0.168687	0.159539	-0.177284	-0.280503	-0.354146	0.0102981	0.164095	0.633035	0.814644	-0.0137265	-0.0994159	-0.0599176	FALSE	None
ANLN	Uncharacterized protein OS=Chlorocebus sabaeus GN=ANLN PE=4 SV=1 - [A0A0D9RR91_CHLSB]	A0A0D9RR91	TPIITPNTK	1	PHRTPIITPNTKAIQ	T401	T	99.7	-0.021809	-0.0201201	-0.0285637	0.0685778	0.0415239	0.0567625	0.0729154	0.173189	0.0719349	-0.0603483	0.0835681	0.461088	-0.000478773	0.0570673	0.0615918	FALSE	None
ANLN	Uncharacterized protein OS=Chlorocebus sabaeus GN=ANLN PE=4 SV=1 - [A0A0D9RR91_CHLSB]	A0A0D9RR91	TQSLPVTEK	1	QGVSKTQSLPVTEKV	S485	S	100	0.0401985	0.138521	-0.0549614	-0.0959141	0.128826	0.175531	0.209611	0.380672	0.301957	0.326693	0.0445374	0.00430241	0.00696106	0.171323	0.336441	FALSE	None
ANO8	Anoctamin OS=Chlorocebus sabaeus GN=ANO8 PE=3 SV=1 - [A0A0D9QZX9_CHLSB]	A0A0D9QZX9	FLSSGATSSLATAGAGATARPPPAQSPTGSDTR	1	ARPPPAQSPTGSDTR	S1014	S	100	0.147484	0.0380692	-0.0157004	-0.148448	0.495016	0.508828	0.382948	-0.146253	0.323819	0.302215	0.00181962	0.426351	0.00535108	0.462264	0.159927	FALSE	None + Calcium regulated
ANP32A	Uncharacterized protein OS=Chlorocebus sabaeus GN=ANP32A PE=4 SV=1 - [A0A0D9RM50_CHLSB]	A0A0D9RM50	ELVLDNSRSNEGK	1	KELVLDNSRSNEGKL	S39	S	100	-0.00114654	0.201206	-0.0662429	-0.105219	0.071131	0.174569	0.123222	0.279179	0.172393	0.0524602	0.193872	0.151062	0.00714939	0.122974	0.168011	FALSE	None
ANTXR1	Uncharacterized protein OS=Chlorocebus sabaeus GN=ANTXR1 PE=4 SV=1 - [A0A0D9RR35_CHLSB]	A0A0D9RR35	APPPSRPPPRPSV	1	SRPPPRPSV______	S563	S	100	-0.0367987	0.0630402	-0.130624	0.105974	-0.0262734	0.0133873	-0.0730095	0.107055	0.0132501	-0.475055	0.644865	0.584046	0.000398045	-0.0286319	-0.11825	FALSE	None
ANTXR1	Uncharacterized protein OS=Chlorocebus sabaeus GN=ANTXR1 PE=4 SV=1 - [A0A0D9RR35_CHLSB]	A0A0D9RR35	EVPPPPAEESEEEDDDGLPK	1	PPPPAEESEEEDDDG	S362	S	100	-0.106892	0.0477186	0.0640246	-0.00506718	-0.0400991	-0.0207716	0.0121641	-0.0614074	0.0888016	-0.0463995	0.716802	0.923139	-5.40727e-05	-0.0162355	-0.00633509	FALSE	None
ANTXR1	Uncharacterized protein OS=Chlorocebus sabaeus GN=ANTXR1 PE=4 SV=1 - [A0A0D9RR35_CHLSB]	A0A0D9RR35	EVPPPPAEESEEEDDDGLPKK	1	PPPPAEESEEEDDDG	S362	S	100	-0.0164412	-0.00118026	0.0488124	-0.0251346	0.202376	0.0761844	-0.0590002	-0.160644	0.00609226	0.00782033	0.443987	0.465934	0.00151411	0.0731866	-0.0489105	FALSE	None
ANXA1	Uncharacterized protein OS=Chlorocebus sabaeus GN=ANXA1 PE=4 SV=1 - [A0A0D9R740_CHLSB]	A0A0D9R740	DITSDTSGDFR	1	DLAKDITSDTSGDFR	S170	S	98.7	-0.0217619	0.00627618	0.0939621	-0.0794664	-0.0679592	-0.0877609	-0.141901	-0.300764	-0.167541	-0.101774	0.0701437	0.0594929	-0.000247503	-0.0992071	-0.190026	FALSE	None + Calcium regulated
ANXA1	Uncharacterized protein OS=Chlorocebus sabaeus GN=ANXA1 PE=4 SV=1 - [A0A0D9R740_CHLSB]	A0A0D9R740	DITSDTSGDFR	1	KDITSDTSGDFRNAL	S173	S	99.6	-0.00642873	0.0860926	0.048553	-0.121781	0.0100616	0.171688	0.120829	-0.0910966	0.00614457	0.00513595	0.195581	0.633831	0.00160889	0.100859	-0.0266053	FALSE	None + Calcium regulated
ANXA1	Uncharacterized protein OS=Chlorocebus sabaeus GN=ANXA1 PE=4 SV=1 - [A0A0D9R740_CHLSB]	A0A0D9R740	GGPGSAVSPYPTFNPSSDVAALHK	1	GGPGSAVSPYPTFNP	S37	S	100	0.21609	-0.356517	0.149214	-0.103316	0.241825	-0.210779	0.0661589	-0.230527	-0.0706293	0.253258	0.775254	0.969996	-0.0236322	0.0324015	-0.015966	FALSE	None + Calcium regulated
ANXA1	Uncharacterized protein OS=Chlorocebus sabaeus GN=ANXA1 PE=4 SV=1 - [A0A0D9R740_CHLSB]	A0A0D9R740	SEDFGVNEDLADSDAR	1	VNEDLADSDARALYE	S201	S	100	0.00817866	0.14625	-0.185125	0.0406803	0.246396	0.178612	0.263694	0.140433	0.147513	0.284723	0.039842	0.0754683	0.00249621	0.229567	0.19089	FALSE	None + Calcium regulated
ANXA1	Uncharacterized protein OS=Chlorocebus sabaeus GN=ANXA1 PE=4 SV=1 - [A0A0D9R740_CHLSB]	A0A0D9R740	TPAQFDADELR	1	VVLALLKTPAQFDAD	T114	T	100	0.107471	0.0322016	-0.143692	0.00415978	-0.170907	-0.0741026	-0.1086	0.00308227	-0.0100197	-0.162574	0.112927	0.485392	3.51679e-05	-0.11787	-0.0565038	FALSE	None + Calcium regulated
ANXA2	Annexin OS=Chlorocebus sabaeus PE=3 SV=1 - [A0A0D9RI07_CHLSB]|Annexin OS=Chlorocebus sabaeus GN=ANXA2 PE=3 SV=1 - [A0A0D9SDK6_CHLSB]	A0A0D9RI07	AEDGSVIDYELIDQDAR	1	GRRAEDGSVIDYELI	S184	S	100	0.0151542	-0.0826062	0.11446	-0.0604068	0.219862	0.162201	0.236539	0.131814	0.233614	0.441021	0.0116762	0.0757143	-0.00334971	0.206201	0.268816	FALSE	None + Calcium regulated
ANXA2	Annexin OS=Chlorocebus sabaeus PE=3 SV=1 - [A0A0D9RI07_CHLSB]|Annexin OS=Chlorocebus sabaeus GN=ANXA2 PE=3 SV=1 - [A0A0D9SDK6_CHLSB]	A0A0D9RI07	GLGTDEDSLIEIICSR	1	GLGTDEDSLIEIICS	S127	S	100	0.119855	-0.107738	-0.0089678	-0.00684471	0.0193144	0.0849022	-0.0312907	0.0231064	0.14504	0.147528	0.679336	0.148615	-0.00092388	0.0243087	0.105225	FALSE	None + Calcium regulated
ANXA2	Annexin OS=Chlorocebus sabaeus PE=3 SV=1 - [A0A0D9RI07_CHLSB]|Annexin OS=Chlorocebus sabaeus GN=ANXA2 PE=3 SV=1 - [A0A0D9SDK6_CHLSB]	A0A0D9RI07	LSLEGDHSTPPSAYGSVK	1	SLEGDHSTPPSAYGS	T19	T	99.4	0.190831	-0.465527	0.429664	-0.381514	0.331927	-0.564723	-0.367953	-0.586474	-0.342667	0.451488	0.70044	0.802068	-0.0566364	-0.20025	-0.159218	TRUE	None + Calcium regulated
ANXA2	Annexin OS=Chlorocebus sabaeus PE=3 SV=1 - [A0A0D9RI07_CHLSB]|Annexin OS=Chlorocebus sabaeus GN=ANXA2 PE=3 SV=1 - [A0A0D9SDK6_CHLSB]	A0A0D9RI07	TPAQYDASELK	1	VILGLLKTPAQYDAS	T105	T	100	-0.00402755	-0.137521	0.12053	-0.004941	0.448205	0.0876975	0.214979	0.0865047	0.0604067	0.282612	0.117825	0.162477	-0.00648987	0.250294	0.143174	FALSE	None + Calcium regulated
ANXA4	Annexin OS=Chlorocebus sabaeus GN=ANXA4 PE=3 SV=1 - [A0A0D9RRC2_CHLSB]	A0A0D9RRC2	AASGFNAVEDAQTLRK	1	GGTVKAASGFNAVED	S14	S	100	-0.0275054	0.0250443	-0.0647374	0.0717461	-0.464016	-0.494532	-0.431375	-0.129185	-0.30642	-0.429069	6.86546e-05	0.0666461	0.0011369	-0.463308	-0.288224	FALSE	None + Calcium regulated
AP1AR	Uncharacterized protein OS=Chlorocebus sabaeus GN=AP1AR PE=4 SV=1 - [A0A0D9QV14_CHLSB]	A0A0D9QV14	LSSDATVLTPNTESSCDLMTK	1	SSDATVLTPNTESSC	T161	T	99.3	-0.032953	-0.177548	0.244347	-0.0912185	0.0287934	0.032898	0.0236812	-0.00525471	-0.0528394	-0.0698953	0.670934	0.779645	-0.0143433	0.0284575	-0.0426631	FALSE	None
AP1AR	Uncharacterized protein OS=Chlorocebus sabaeus GN=AP1AR PE=4 SV=1 - [A0A0D9QV14_CHLSB]	A0A0D9QV14	SKTEEDILR	1	PVRERSKTEEDILRA	T208	T	100	0.151381	0.0922353	-0.100052	-0.115839	0.173483	0.21911	0.215925	0.182071	0.195854	0.175698	0.0593094	0.0776552	0.00693143	0.202839	0.184541	FALSE	None
AP1AR	Uncharacterized protein OS=Chlorocebus sabaeus GN=AP1AR PE=4 SV=1 - [A0A0D9QV14_CHLSB]	A0A0D9QV14	TEEDILR	1	PVRERSKTEEDILRA	T208	T	100	-0.0838027	0.0994443	-0.121424	0.102935	0.177655	0.170181	-0.0723012	-0.100404	0.103693	0.0200972	0.413528	0.923279	-0.000711881	0.091845	0.0077955	FALSE	None
AP1S1	Uncharacterized protein OS=Chlorocebus sabaeus GN=AP1S1 PE=4 SV=1 - [A0A0D9RZJ4_CHLSB]	A0A0D9RZJ4	AIEQADLLQEEDESPR	1	LLQEEDESPRSVLEE	S147	S	100	-0.0501182	0.0935759	-0.0096927	-0.0214461	0.118014	0.212526	0.127704	0.209805	0.234201	0.169781	0.0190157	0.00337227	0.00307974	0.152748	0.204596	FALSE	None
AP1S1	Uncharacterized protein OS=Chlorocebus sabaeus GN=AP1S1 PE=4 SV=1 - [A0A0D9RZJ4_CHLSB]	A0A0D9RZJ4	AIEQADLLQEEDESPRSVLEEMGLA	1	LLQEEDESPRSVLEE	S147	S	100	0.125411	-0.149478	-0.060883	0.0708666	-0.600531	-0.245611	-0.433091	-0.347896	-0.25693	-0.332262	0.0311363	0.0102041	-0.0035207	-0.426411	-0.312363	FALSE	None
AP2A1	Uncharacterized protein OS=Chlorocebus sabaeus GN=AP2A1 PE=4 SV=1 - [A0A0D9S407_CHLSB]	A0A0D9S407	DPSSNDINGGVEPTPSTVSTPSPSADLLGLR	1	PSTVSTPSPSADLLG	S495	S	100	0.0544178	0.0422119	0.306431	-0.499092	-0.206297	0.182712	0.0485702	0.225196	-0.457732	-0.114679	0.880717	0.740457	-0.0240078	0.00832819	-0.115738	FALSE	None
AP2A1	Uncharacterized protein OS=Chlorocebus sabaeus GN=AP2A1 PE=4 SV=1 - [A0A0D9S407_CHLSB]	A0A0D9S407	RDPSSNDINGGVEPTPSTVSTPSPSADLLGLR	1	PSTVSTPSPSADLLG	S495	S	100	0.341858	-0.125801	-0.288368	0.0288336	0.507977	0.510149	0.482297	0.865568	0.17263	0.524045	0.0315446	0.0973333	-0.0108693	0.500141	0.520748	FALSE	None
AP2A2	Uncharacterized protein OS=Chlorocebus sabaeus GN=AP2A2 PE=4 SV=1 - [A0A0D9RDN9_CHLSB]	A0A0D9RDN9	GPSTVTDLEDTK	1	KKKKGPSTVTDLEDT	T623	T	99.6	-0.0204545	-0.0988845	-0.0175065	0.118935	0.311268	0.455796	0.394857	0.286088	0.298472	0.363351	0.00151126	0.00240448	-0.00447752	0.387307	0.31597	FALSE	None
AP3B1	AP-3 complex subunit beta OS=Chlorocebus sabaeus GN=AP3B1 PE=3 SV=1 - [A0A0D9RRZ2_CHLSB]	A0A0D9RRZ2	IFLAQKPAPLLESPFK	1	KPAPLLESPFKDRDH	S609	S	100	-0.0502612	0.0133567	0.00315133	0.0367511	-1.07602	-1.22539	-1.26341	-0.476619	-0.505055	-0.600203	0.000982608	0.00111053	0.000749499	-1.18827	-0.527292	FALSE	None
AP3B1	AP-3 complex subunit beta OS=Chlorocebus sabaeus GN=AP3B1 PE=3 SV=1 - [A0A0D9RRZ2_CHLSB]	A0A0D9RRZ2	NFYESDDDQK	1	NEKNFYESDDDQKEK	S276	S	100	0.0230138	0.0115336	0.00657634	-0.0461076	-0.098839	-0.121978	-0.0933287	-0.0678535	-0.0541668	0.00469953	0.00281217	0.237807	-0.00124596	-0.104715	-0.0391069	FALSE	None
AP3D1	AP-3 complex subunit delta OS=Chlorocebus sabaeus GN=AP3D1 PE=3 SV=1 - [A0A0D9RHF7_CHLSB]	A0A0D9RHF7	HRPSEADEEELAR	1	RRPKHRPSEADEEEL	S658	S	100	0.0490046	0.00589539	0.0148885	-0.0607597	0.0978312	0.0875367	0.0776317	-0.0806815	-0.0440951	-0.265483	0.0301228	0.184533	0.0022572	0.0876665	-0.130087	FALSE	None
APBA2	Uncharacterized protein OS=Chlorocebus sabaeus GN=APBA2 PE=4 SV=1 - [A0A0D9R342_CHLSB]	A0A0D9R342	EGYQDYYPEEANGNTGASPYR	1	ANGNTGASPYRLRRG	S208	S	100	0.0614234	-0.065095	0.0639544	-0.0611447	0.0120762	0.0453263	0.0825543	0.121165	0.00548379	0.474822	0.316684	0.288742	-0.000215463	0.0466523	0.20049	FALSE	None
APBA2	Uncharacterized protein OS=Chlorocebus sabaeus GN=APBA2 PE=4 SV=1 - [A0A0D9R342_CHLSB]	A0A0D9R342	SASQDCIETTPGAQEGK	1	RRMPRSASQDCIETT	S480	S	100	-0.0800539	0.204131	-0.0662925	-0.0385581	0.051319	0.127659	0.300787	0.23866	0.15319	0.0156974	0.185654	0.220827	0.0048066	0.159922	0.135849	FALSE	None
APBA2	Uncharacterized protein OS=Chlorocebus sabaeus GN=APBA2 PE=4 SV=1 - [A0A0D9R342_CHLSB]	A0A0D9R342	SASQDCIETTPGAQEGKK	1	RRMPRSASQDCIETT	S480	S	100	-0.0117083	0.096343	0.0152331	-0.0789135	0.0490785	-0.0476522	-0.028593	0.0716028	0.0551849	0.130933	0.772294	0.122126	0.00523855	-0.00905556	0.0859068	FALSE	None
APBB2	Uncharacterized protein OS=Chlorocebus sabaeus GN=APBB2 PE=4 SV=1 - [A0A0D9RWX8_CHLSB]	A0A0D9RWX8	CLVARPPSQK	1	CLVARPPSQKVRPPP	S717	S	100	-0.0508606	-0.0248867	-0.0899942	0.148916	0.165448	0.129887	0.231991	0.26272	0.344015	0.0463102	0.0352648	0.110837	-0.00420645	0.175775	0.217682	FALSE	None
APBB2	Uncharacterized protein OS=Chlorocebus sabaeus GN=APBB2 PE=4 SV=1 - [A0A0D9RWX8_CHLSB]	A0A0D9RWX8	GSLSSVTPSPTPENEK	1	LQGSRKGSLSSVTPS	S335	S	100	-0.0752697	0.0556502	-0.0451463	0.0649115	-0.310765	-0.288881	-0.363853	-0.442607	-0.565435	-0.654527	0.000758256	0.00306237	3.64251e-05	-0.321166	-0.554189	FALSE	None
APBB2	Uncharacterized protein OS=Chlorocebus sabaeus GN=APBB2 PE=4 SV=1 - [A0A0D9RWX8_CHLSB]	A0A0D9RWX8	GSLSSVTPSPTPENEK	1	SLSSVTPSPTPENEK	S342	S	100	0.0482273	-0.207678	0.204913	-0.0958613	0.163375	-0.00624347	0.220895	0.0994337	0.260336	0.344046	0.272792	0.0836679	-0.0125998	0.126009	0.234605	FALSE	None
APBB2	Uncharacterized protein OS=Chlorocebus sabaeus GN=APBB2 PE=4 SV=1 - [A0A0D9RWX8_CHLSB]	A0A0D9RWX8	GSLSSVTPSPTPENEK	1	SSVTPSPTPENEKQP	T344	T	100	0.0897849	-0.146846	-0.000599636	0.0415184	0.417784	-0.00721456	0.0728745	-0.147002	0.153705	0.297848	0.334113	0.514718	-0.00403557	0.161148	0.101517	FALSE	None
APBB2	Uncharacterized protein OS=Chlorocebus sabaeus GN=APBB2 PE=4 SV=1 - [A0A0D9RWX8_CHLSB]	A0A0D9RWX8	GSLSSVTPSPTPENEK	2	KGSLSSVTPSPTPEN	T340	T	99.3	-0.0343769	0.00597523	-0.00556334	0.00427374	0.186739	0.126953	0.064194	0.0351723	-0.0653524	0.100618	0.0553614	0.589871	-0.00742283	0.125962	0.0234793	FALSE	None
APBB2	Uncharacterized protein OS=Chlorocebus sabaeus GN=APBB2 PE=4 SV=1 - [A0A0D9RWX8_CHLSB]	A0A0D9RWX8	GSLSSVTPSPTPENEK	2	LQGSRKGSLSSVTPS	S335	S	99.7	0.00241727	-0.0597133	-0.053712	0.0973251	-0.0651477	0.00549055	-0.223262	-0.185074	-0.334842	-0.235259	0.318171	0.0102512	-0.00342072	-0.0943064	-0.251725	FALSE	None
APBB2	Uncharacterized protein OS=Chlorocebus sabaeus GN=APBB2 PE=4 SV=1 - [A0A0D9RWX8_CHLSB]	A0A0D9RWX8	GSLSSVTPSPTPENEK	2	SLSSVTPSPTPENEK	S342	S	100	-0.103257	-0.0566044	-0.064694	0.192214	-0.107094	-0.0554116	-0.338103	-0.138097	-0.558921	-0.373381	0.22029	0.0816934	-0.00808541	-0.166869	-0.3568	FALSE	None
APBB2	Uncharacterized protein OS=Chlorocebus sabaeus GN=APBB2 PE=4 SV=1 - [A0A0D9RWX8_CHLSB]	A0A0D9RWX8	GSLSSVTPSPTPENEK	2	SSVTPSPTPENEKQP	T344	T	100	-0.0907948	0.0509541	0.0175956	0.00611098	0.208509	0.158282	0.065289	0.0901725	-0.019941	0.116836	0.0470163	0.269886	-0.00403352	0.144027	0.0623557	FALSE	None
APBB2	Uncharacterized protein OS=Chlorocebus sabaeus GN=APBB2 PE=4 SV=1 - [A0A0D9RWX8_CHLSB]	A0A0D9RWX8	KGSLSSVTPSPTPENEK	1	LQGSRKGSLSSVTPS	S335	S	100	0.0807423	-0.0313248	-0.0184917	-0.0220277	-0.741642	-0.693574	-0.859894	-0.671844	-0.631833	-0.701622	0.000676317	5.6559e-06	0.00222452	-0.765037	-0.668433	FALSE	None
APBB2	Uncharacterized protein OS=Chlorocebus sabaeus GN=APBB2 PE=4 SV=1 - [A0A0D9RWX8_CHLSB]	A0A0D9RWX8	KGSLSSVTPSPTPENEK	3	GSRKGSLSSVTPSPT	S337	S	99	-0.0764382	-0.0220397	0.0800016	-0.00242854	-0.420179	-0.357723	-0.265682	-0.244921	-0.105905	-0.617226	0.0036967	0.168183	-0.00522622	-0.347861	-0.322684	FALSE	None
APBB2	Uncharacterized protein OS=Chlorocebus sabaeus GN=APBB2 PE=4 SV=1 - [A0A0D9RWX8_CHLSB]	A0A0D9RWX8	KGSLSSVTPSPTPENEK	3	KGSLSSVTPSPTPEN	T340	T	100	-0.128869	0.100058	-0.0153073	0.0244195	-0.333688	-0.374885	-0.376149	-0.256791	-0.324302	-0.428427	0.00329494	0.00571693	-0.00492468	-0.361574	-0.336507	FALSE	None
APBB2	Uncharacterized protein OS=Chlorocebus sabaeus GN=APBB2 PE=4 SV=1 - [A0A0D9RWX8_CHLSB]	A0A0D9RWX8	KGSLSSVTPSPTPENEK	3	LQGSRKGSLSSVTPS	S335	S	100	-0.0764382	-0.00165826	-0.0153073	-0.0202281	-0.36296	-0.374885	-0.376149	-0.48415	-0.319686	-0.620734	0.000121558	0.0321667	-0.028408	-0.371331	-0.474857	FALSE	None
APBB2	Uncharacterized protein OS=Chlorocebus sabaeus GN=APBB2 PE=4 SV=1 - [A0A0D9RWX8_CHLSB]	A0A0D9RWX8	KGSLSSVTPSPTPENEK	3	SLSSVTPSPTPENEK	S342	S	100	-0.199108	0.287532	-0.0198938	-0.0854924	-0.337453	-0.247641	-0.426479	-0.496019	-0.515678	-0.431935	0.0422542	0.0166638	-0.00424044	-0.337191	-0.481211	FALSE	None
APBB2	Uncharacterized protein OS=Chlorocebus sabaeus GN=APBB2 PE=4 SV=1 - [A0A0D9RWX8_CHLSB]	A0A0D9RWX8	KGSLSSVTPSPTPENEK	3	SRKGSLSSVTPSPTP	S338	S	98.4	0.0278267	-0.0466529	-0.0247771	0.0450361	-0.388467	-0.569341	-0.443722	-0.986656	-0.506444	-0.923569	0.00604482	0.0310406	0.000358244	-0.467177	-0.805557	FALSE	None
APBB2	Uncharacterized protein OS=Chlorocebus sabaeus GN=APBB2 PE=4 SV=1 - [A0A0D9RWX8_CHLSB]	A0A0D9RWX8	KGSLSSVTPSPTPENEK	3	SSVTPSPTPENEKQP	T344	T	99.3	-0.0332096	-0.00165826	0.0729735	-0.0470762	-0.449451	-0.391329	-0.324633	-0.729468	-0.292664	-0.866551	0.000999692	0.0651321	-0.00224264	-0.388471	-0.629561	FALSE	None
APBB2	Uncharacterized protein OS=Chlorocebus sabaeus GN=APBB2 PE=4 SV=1 - [A0A0D9RWX8_CHLSB]	A0A0D9RWX8	NAPHPDDDDSCSINSDPEAK	1	PDDDDSCSINSDPEA	S410	S	100	0.0880278	0.0169438	0.0715893	-0.164122	0.0358893	0.0867933	0.0917372	-0.015942	0.187691	0.242025	0.32878	0.23928	0.00310983	0.0714733	0.137925	FALSE	None
APBB2	Uncharacterized protein OS=Chlorocebus sabaeus GN=APBB2 PE=4 SV=1 - [A0A0D9RWX8_CHLSB]	A0A0D9RWX8	NAPHPDDDDSCSINSDPEAK	2	DDSCSINSDPEAKCF	S413	S	100	-0.00911961	0.0951733	-0.0702245	-0.0127131	0.223246	0.126536	0.182693	0.151607	0.285661	0.319934	0.0105391	0.0177726	0.00077904	0.177492	0.252401	FALSE	None
APBB2	Uncharacterized protein OS=Chlorocebus sabaeus GN=APBB2 PE=4 SV=1 - [A0A0D9RWX8_CHLSB]	A0A0D9RWX8	NAPHPDDDDSCSINSDPEAK	2	PDDDDSCSINSDPEA	S410	S	99.3	0.0578711	0.217436	-0.163635	-0.0952165	0.364957	0.234398	0.144596	0.188756	0.297753	0.285237	0.0705311	0.0519222	0.00411399	0.247984	0.257249	FALSE	None
APBB2	Uncharacterized protein OS=Chlorocebus sabaeus GN=APBB2 PE=4 SV=1 - [A0A0D9RWX8_CHLSB]	A0A0D9RWX8	NLSPTAVINITSEK	1	QDPNKNLSPTAVINI	S123	S	100	-0.0790709	-0.0209048	-0.00118984	0.0899355	-0.108004	0.0559455	-0.0338901	0.111841	-0.018308	-0.0574024	0.683833	0.823211	-0.00280751	-0.0286495	0.0120434	FALSE	None
APBB2	Uncharacterized protein OS=Chlorocebus sabaeus GN=APBB2 PE=4 SV=1 - [A0A0D9RWX8_CHLSB]	A0A0D9RWX8	NSPATPPNTLNLR	1	TNRNSPATPPNTLNL	T34	T	100	0.00510844	0.120242	-0.103133	0.00024102	0.0721779	0.129058	0.0993585	0.0832076	0.20335	-0.0494084	0.128007	0.447903	0.00561472	0.100198	0.0790496	FALSE	None
APBB2	Uncharacterized protein OS=Chlorocebus sabaeus GN=APBB2 PE=4 SV=1 - [A0A0D9RWX8_CHLSB]	A0A0D9RWX8	RGVLSLIDTLK	1	GVLSLIDTLKQKRPV	T748	T	100	0.247036	0.1555	-0.096554	-0.292557	0.837048	0.302172	0.45693	0.0976064	0.396983	0.178491	0.0562377	0.205491	0.00335636	0.53205	0.22436	FALSE	None
APBB2	Uncharacterized protein OS=Chlorocebus sabaeus GN=APBB2 PE=4 SV=1 - [A0A0D9RWX8_CHLSB]	A0A0D9RWX8	SFLNYYADLETSAR	1	SQPRRTKSFLNYYAD	S160	S	100	0.0312846	-0.210835	0.180457	-0.0490311	0.363168	0.0165477	0.234564	-0.114032	-0.0408999	0.571948	0.166391	0.568966	-0.0120312	0.20476	0.139005	FALSE	None
APC	Uncharacterized protein OS=Chlorocebus sabaeus GN=APC PE=4 SV=1 - [A0A0D9RR03_CHLSB]	A0A0D9RR03	DIQRPDSEHGLSPDSENFDWK	2	KDIQRPDSEHGLSPD	S2107	S	100	-0.163275	0.199132	0.0927016	-0.130169	0.0119657	-0.0296044	0.0623306	-0.0112061	-0.043888	0.119736	0.876239	0.836981	-0.000402797	0.0148973	0.0215474	FALSE	None
APC	Uncharacterized protein OS=Chlorocebus sabaeus GN=APC PE=4 SV=1 - [A0A0D9RR03_CHLSB]	A0A0D9RR03	DSTPSRPAQQPLSRPIQSPGR	1	PLSRPIQSPGRNSIS	S2342	S	100	0.116563	-0.118228	0.0723572	-0.0790025	-0.0372347	-0.0539088	-0.0286131	-0.0820596	0.00306107	0.0769015	0.556099	0.985707	-0.00207763	-0.0399188	-0.00069902	FALSE	None
APC	Uncharacterized protein OS=Chlorocebus sabaeus GN=APC PE=4 SV=1 - [A0A0D9RR03_CHLSB]	A0A0D9RR03	EAPSPTLR	1	TFIKEAPSPTLRRKL	S2468	S	100	0.0125689	-0.0748686	0.0718449	-0.0154754	0.0492475	0.116454	0.108329	0.250553	-0.0100694	0.0549932	0.0555816	0.331033	-0.00148256	0.0913435	0.0984923	FALSE	None
APC	Uncharacterized protein OS=Chlorocebus sabaeus GN=APC PE=4 SV=1 - [A0A0D9RR03_CHLSB]	A0A0D9RR03	GFVNGSRESTGYLEELEK	1	FVNGSRESTGYLEEL	S130	S	100	0.0674224	-0.236189	0.161716	-0.0428871	0.10056	0.11745	0.220292	0.316926	0.346708	0.315215	0.163808	0.0277739	-0.0124844	0.146101	0.326283	FALSE	None
APC	Uncharacterized protein OS=Chlorocebus sabaeus GN=APC PE=4 SV=1 - [A0A0D9RR03_CHLSB]	A0A0D9RR03	IMPPVQENDNGNETESEQPK	1	ENDNGNETESEQPKE	T1555	T	100	-0.0899525	0.0648675	-0.0374636	0.0476814	0.184582	0.0416744	0.189116	0.199744	0.156277	0.255655	0.0781135	0.00657646	-0.0037168	0.138457	0.203892	FALSE	None
APC	Uncharacterized protein OS=Chlorocebus sabaeus GN=APC PE=4 SV=1 - [A0A0D9RR03_CHLSB]	A0A0D9RR03	KPSQLPVYK	1	PPVARKPSQLPVYKL	S1628	S	100	-0.0583519	0.0587041	0.00931502	0.000335344	0.0705828	0.155147	0.0417562	0.150388	0.238798	-0.0683605	0.108582	0.371566	0.00250065	0.0891619	0.106942	FALSE	None
APC	Uncharacterized protein OS=Chlorocebus sabaeus GN=APC PE=4 SV=1 - [A0A0D9RR03_CHLSB]	A0A0D9RR03	KPTSPVKPIPQNTEYR	1	GKKKKPTSPVKPIPQ	S1792	S	99.35	-0.0316713	0.0347704	0.000147539	0.00275436	0.0876671	0.136752	0.137349	0.0608905	-0.0199965	0.289973	0.00402597	0.361717	0.00150023	0.120589	0.110289	FALSE	None
APC	Uncharacterized protein OS=Chlorocebus sabaeus GN=APC PE=4 SV=1 - [A0A0D9RR03_CHLSB]	A0A0D9RR03	KSSADSTSARPSQIPTPVNNNTK	1	NPSPRKSSADSTSAR	S2812	S	99.3	-0.00983836	0.118167	-0.0283997	-0.0559789	-0.576425	-0.320638	-0.39065	-0.22315	-0.202309	-0.157844	0.0144131	0.00820148	0.00598746	-0.429238	-0.194434	FALSE	None
APC	Uncharacterized protein OS=Chlorocebus sabaeus GN=APC PE=4 SV=1 - [A0A0D9RR03_CHLSB]	A0A0D9RR03	LEESASFESLSPSSRPASPTR	1	SPSSRPASPTRSQAQ	S2492	S	99.6	0.0216468	-0.0750378	0.0486483	-0.00294404	-0.0261856	-0.0969804	-0.0985198	-0.0855384	-0.0310767	-0.198156	0.100361	0.15806	-0.00192169	-0.0738953	-0.104924	FALSE	None
APC	Uncharacterized protein OS=Chlorocebus sabaeus GN=APC PE=4 SV=1 - [A0A0D9RR03_CHLSB]	A0A0D9RR03	LPPNLSPTIEYNDGRPAK	1	RKLPPNLSPTIEYND	S2531	S	100	0.0524301	-0.193728	0.128566	-0.0226692	0.155935	-0.0273415	0.0947284	0.0293807	0.112938	-0.0437172	0.384841	0.635247	-0.00885018	0.0744407	0.0328673	FALSE	None
APC	Uncharacterized protein OS=Chlorocebus sabaeus GN=APC PE=4 SV=1 - [A0A0D9RR03_CHLSB]	A0A0D9RR03	NDSLSSLDFDDDDVDLSR	1	YCFSRNDSLSSLDFD	S1879	S	100	0.0078836	-0.140553	0.039211	0.0728122	0.195475	0.111393	0.429359	0.125057	0.0812658	0.34101	0.0999035	0.12765	-0.0051616	0.245409	0.182444	FALSE	None
APC	Uncharacterized protein OS=Chlorocebus sabaeus GN=APC PE=4 SV=1 - [A0A0D9RR03_CHLSB]	A0A0D9RR03	RHSGSYLVTSV	1	TQSPKRHSGSYLVTS	S2853	S	100	0.101572	-0.101603	0.274803	-0.334846	0.0666009	0.0105493	-0.121243	-0.0326173	-0.0983799	-0.0195065	0.998315	0.808641	-0.0150185	-0.0146977	-0.0501679	FALSE	None
APC	Uncharacterized protein OS=Chlorocebus sabaeus GN=APC PE=4 SV=1 - [A0A0D9RR03_CHLSB]	A0A0D9RR03	SGECSPVPMGSFPR	1	SSRSGECSPVPMGSF	S111	S	100	-0.0826127	0.0358587	0.0762628	-0.0284115	0.131832	0.0767924	-0.00566893	-0.030324	-0.0633561	-0.106148	0.266628	0.17005	0.000274304	0.0676519	-0.0666093	FALSE	None
APC	Uncharacterized protein OS=Chlorocebus sabaeus GN=APC PE=4 SV=1 - [A0A0D9RR03_CHLSB]	A0A0D9RR03	SGECSPVPMGSFPR	2	EGSVSSRSGECSPVP	S107	S	100	0.210466	-0.208313	-0.112079	0.0791156	-0.0408655	0.0849667	-0.0142531	0.131207	-0.00376552	0.124519	0.87068	0.425435	-0.00770258	0.0099494	0.083987	FALSE	None
APC	Uncharacterized protein OS=Chlorocebus sabaeus GN=APC PE=4 SV=1 - [A0A0D9RR03_CHLSB]	A0A0D9RR03	SGECSPVPMGSFPR	2	SSRSGECSPVPMGSF	S111	S	100	0.210466	-0.208313	-0.112079	0.0791156	-0.0408655	0.0849667	-0.0142531	0.131207	-0.00376552	0.124519	0.87068	0.425435	-0.00770258	0.0099494	0.083987	FALSE	None
APC	Uncharacterized protein OS=Chlorocebus sabaeus GN=APC PE=4 SV=1 - [A0A0D9RR03_CHLSB]	A0A0D9RR03	SHSESPSRLPINR	1	IARSHSESPSRLPIN	S2554	S	100	0.0526992	-0.0656283	-0.152728	0.0600949	-0.190521	-0.0784037	-0.124884	-0.179901	-0.0387692	-0.00667226	0.146561	0.539564	-0.0263907	-0.13127	-0.075114	FALSE	None
APC	Uncharacterized protein OS=Chlorocebus sabaeus GN=APC PE=4 SV=1 - [A0A0D9RR03_CHLSB]	A0A0D9RR03	SPPEHYVQETPLMFSR	1	SGAQTPKSPPEHYVQ	S1389	S	100	0.0229973	0.00415041	-0.0772095	0.0576074	0.313206	0.0581947	0.115085	0.191912	0.0694701	-0.0283394	0.162875	0.361993	0.00188643	0.162162	0.077681	FALSE	None
APC	Uncharacterized protein OS=Chlorocebus sabaeus GN=APC PE=4 SV=1 - [A0A0D9RR03_CHLSB]	A0A0D9RR03	SSADSTSARPSQIPTPVNNNTK	1	ARPSQIPTPVNNNTK	T2825	T	100	-0.0224096	-0.0236473	0.0805822	-0.0347606	-0.362634	-0.224942	-0.138731	0.210025	0.0345907	0.332915	0.0489524	0.146363	-5.88277e-05	-0.242102	0.19251	FALSE	None
APC	Uncharacterized protein OS=Chlorocebus sabaeus GN=APC PE=4 SV=1 - [A0A0D9RR03_CHLSB]	A0A0D9RR03	SSADSTSARPSQIPTPVNNNTK	1	NPSPRKSSADSTSAR	S2812	S	99.5	-0.0420442	0.143994	-0.0484813	-0.0317239	-0.0504584	0.0448932	0.231937	-0.0390686	-0.0790685	0.141685	0.510938	0.978074	0.00543611	0.0754574	0.00784925	FALSE	None
APC	Uncharacterized protein OS=Chlorocebus sabaeus GN=APC PE=4 SV=1 - [A0A0D9RR03_CHLSB]	A0A0D9RR03	TGSSSSILSASSESSEK	1	STWRRTGSSSSILSA	S2588	S	100	0.124412	-0.136183	0.0202676	-0.0184753	0.319847	0.0631789	0.122618	0.092681	0.163029	0.10879	0.147995	0.101103	-0.00249465	0.168548	0.1215	FALSE	None
APC	Uncharacterized protein OS=Chlorocebus sabaeus GN=APC PE=4 SV=1 - [A0A0D9RR03_CHLSB]	A0A0D9RR03	TPPPPPQTAQTK	1	MPPSRSKTPPPPPQT	T1456	T	100	0.0826285	-0.041143	-0.0478229	0.0111805	0.150545	0.217608	0.145001	0.0518603	0.0465051	0.133154	0.00673024	0.125426	0.00121077	0.171051	0.0771732	FALSE	None
APC	Uncharacterized protein OS=Chlorocebus sabaeus GN=APC PE=4 SV=1 - [A0A0D9RR03_CHLSB]	A0A0D9RR03	TSSVTIPELDDNK	1	AQGGKTSSVTIPELD	S1725	S	99.7	-0.0186684	0.16625	-0.0239633	-0.108772	0.102785	0.12775	-0.018174	0.105004	0.0923335	0.0146245	0.402988	0.35488	0.00371159	0.0707872	0.0706539	FALSE	None
APC	Uncharacterized protein OS=Chlorocebus sabaeus GN=APC PE=4 SV=1 - [A0A0D9RR03_CHLSB]	A0A0D9RR03	YSDEQLNSGRQSPSQNER	1	QLNSGRQSPSQNERW	S1060	S	99.65	0.13877	-0.137502	0.0840144	-0.11024	0.104455	-0.186585	0.00723649	-0.0119295	0.225931	0.619744	0.872554	0.258653	-0.00623937	-0.0249645	0.277915	FALSE	None
APC	Uncharacterized protein OS=Chlorocebus sabaeus GN=APC PE=4 SV=1 - [A0A0D9RR03_CHLSB]	A0A0D9RR03	YSDEQLNSGRQSPSQNER	2	INYSLKYSDEQLNSG	S1050	S	99	0.00905534	0.111603	-0.0221744	-0.0814738	-0.0545495	-0.0158646	-0.181133	-0.133183	0.0323989	0.0986026	0.23788	0.953846	0.00425244	-0.0838491	-0.000727003	FALSE	None
APC	Uncharacterized protein OS=Chlorocebus sabaeus GN=APC PE=4 SV=1 - [A0A0D9RR03_CHLSB]	A0A0D9RR03	YSDEQLNSGRQSPSQNER	2	QLNSGRQSPSQNERW	S1060	S	100	0.0659958	0.0981186	-0.0530116	-0.0925627	-0.128397	-0.0778313	-0.0464718	-0.188131	0.163829	0.114566	0.154938	0.846015	0.00463503	-0.0842335	0.0300883	FALSE	None
APC	Uncharacterized protein OS=Chlorocebus sabaeus GN=APC PE=4 SV=1 - [A0A0D9RR03_CHLSB]	A0A0D9RR03	YSDEQLNSGRQSPSQNER	2	YSDEQLNSGRQSPSQ	S1056	S	100	0.122936	0.0846345	-0.0838488	-0.103652	-0.202245	-0.139798	0.0881895	-0.243079	0.295259	0.13053	0.447695	0.766828	0.00501762	-0.0846179	0.0609036	FALSE	None
APEH	Uncharacterized protein OS=Chlorocebus sabaeus GN=APEH PE=4 SV=1 - [A0A0D9RR27_CHLSB]	A0A0D9RR27	ALDVSASDDEIAR	1	KALDVSASDDEIARL	S212	S	100	0.0626902	0.0625203	-0.0644392	-0.0424096	0.0434032	-0.0516415	0.197208	0.0321315	0.124536	-0.0415867	0.520317	0.597406	0.00459043	0.0629898	0.0383603	FALSE	None
API5	Uncharacterized protein OS=Chlorocebus sabaeus GN=API5 PE=4 SV=1 - [A0A0D9QZL8_CHLSB]	A0A0D9QZL8	RASEDTTSGSPPK	1	SEDTTSGSPPKKSSA	S464	S	100	0.240486	-0.0760691	-0.0494551	-0.128811	0.102495	-0.0670564	0.260107	0.0351634	-0.0262312	0.13998	0.458102	0.606423	-0.00346239	0.0985151	0.0496374	FALSE	None
APLP2	Uncharacterized protein OS=Chlorocebus sabaeus GN=APLP2 PE=4 SV=1 - [A0A0D9S4Q6_CHLSB]	A0A0D9S4Q6	GDDYNEENPTEPNSDGPMSDK	1	ENPTEPNSDGPMSDK	S294	S	99.5	6.08916e-05	-0.156874	-0.0303564	0.155589	0.359893	0.0253038	0.0527728	-0.200789	0.161736	-0.0669923	0.296606	0.837054	-0.00789528	0.14599	-0.0353486	FALSE	None
APLP2	Uncharacterized protein OS=Chlorocebus sabaeus GN=APLP2 PE=4 SV=1 - [A0A0D9S4Q6_CHLSB]	A0A0D9S4Q6	MQNHGYENPTYK	1	HGYENPTYKYLEQMQ	Y756	Y	99.45	0.0119691	0.1603	-0.145114	-0.00689396	-0.377576	-0.376493	-0.722714	-0.434646	-0.0922128	-0.324101	0.0292293	0.0811692	0.00506533	-0.492261	-0.283653	FALSE	None
APLP2	Uncharacterized protein OS=Chlorocebus sabaeus GN=APLP2 PE=4 SV=1 - [A0A0D9S4Q6_CHLSB]	A0A0D9S4Q6	MQNHGYENPTYK	1	NKMQNHGYENPTYKY	Y751	Y	100	-0.0708564	0.04027	-0.0437734	0.0753352	-0.0183299	-0.0696801	-0.101234	0.157369	0.323462	0.23504	0.193768	0.0164511	0.000243829	-0.0630814	0.238624	FALSE	None
APOO	MICOS complex subunit OS=Chlorocebus sabaeus GN=APOO PE=4 SV=1 - [A0A0D9RPI2_CHLSB]	A0A0D9RPI2	VDELSLYSVPEGQSK	1	VDELSLYSVPEGQSK	S44	S	99.7	-0.0298016	-0.0578872	-0.0225644	0.100159	0.0778335	0.090255	0.0459989	0.0836798	0.132882	0.290771	0.123675	0.0897246	-0.00252361	0.0713625	0.169111	FALSE	None
APPL1	Uncharacterized protein OS=Chlorocebus sabaeus GN=APPL1 PE=4 SV=1 - [A0A0D9RK09_CHLSB]	A0A0D9RK09	LPIEETLEDSPQTR	1	IEETLEDSPQTRSLL	S16	S	100	0.0975066	-0.140504	-0.00404394	0.0360502	-0.0982444	-0.128594	-0.0491152	-0.145319	-0.0470708	-0.0686672	0.181054	0.214536	-0.00274776	-0.0919847	-0.0870191	FALSE	None
APPL1	Uncharacterized protein OS=Chlorocebus sabaeus GN=APPL1 PE=4 SV=1 - [A0A0D9RK09_CHLSB]	A0A0D9RK09	VNQSALEAVTPSPSFQQR	1	ALEAVTPSPSFQQRH	S401	S	99.7	-0.141084	0.197598	0.00819662	-0.0557351	-0.00542369	-0.105516	0.0265135	0.0156698	0.138792	0.14949	0.728441	0.294059	0.0022437	-0.0281421	0.101317	FALSE	None
APPL1	Uncharacterized protein OS=Chlorocebus sabaeus GN=APPL1 PE=4 SV=1 - [A0A0D9RK09_CHLSB]	A0A0D9RK09	VNQSALEAVTPSPSFQQR	2	QSALEAVTPSPSFQQ	T399	T	99.7	0.10366	-0.000155334	-0.0268328	-0.0629784	-0.124992	-0.0638522	-0.315656	0.0674088	-0.0422346	-0.017517	0.136532	0.98647	0.00342338	-0.168167	0.00255239	FALSE	None
APRT	Uncharacterized protein OS=Chlorocebus sabaeus GN=APRT PE=3 SV=1 - [A0A0D9S2Q6_CHLSB]	A0A0D9S2Q6	IDYIAGLDSR	1	DYIAGLDSRGFLFGP	S92	S	100	0.0647273	0.0292732	0.000376148	-0.079966	0.0706096	0.0169534	0.0882553	0.159855	0.164548	0.0819035	0.203981	0.0233745	0.00360267	0.0586061	0.135436	FALSE	None
ARAF	Uncharacterized protein OS=Chlorocebus sabaeus GN=ARAF PE=4 SV=1 - [A0A0D9RME4_CHLSB]	A0A0D9RME4	GGGDGTPRGSPSPASVSSGR	1	GDGTPRGSPSPASVS	S257	S	99.2	-0.301584	0.0940958	-0.000534588	0.156265	-0.0823062	0.22153	0.15524	0.11163	0.216038	0.0112587	0.455071	0.336749	-0.0129394	0.0981544	0.112975	FALSE	None + Kinase
ARAF	Uncharacterized protein OS=Chlorocebus sabaeus GN=ARAF PE=4 SV=1 - [A0A0D9RME4_CHLSB]	A0A0D9RME4	GGGDGTPRGSPSPASVSSGR	2	GDGTPRGSPSPASVS	S257	S	100	-0.0412387	0.0393212	-0.120777	0.114529	0.258788	0.406686	0.287575	0.402236	0.627656	0.618996	0.00544135	0.00423354	-0.00204129	0.317683	0.54963	FALSE	None + Kinase
ARAF	Uncharacterized protein OS=Chlorocebus sabaeus GN=ARAF PE=4 SV=1 - [A0A0D9RME4_CHLSB]	A0A0D9RME4	GGGDGTPRGSPSPASVSSGR	2	SRGGGDGTPRGSPSP	T253	T	100	-0.0412387	0.0393212	-0.120777	0.114529	0.258788	0.406686	0.287575	0.402236	0.627656	0.618996	0.00544135	0.00423354	-0.00204129	0.317683	0.54963	FALSE	None + Kinase
ARAF	Uncharacterized protein OS=Chlorocebus sabaeus GN=ARAF PE=4 SV=1 - [A0A0D9RME4_CHLSB]	A0A0D9RME4	GSPSPASVSSGR	1	GDGTPRGSPSPASVS	S257	S	100	-0.0281401	-0.0140923	0.0744779	-0.0311458	0.0473354	0.0369295	0.364673	0.245356	0.128194	0.330014	0.29753	0.040459	0.000274946	0.149646	0.234522	FALSE	None + Kinase
ARAF	Uncharacterized protein OS=Chlorocebus sabaeus GN=ARAF PE=4 SV=1 - [A0A0D9RME4_CHLSB]	A0A0D9RME4	GSPSPASVSSGR	2	GDGTPRGSPSPASVS	S257	S	100	0.121392	0.0171921	0.0432252	-0.087092	-0.0448123	0.105808	0.190323	-0.110387	-0.0429699	-0.0416868	0.505279	0.136068	0.0236793	0.0837729	-0.0650145	FALSE	None + Kinase
ARAF	Uncharacterized protein OS=Chlorocebus sabaeus GN=ARAF PE=4 SV=1 - [A0A0D9RME4_CHLSB]	A0A0D9RME4	GSPSPASVSSGR	2	GTPRGSPSPASVSSG	S259	S	100	0.121392	0.0171921	0.0432252	-0.087092	-0.0448123	0.105808	0.190323	-0.110387	-0.0429699	-0.0416868	0.505279	0.136068	0.0236793	0.0837729	-0.0650145	FALSE	None + Kinase
ARAF	Uncharacterized protein OS=Chlorocebus sabaeus GN=ARAF PE=4 SV=1 - [A0A0D9RME4_CHLSB]	A0A0D9RME4	QQFYHSVQDLSGGSR	1	NRQQFYHSVQDLSGG	S157	S	100	-0.208695	0.155132	0.0724121	-0.029185	0.220744	0.186062	0.0268124	0.0676764	0.224158	-0.262823	0.195817	0.944734	-0.00258383	0.14454	0.00967035	FALSE	None + Kinase
ARF3	Uncharacterized protein OS=Chlorocebus sabaeus GN=ARF3 PE=3 SV=1 - [A0A0D9R1N4_CHLSB]	A0A0D9R1N4	LGLHSLR	1	TDKLGLHSLRHRNWY	S147	S	100	0.123895	0.131923	-0.107141	-0.118331	0.0708526	0.160737	0.102456	0.0550865	0.121123	0.124535	0.23873	0.280622	0.00758649	0.111348	0.100248	FALSE	None
ARFGAP1	Uncharacterized protein OS=Chlorocebus sabaeus GN=ARFGAP1 PE=4 SV=1 - [A0A0D9RUT3_CHLSB]	A0A0D9RUT3	SPSSDSWTCADTSTER	1	EPTKARKSPSSDSWT	S353	S	100	-0.0776332	0.0277581	0.0255872	-0.0133313	0.0237677	0.046396	0.0414963	0.0406353	0.120039	-0.141822	0.153477	0.862126	-0.00940478	0.03722	0.00628426	FALSE	None
ARFGAP1	Uncharacterized protein OS=Chlorocebus sabaeus GN=ARFGAP1 PE=4 SV=1 - [A0A0D9RUT3_CHLSB]	A0A0D9RUT3	SPSSDSWTCADTSTERR	1	EPTKARKSPSSDSWT	S353	S	100	0.0465487	0.0568285	0.0289404	-0.111773	-0.316943	-0.0965974	-0.475154	-0.11048	0.0252272	-0.0931646	0.0972451	0.320226	0.00513613	-0.296232	-0.0594726	FALSE	None
ARFGAP1	Uncharacterized protein OS=Chlorocebus sabaeus GN=ARFGAP1 PE=4 SV=1 - [A0A0D9RUT3_CHLSB]	A0A0D9RUT3	YVGFGNTPPPQK	1	RYVGFGNTPPPQKKE	T189	T	100	0.00448364	-0.0540025	0.0772693	-0.0299592	0.15218	0.0744939	0.0522069	0.0458119	0.0810788	0.211815	0.0784609	0.138055	-0.000552196	0.0929603	0.112902	FALSE	None
ARFGAP2	Uncharacterized protein OS=Chlorocebus sabaeus GN=ARFGAP2 PE=4 SV=1 - [A0A0D9R064_CHLSB]	A0A0D9R064	AISSDMFFGR	1	FAGAKAISSDMFFGR	S446	S	100	-0.0193501	-0.0365695	0.0451743	0.0124644	0.472738	0.475179	0.492846	0.420084	0.53146	0.38698	2.86508e-05	0.00390723	0.000429761	0.480254	0.446175	FALSE	None
ARFGAP2	Uncharacterized protein OS=Chlorocebus sabaeus GN=ARFGAP2 PE=4 SV=1 - [A0A0D9R064_CHLSB]	A0A0D9R064	DNPFSLGESFGSR	1	KYKDNPFSLGESFGS	S378	S	100	0.0874875	-0.0899723	-0.206916	0.183089	0.142384	-0.114177	-0.364375	-0.179424	-0.0532824	-0.143986	0.575123	0.279597	-0.00657788	-0.112056	-0.125564	FALSE	None
ARFGAP2	Uncharacterized protein OS=Chlorocebus sabaeus GN=ARFGAP2 PE=4 SV=1 - [A0A0D9R064_CHLSB]	A0A0D9R064	DNPFSLGESFGSR	1	NPFSLGESFGSRWDT	S382	S	100	0.040728	0.0377546	-0.0662074	0.0165474	0.149657	0.390364	0.132961	0.0868755	0.0279707	-0.0322208	0.110259	0.657906	0.00720562	0.224328	0.0275418	FALSE	None
ARFGAP2	Uncharacterized protein OS=Chlorocebus sabaeus GN=ARFGAP2 PE=4 SV=1 - [A0A0D9R064_CHLSB]	A0A0D9R064	VSSQSFSEIER	1	AQKVSSQSFSEIERQ	S254	S	100	-0.0966865	0.0454095	0.0404642	0.011728	0.00519155	0.035245	0.18138	0.333198	0.0920529	0.250943	0.321243	0.0666127	0.000228814	0.0739388	0.225398	FALSE	None
ARFGAP3	Uncharacterized protein OS=Chlorocebus sabaeus GN=ARFGAP3 PE=4 SV=1 - [A0A0D9R008_CHLSB]	A0A0D9R008	AALEVSSIIK	1	KAALEVSSIIKKKPN	S212	S	99.7	0.0004471	-0.13786	0.0657311	0.0478219	0.157042	0.0689703	-0.0098263	0.279051	0.36085	0.260193	0.297722	0.00297103	-0.00596496	0.0720621	0.300031	FALSE	None
ARFGAP3	Uncharacterized protein OS=Chlorocebus sabaeus GN=ARFGAP3 PE=4 SV=1 - [A0A0D9R008_CHLSB]	A0A0D9R008	AISSDMYFGR	1	FGNVKAISSDMYFGR	S428	S	99.3	0.0746275	0.0422105	-0.0374453	-0.0622141	0.488709	0.675927	0.539165	0.36352	0.328056	-0.0243133	0.00213355	0.215014	0.00429466	0.567934	0.222421	FALSE	None
ARFGAP3	Uncharacterized protein OS=Chlorocebus sabaeus GN=ARFGAP3 PE=4 SV=1 - [A0A0D9R008_CHLSB]	A0A0D9R008	YNDDSDDSYFTSSSR	1	RKKYNDDSDDSYFTS	S345	S	100	0.143719	-0.162675	0.134884	-0.14787	0.391102	0.199887	0.238413	0.455862	0.454666	0.837266	0.0411711	0.0211105	-0.0079854	0.276467	0.582598	FALSE	None
ARFGEF2	Uncharacterized protein OS=Chlorocebus sabaeus GN=ARFGEF2 PE=4 SV=1 - [A0A0D9RR24_CHLSB]	A0A0D9RR24	ELEKPIQSKPQSPVIQAAAVSPK	1	VIQAAAVSPKFVRLK	S39	S	100	0.0798369	0.0594191	-0.0807209	-0.0347661	-0.856742	-1.09591	-0.953674	-0.386499	-0.0992735	-0.0321892	0.000845831	0.236288	0.00594225	-0.968776	-0.172654	FALSE	None
ARFGEF2	Uncharacterized protein OS=Chlorocebus sabaeus GN=ARFGEF2 PE=4 SV=1 - [A0A0D9RR24_CHLSB]	A0A0D9RR24	ERGSSLSGTDDGAQEVVK	1	APRERGSSLSGTDDG	S89	S	99.7	-0.0138664	0.0517265	0.0342876	-0.0570915	-0.211611	-0.042577	-0.23033	-0.172962	-0.213052	-0.0948439	0.0930576	0.0194265	0.00376404	-0.161506	-0.160286	FALSE	None
ARFGEF2	Uncharacterized protein OS=Chlorocebus sabaeus GN=ARFGEF2 PE=4 SV=1 - [A0A0D9RR24_CHLSB]	A0A0D9RR24	GQSQLSNPTDDSWK	1	ERGQSQLSNPTDDSW	S1340	S	100	-0.0313707	0.0590612	0.0119575	-0.0253209	-0.0109177	0.137238	0.0762406	0.0846168	-0.0267323	0.0476577	0.274808	0.466458	0.00358178	0.0675204	0.0351807	FALSE	None
ARFGEF2	Uncharacterized protein OS=Chlorocebus sabaeus GN=ARFGEF2 PE=4 SV=1 - [A0A0D9RR24_CHLSB]	A0A0D9RR24	GSSLSGTDDGAQEVVK	1	APRERGSSLSGTDDG	S89	S	99.7	-0.000353032	-0.00990316	0.0243247	-0.00468833	0.0567595	0.0749058	0.194223	-0.115427	-0.0218238	-0.0262892	0.128578	0.197801	0.00234504	0.108629	-0.0545132	FALSE	None
ARFGEF2	Uncharacterized protein OS=Chlorocebus sabaeus GN=ARFGEF2 PE=4 SV=1 - [A0A0D9RR24_CHLSB]	A0A0D9RR24	HLDVDLDRQSLSSIDK	1	DVDLDRQSLSSIDKN	S1323	S	99.1	0.120225	-0.072299	0.0136468	-0.0569887	0.0607913	-0.0408006	-0.05627	-0.0062384	-0.0738128	-0.137025	0.826193	0.26024	0.001146	-0.0120931	-0.0723587	FALSE	None
ARFGEF3	Uncharacterized protein OS=Chlorocebus sabaeus GN=ARFGEF3 PE=4 SV=1 - [A0A0D9RWK9_CHLSB]	A0A0D9RWK9	ATGSAGLLGDPECEGSPTEQSPEQGR	1	GDPECEGSPTEQSPE	S1063	S	100	0.0319633	-0.010897	-0.0710226	0.029827	0.0196578	-0.144371	0.00112617	-0.213025	-0.01374	0.055962	0.573978	0.591537	-0.00503231	-0.0411957	-0.0569345	FALSE	None
ARFGEF3	Uncharacterized protein OS=Chlorocebus sabaeus GN=ARFGEF3 PE=4 SV=1 - [A0A0D9RWK9_CHLSB]	A0A0D9RWK9	SDVSDIGSDNCSLADEEQTPR	1	DIGSDNCSLADEEQT	S636	S	100	-0.108345	0.318347	-0.115291	-0.0997272	-0.0544844	0.00734278	0.354487	0.28825	0.0662638	0.4873	0.5634	0.148438	-0.00125398	0.102449	0.280605	FALSE	None
ARFGEF3	Uncharacterized protein OS=Chlorocebus sabaeus GN=ARFGEF3 PE=4 SV=1 - [A0A0D9RWK9_CHLSB]	A0A0D9RWK9	SDVSDIGSDNCSLADEEQTPR	1	SDVSDIGSDNCSLAD	S632	S	100	-0.0333425	-0.0960587	0.22167	-0.130774	0.188217	-0.0461774	-0.090586	0.0894131	-0.0715958	0.18085	0.829618	0.516555	-0.00962645	0.0171513	0.0662223	FALSE	None
ARFGEF3	Uncharacterized protein OS=Chlorocebus sabaeus GN=ARFGEF3 PE=4 SV=1 - [A0A0D9RWK9_CHLSB]	A0A0D9RWK9	TAGGDLLLLPPSPK	1	DLLLLPPSPKVEKKD	S1995	S	100	-0.0285387	-0.027929	0.052275	-0.00460385	0.247894	0.0472453	0.0882974	0.0342505	0.167892	0.156552	0.158459	0.0863688	-0.00219914	0.127812	0.119565	FALSE	None
ARFGEF3	Uncharacterized protein OS=Chlorocebus sabaeus GN=ARFGEF3 PE=4 SV=1 - [A0A0D9RWK9_CHLSB]	A0A0D9RWK9	YSESNFSVDDQDLSR	1	RYSESNFSVDDQDLS	S597	S	100	0.124702	-0.120311	-0.0710753	0.059035	0.492598	0.22612	0.426731	0.408404	0.263135	0.461634	0.0186434	0.00662852	-0.0019124	0.381816	0.377724	FALSE	None
ARFIP1	Uncharacterized protein OS=Chlorocebus sabaeus GN=ARFIP1 PE=4 SV=1 - [A0A0D9S1K1_CHLSB]	A0A0D9S1K1	HSLPSGLGLSETQITSHGFDNTK	1	DLKHSLPSGLGLSET	S39	S	100	0.0924424	-0.135787	0.013775	0.0173612	0.0509595	0.0967923	0.0126899	0.148386	0.16832	0.279293	0.347292	0.0237416	-0.00305205	0.0534806	0.198667	FALSE	None
ARGLU1	Uncharacterized protein OS=Chlorocebus sabaeus GN=ARGLU1 PE=4 SV=1 - [A0A0D9RY16_CHLSB]	A0A0D9RY16	ASSPPDRIDIFGR	1	RDRERASSPPDRIDI	S77	S	99.4	0.00704863	-0.017562	-0.00675132	0.0397983	-0.246792	-0.229069	-0.199332	-0.0933992	-0.0998508	-0.102391	0.000110821	0.0027511	0.00563341	-0.225064	-0.0985468	FALSE	None
ARGLU1	Uncharacterized protein OS=Chlorocebus sabaeus GN=ARGLU1 PE=4 SV=1 - [A0A0D9RY16_CHLSB]	A0A0D9RY16	ERASSPPDRIDIFGR	1	RDRERASSPPDRIDI	S77	S	99.2	0.0188423	-0.0555198	0.00536064	0.0272005	-0.304948	-0.447234	-0.487997	-0.371918	-0.338335	-0.117927	0.0109384	0.0675795	-0.00102911	-0.413393	-0.27606	FALSE	None
ARHGAP1	Uncharacterized protein OS=Chlorocebus sabaeus GN=ARHGAP1 PE=4 SV=1 - [A0A0D9R051_CHLSB]	A0A0D9R051	SSSPEPVTHLK	1	KSDDSKSSSPEPVTH	S50	S	99.35	0.0139199	0.0151751	-0.112464	0.0862944	0.0225356	-0.077699	0.0455289	-0.0671062	-0.0620358	-0.0836514	0.946674	0.181107	0.000731265	-0.00321152	-0.0709311	FALSE	None
ARHGAP1	Uncharacterized protein OS=Chlorocebus sabaeus GN=ARHGAP1 PE=4 SV=1 - [A0A0D9R051_CHLSB]	A0A0D9R051	SSSPEPVTHLK	1	SDDSKSSSPEPVTHL	S51	S	99.7	0.0325616	-0.00359957	-0.0389573	-0.00636937	-0.147766	-0.0844424	-0.101837	-0.0381427	-0.0578615	-0.0274567	0.0101461	0.0864604	-0.00409114	-0.111348	-0.0411536	FALSE	None
ARHGAP1	Uncharacterized protein OS=Chlorocebus sabaeus GN=ARHGAP1 PE=4 SV=1 - [A0A0D9R051_CHLSB]	A0A0D9R051	SSSPEPVTHLK	2	PKSDDSKSSSPEPVT	S49	S	99.6	-0.0559745	0.115677	-0.00834959	-0.0336213	0.0233564	-0.0101577	-0.0419119	-0.0428741	0.012412	0.169321	0.75855	0.607726	0.00443288	-0.00957109	0.0462862	FALSE	None
ARHGAP1	Uncharacterized protein OS=Chlorocebus sabaeus GN=ARHGAP1 PE=4 SV=1 - [A0A0D9R051_CHLSB]	A0A0D9R051	SSSPEPVTHLK	2	SDDSKSSSPEPVTHL	S51	S	99.6	-0.0559745	0.115677	-0.00834959	-0.0336213	0.0233564	-0.0101577	-0.0419119	-0.0428741	0.012412	0.169321	0.75855	0.607726	0.00443288	-0.00957109	0.0462862	FALSE	None
ARHGAP11A	Uncharacterized protein OS=Chlorocebus sabaeus GN=ARHGAP11A PE=4 SV=1 - [A0A0D9R3G5_CHLSB]	A0A0D9R3G5	IAQLSVSPVILTPNAK	1	SVSPVILTPNAKRKL	T323	T	100	0.00652675	0.0225934	0.0126985	-0.0331454	-0.0378356	-0.0126391	0.0306442	0.155391	0.0730354	0.13674	0.729853	0.0236422	0.00216831	-0.0066102	0.121722	FALSE	None
ARHGAP11A	Uncharacterized protein OS=Chlorocebus sabaeus GN=ARHGAP11A PE=4 SV=1 - [A0A0D9R3G5_CHLSB]	A0A0D9R3G5	IAQLSVSPVILTPNAK	2	RIAQLSVSPVILTPN	S318	S	100	0.169206	-0.204408	0.0863145	-0.0929254	-0.319631	-0.364599	-0.161521	-0.070702	-0.0242317	-0.0765633	0.0492542	0.623428	-0.0104531	-0.281917	-0.0571657	FALSE	None
ARHGAP11A	Uncharacterized protein OS=Chlorocebus sabaeus GN=ARHGAP11A PE=4 SV=1 - [A0A0D9R3G5_CHLSB]	A0A0D9R3G5	IAQLSVSPVILTPNAK	2	SVSPVILTPNAKRKL	T323	T	100	0.169206	-0.204408	0.0863145	-0.0929254	-0.319631	-0.364599	-0.161521	-0.070702	-0.0242317	-0.0765633	0.0492542	0.623428	-0.0104531	-0.281917	-0.0571657	FALSE	None
ARHGAP11A	Uncharacterized protein OS=Chlorocebus sabaeus GN=ARHGAP11A PE=4 SV=1 - [A0A0D9R3G5_CHLSB]	A0A0D9R3G5	INSLLEYSR	1	QSVRRINSLLEYSRQ	S847	S	100	0.0749558	-0.125204	0.093515	-0.0563967	0.396749	0.309822	0.258837	-0.0128547	0.325874	0.365341	0.00448654	0.185759	-0.00328234	0.321803	0.22612	FALSE	None
ARHGAP11A	Uncharacterized protein OS=Chlorocebus sabaeus GN=ARHGAP11A PE=4 SV=1 - [A0A0D9R3G5_CHLSB]	A0A0D9R3G5	LASLGDTASPLVK	1	ASLGDTASPLVKSVS	S868	S	100	0.063542	0.000963489	-0.0505732	-0.00461526	-0.215616	-0.154419	-0.114929	-0.0268744	0.0636613	0.0892132	0.0105757	0.405732	0.00232926	-0.161655	0.042	FALSE	None
ARHGAP11A	Uncharacterized protein OS=Chlorocebus sabaeus GN=ARHGAP11A PE=4 SV=1 - [A0A0D9R3G5_CHLSB]	A0A0D9R3G5	RQSVGDFVSGALNK	1	YKRKRRQSVGDFVSG	S285	S	100	0.0719054	-0.100381	-0.0121356	0.0642853	0.0321449	0.178603	0.149696	0.102609	0.116943	-0.106768	0.12183	0.725654	0.00591851	0.120148	0.0375947	FALSE	None
ARHGAP11A	Uncharacterized protein OS=Chlorocebus sabaeus GN=ARHGAP11A PE=4 SV=1 - [A0A0D9R3G5_CHLSB]	A0A0D9R3G5	RRQSVGDFVSGALNK	1	YKRKRRQSVGDFVSG	S285	S	100	-0.0300123	0.0784562	-0.0102924	-0.0346095	-0.875675	-0.65508	-0.756189	-0.436499	-0.327239	-0.559376	0.00255146	0.0127022	0.000885493	-0.762314	-0.441038	FALSE	None
ARHGAP11A	Uncharacterized protein OS=Chlorocebus sabaeus GN=ARHGAP11A PE=4 SV=1 - [A0A0D9R3G5_CHLSB]	A0A0D9R3G5	SEENLLTPER	1	KSEENLLTPERLVGT	T508	T	100	-0.125936	-0.0682666	0.0166855	0.142628	0.345314	0.0494315	0.210332	0.17335	0.143755	0.490901	0.11651	0.110681	-0.00872252	0.201693	0.269335	FALSE	None
ARHGAP11A	Uncharacterized protein OS=Chlorocebus sabaeus GN=ARHGAP11A PE=4 SV=1 - [A0A0D9R3G5_CHLSB]	A0A0D9R3G5	SNRTPSITPQQER	1	NKFKSNRTPSITPQQ	T302	T	99.7	-0.0449432	0.026042	-0.0577942	0.0748721	-0.460775	-0.236792	-0.235523	-0.022162	-0.176608	-0.13262	0.0377289	0.123533	-0.000455807	-0.31103	-0.110463	FALSE	None
ARHGAP11A	Uncharacterized protein OS=Chlorocebus sabaeus GN=ARHGAP11A PE=4 SV=1 - [A0A0D9R3G5_CHLSB]	A0A0D9R3G5	SNRTPSITPQQER	2	NKFKSNRTPSITPQQ	T302	T	99.2	0.0800283	0.0547055	-0.0505293	-0.0600038	-0.124351	-0.0372803	-0.144158	0.00890321	0.0374459	-0.00311582	0.0776336	0.836751	0.00605019	-0.10193	0.0144111	FALSE	None
ARHGAP11A	Uncharacterized protein OS=Chlorocebus sabaeus GN=ARHGAP11A PE=4 SV=1 - [A0A0D9R3G5_CHLSB]	A0A0D9R3G5	SNRTPSITPQQER	2	SNRTPSITPQQERIA	T306	T	100	0.0800283	0.0547055	-0.0505293	-0.0600038	-0.124351	-0.0372803	-0.144158	0.00890321	0.0374459	-0.00311582	0.0776336	0.836751	0.00605019	-0.10193	0.0144111	FALSE	None
ARHGAP11A	Uncharacterized protein OS=Chlorocebus sabaeus GN=ARHGAP11A PE=4 SV=1 - [A0A0D9R3G5_CHLSB]	A0A0D9R3G5	SPATSCELIPSNLNSK	1	PDVMVEKSPATSCEL	S559	S	100	0.0398812	-0.0587049	-0.036149	0.0540899	-0.0597863	-0.0361491	-0.0362564	-0.0062207	-0.0767134	0.0415206	0.214258	0.772933	-0.000220671	-0.0440639	-0.0138045	FALSE	None
ARHGAP11A	Uncharacterized protein OS=Chlorocebus sabaeus GN=ARHGAP11A PE=4 SV=1 - [A0A0D9R3G5_CHLSB]	A0A0D9R3G5	TGLLFSPDVDEK	1	VKTGLLFSPDVDEKL	S484	S	100	0.1148	-0.0304224	-0.017869	-0.0536584	-0.0671763	-0.0329322	0.0512927	0.24137	0.214571	0.0955828	0.722198	0.0327227	0.00321261	-0.0162719	0.183841	FALSE	None
ARHGAP11A	Uncharacterized protein OS=Chlorocebus sabaeus GN=ARHGAP11A PE=4 SV=1 - [A0A0D9R3G5_CHLSB]	A0A0D9R3G5	WFSERDFSPLK	1	WFSERDFSPLKTQTF	S675	S	100	0.0981287	-0.161798	0.0262212	0.0187185	-0.80724	-0.969714	-0.974397	-0.437427	-0.475923	-0.321492	0.000101992	0.00244787	-0.00468235	-0.917117	-0.411614	FALSE	None
ARHGAP12	Uncharacterized protein OS=Chlorocebus sabaeus GN=ARHGAP12 PE=4 SV=1 - [A0A0D9RGS7_CHLSB]	A0A0D9RGS7	ATTPPNQGRPDSPVYANLQELK	1	PNQGRPDSPVYANLQ	S240	S	100	0.0526488	0.0382314	0.0356066	-0.108086	0.0826261	0.0632501	0.028497	-0.0672196	-0.144524	0.0587293	0.261699	0.477905	0.00460024	0.0581244	-0.0510049	TRUE	None
ARHGAP12	Uncharacterized protein OS=Chlorocebus sabaeus GN=ARHGAP12 PE=4 SV=1 - [A0A0D9RGS7_CHLSB]	A0A0D9RGS7	IHQDSESGDELSSSSTEQIR	1	RIHQDSESGDELSSS	S215	S	100	0.150555	0.135449	0.0298072	-0.301702	0.0605319	-0.181282	-0.306727	-0.12075	-0.229744	0.014687	0.37906	0.40548	0.00352738	-0.142492	-0.111936	FALSE	None
ARHGAP12	Uncharacterized protein OS=Chlorocebus sabaeus GN=ARHGAP12 PE=4 SV=1 - [A0A0D9RGS7_CHLSB]	A0A0D9RGS7	IHQDSESGDELSSSSTEQIR	2	RIHQDSESGDELSSS	S215	S	100	0.118313	-0.101104	0.054435	-0.0932772	0.204427	-0.0330654	0.164997	-0.0500605	0.254719	0.20871	0.268442	0.274357	-0.00540809	0.112119	0.13779	FALSE	None
ARHGAP12	Uncharacterized protein OS=Chlorocebus sabaeus GN=ARHGAP12 PE=4 SV=1 - [A0A0D9RGS7_CHLSB]	A0A0D9RGS7	IHQDSESGDELSSSSTEQIR	2	SERIHQDSESGDELS	S213	S	100	0.118313	-0.101104	0.054435	-0.0932772	0.204427	-0.0330654	0.164997	-0.0500605	0.254719	0.20871	0.268442	0.274357	-0.00540809	0.112119	0.13779	FALSE	None
ARHGAP12	Uncharacterized protein OS=Chlorocebus sabaeus GN=ARHGAP12 PE=4 SV=1 - [A0A0D9RGS7_CHLSB]	A0A0D9RGS7	TSFSQEQSCDSAGEGSER	1	SQEQSCDSAGEGSER	S201	S	100	0.0789323	-0.0249326	0.0138885	-0.058385	0.02673	-0.0309962	0.190883	0.134983	0.123505	0.287858	0.474946	0.0541956	0.00237579	0.0622057	0.182115	FALSE	None
ARHGAP17	Uncharacterized protein OS=Chlorocebus sabaeus GN=ARHGAP17 PE=4 SV=1 - [A0A0D9R2D5_CHLSB]	A0A0D9R2D5	AESSSGGGTVPSSAGILEQGPSPGDGSPPKPK	1	GPSPGDGSPPKPKDP	S498	S	100	0.003016	-0.0860886	0.131357	-0.062315	0.203384	0.125327	0.161531	0.0879953	0.090479	0.451788	0.0343335	0.211282	-0.00350776	0.163414	0.210087	FALSE	None
ARHGAP17	Uncharacterized protein OS=Chlorocebus sabaeus GN=ARHGAP17 PE=4 SV=1 - [A0A0D9R2D5_CHLSB]	A0A0D9R2D5	RPASMAVMEGDLMK	1	LERKRPASMAVMEGD	S407	S	100	-0.0246603	-0.18914	-0.0183922	0.175885	0.236837	0.00418763	0.0660665	0.00311336	-0.086949	-0.194763	0.306352	0.440465	-0.0140768	0.102364	-0.0928663	FALSE	None
ARHGAP17	Uncharacterized protein OS=Chlorocebus sabaeus GN=ARHGAP17 PE=4 SV=1 - [A0A0D9R2D5_CHLSB]	A0A0D9R2D5	SPSPPTQHTGQPPGQPSAPSQLSAPR	1	KPPTRSPSPPTQHTG	S599	S	99.35	0.242675	-0.467565	0.402089	-0.450964	0.522193	-0.344923	0.163198	-0.412301	0.075444	0.587538	0.61704	0.699731	-0.0684415	0.113489	0.0835603	FALSE	None
ARHGAP21	Uncharacterized protein OS=Chlorocebus sabaeus GN=ARHGAP21 PE=4 SV=1 - [A0A0D9RIC1_CHLSB]	A0A0D9RIC1	DSSSEVFSDAAK	1	DSGSRKDSSSEVFSD	S924	S	100	0.0268313	0.0795526	-0.0842838	-0.0120405	-0.0501186	0.00877222	0.0532235	-0.124488	-0.177329	-0.0997315	0.975998	0.022797	0.00251488	0.00395902	-0.13385	FALSE	None
ARHGAP21	Uncharacterized protein OS=Chlorocebus sabaeus GN=ARHGAP21 PE=4 SV=1 - [A0A0D9RIC1_CHLSB]	A0A0D9RIC1	DSSSEVFSDAAK	1	GSRKDSSSEVFSDAA	S926	S	100	-0.0270868	0.00707243	0.00868603	0.0152192	-0.0300103	0.226484	0.0296262	0.256194	0.286271	0.352528	0.4387	0.00488518	0.000972716	0.0753667	0.298331	FALSE	None
ARHGAP21	Uncharacterized protein OS=Chlorocebus sabaeus GN=ARHGAP21 PE=4 SV=1 - [A0A0D9RIC1_CHLSB]	A0A0D9RIC1	ELLVSSIFAAASRK	1	SSIFAAASRKRKKPK	S1423	S	100	0.0228446	-0.0228222	-0.0355011	0.0385312	-0.0232959	0.101818	0.138306	0.151001	0.0646894	0.26217	0.278471	0.0979305	0.000763116	0.0722761	0.159287	FALSE	None
ARHGAP21	Uncharacterized protein OS=Chlorocebus sabaeus GN=ARHGAP21 PE=4 SV=1 - [A0A0D9RIC1_CHLSB]	A0A0D9RIC1	GISPDRSPLVK	1	MSLPRGISPDRSPLV	S612	S	100	-0.0116071	-0.0160845	-0.00806782	0.0369951	0.111259	0.0245612	0.0321013	-0.0160965	0.0548199	0.000784931	0.17062	0.635347	0.000308911	0.055974	0.0131695	FALSE	None
ARHGAP21	Uncharacterized protein OS=Chlorocebus sabaeus GN=ARHGAP21 PE=4 SV=1 - [A0A0D9RIC1_CHLSB]	A0A0D9RIC1	GISPDRSPLVK	1	RGISPDRSPLVKVRS	S616	S	100	-0.0537653	-0.036039	0.0025995	0.0781016	-0.217937	-0.000752822	-0.11589	0.0477461	0.00433582	0.192374	0.216523	0.279888	-0.0022758	-0.111527	0.0814853	FALSE	None
ARHGAP21	Uncharacterized protein OS=Chlorocebus sabaeus GN=ARHGAP21 PE=4 SV=1 - [A0A0D9RIC1_CHLSB]	A0A0D9RIC1	KDSSSEVFSDAAK	1	DSGSRKDSSSEVFSD	S924	S	100	0.0489411	0.0982554	-0.0784432	-0.0423675	0.308383	0.40498	0.239566	0.0941194	0.11163	0.174931	0.00608816	0.055822	0.00659647	0.317643	0.126893	FALSE	None
ARHGAP21	Uncharacterized protein OS=Chlorocebus sabaeus GN=ARHGAP21 PE=4 SV=1 - [A0A0D9RIC1_CHLSB]	A0A0D9RIC1	LSPEVQSVAESK	1	SLDSSRLSPEVQSVA	S1610	S	100	-0.0756819	-0.0584314	0.0131944	0.101719	0.209251	0.347216	0.295674	0.249185	0.151236	0.157572	0.00433459	0.0137694	-0.00479993	0.284047	0.185998	FALSE	None
ARHGAP21	Uncharacterized protein OS=Chlorocebus sabaeus GN=ARHGAP21 PE=4 SV=1 - [A0A0D9RIC1_CHLSB]	A0A0D9RIC1	QSLSIRQTLLGAK	1	KTPRQSLSIRQTLLG	S1080	S	99.2	0.00349113	-0.0255316	-0.0768439	0.0959252	-0.832188	-0.681906	-0.624606	-0.342113	-0.302121	-0.594824	0.00135058	0.0320238	-0.000739782	-0.7129	-0.413019	FALSE	None
ARHGAP21	Uncharacterized protein OS=Chlorocebus sabaeus GN=ARHGAP21 PE=4 SV=1 - [A0A0D9RIC1_CHLSB]	A0A0D9RIC1	RNSEGSEVSCTEGSLTSSLDSR	1	TKNSRRNSEGSEVSC	S1674	S	100	-0.138788	0.00332257	-0.0419835	0.152052	0.323449	-0.0608092	-0.0117182	-0.200023	-0.00125538	-0.0932811	0.552828	0.322337	-0.00634913	0.0836404	-0.0981865	FALSE	None
ARHGAP21	Uncharacterized protein OS=Chlorocebus sabaeus GN=ARHGAP21 PE=4 SV=1 - [A0A0D9RIC1_CHLSB]	A0A0D9RIC1	RTSQGFGFTLR	1	TVMLKRTSQGFGFTL	S57	S	99.6	0.192672	0.191609	-0.212771	-0.148413	-0.504404	-0.577074	-0.552828	-0.21571	-0.38045	-0.910422	0.0130013	0.118421	0.00577436	-0.544769	-0.502194	FALSE	None
ARHGAP21	Uncharacterized protein OS=Chlorocebus sabaeus GN=ARHGAP21 PE=4 SV=1 - [A0A0D9RIC1_CHLSB]	A0A0D9RIC1	STGSLLTPTRGESEK	1	DVMKKGKSTGSLLTP	S1747	S	99.5	-0.0627165	0.0118648	0.0751126	-0.0237415	-0.177956	-0.0999004	-0.175926	-0.0576266	0.120889	0.0640037	0.0116678	0.529986	0.000129856	-0.151261	0.042422	FALSE	None
ARHGAP21	Uncharacterized protein OS=Chlorocebus sabaeus GN=ARHGAP21 PE=4 SV=1 - [A0A0D9RIC1_CHLSB]	A0A0D9RIC1	STSHDRVPQSVQIR	1	LQGRRRSTSHDRVPQ	T442	T	98.9	-0.112115	-0.15224	-0.0700183	0.260099	-0.290871	-0.0505086	-0.291237	-0.262282	0.0326622	-0.169632	0.181291	0.413989	-0.0185686	-0.210872	-0.133084	FALSE	None
ARHGAP21	Uncharacterized protein OS=Chlorocebus sabaeus GN=ARHGAP21 PE=4 SV=1 - [A0A0D9RIC1_CHLSB]	A0A0D9RIC1	SYDEGLDDYREDAK	1	SKTERSKSYDEGLDD	S881	S	100	0.0830414	-0.108631	0.0997222	-0.0838893	0.170131	-0.0503902	-0.0123451	-0.0904716	0.114423	0.387224	0.682484	0.426214	-0.00243921	0.0357986	0.137059	FALSE	None
ARHGAP21	Uncharacterized protein OS=Chlorocebus sabaeus GN=ARHGAP21 PE=4 SV=1 - [A0A0D9RIC1_CHLSB]	A0A0D9RIC1	TIQDSSNLNEEDTGVTNRDLISRR	2	NEEDTGVTNRDLISR	T1049	T	97.1	0.123419	-0.782559	0.396307	-0.0619069	0.95112	-0.115245	0.266447	-0.389119	-0.0386134	1.11819	0.322427	0.589299	-0.0811851	0.36744	0.230153	FALSE	None
ARHGAP21	Uncharacterized protein OS=Chlorocebus sabaeus GN=ARHGAP21 PE=4 SV=1 - [A0A0D9RIC1_CHLSB]	A0A0D9RIC1	TIQDSSNLNEEDTGVTNRDLISRR	2	VTNRDLISRRIKEYN	S1055	S	97.1	0.123419	-0.782559	0.396307	-0.0619069	0.95112	-0.115245	0.266447	-0.389119	-0.0386134	1.11819	0.322427	0.589299	-0.0811851	0.36744	0.230153	FALSE	None
ARHGAP23	Uncharacterized protein OS=Chlorocebus sabaeus GN=ARHGAP23 PE=4 SV=1 - [A0A0D9S3H3_CHLSB]	A0A0D9S3H3	ARSDDYLSR	1	EGWHRARSDDYLSRA	S257	S	100	0.0553176	0.0654179	0.00504734	-0.114471	0.0877959	-0.180823	0.0318592	-0.275675	-0.0585405	0.307427	0.816287	0.951986	0.00282807	-0.0203893	-0.00892942	FALSE	None
ARHGAP23	Uncharacterized protein OS=Chlorocebus sabaeus GN=ARHGAP23 PE=4 SV=1 - [A0A0D9S3H3_CHLSB]	A0A0D9S3H3	RSSYLLAITTER	1	IKAGRRSSYLLAITT	S517	S	99.85	0.107916	-0.0966468	-0.0151846	-0.0182118	-0.073495	-0.131449	0.0471986	-0.0704628	-0.0275203	0.0987152	0.522064	0.93421	-0.00553173	-0.0525819	0.000244067	FALSE	None
ARHGAP23	Uncharacterized protein OS=Chlorocebus sabaeus GN=ARHGAP23 PE=4 SV=1 - [A0A0D9S3H3_CHLSB]	A0A0D9S3H3	SAEALGPGALVSPR	1	YLSRATRSAEALGPG	S267	S	100	-0.0656002	0.0419334	0.0673073	-0.0383987	-0.00344053	0.185232	0.06195	0.108415	0.226718	0.176425	0.291533	0.0173316	0.00131046	0.0812471	0.17052	FALSE	None
ARHGAP23	Uncharacterized protein OS=Chlorocebus sabaeus GN=ARHGAP23 PE=4 SV=1 - [A0A0D9S3H3_CHLSB]	A0A0D9S3H3	SAEALGPGALVSPR	2	LGPGALVSPRFERCG	S278	S	100	-0.0149548	2.65818e-05	0.0469394	0.0692972	0.269576	0.257202	0.110988	0.208184	0.110487	0.207817	0.0514517	0.0225316	0.0253271	0.212589	0.175496	FALSE	None
ARHGAP23	Uncharacterized protein OS=Chlorocebus sabaeus GN=ARHGAP23 PE=4 SV=1 - [A0A0D9S3H3_CHLSB]	A0A0D9S3H3	SAEALGPGALVSPR	2	YLSRATRSAEALGPG	S267	S	100	-0.0149548	2.65818e-05	0.0469394	0.0692972	0.269576	0.257202	0.110988	0.208184	0.110487	0.207817	0.0514517	0.0225316	0.0253271	0.212589	0.175496	FALSE	None
ARHGAP23	Uncharacterized protein OS=Chlorocebus sabaeus GN=ARHGAP23 PE=4 SV=1 - [A0A0D9S3H3_CHLSB]	A0A0D9S3H3	SAEALGPGALVSPRFER	1	LGPGALVSPRFERCG	S278	S	100	-0.0265637	0.0474302	-0.155679	0.130533	0.043595	0.00957891	-0.0163054	0.148447	-0.120196	-0.251357	0.844241	0.617718	-0.00106993	0.0122895	-0.0743686	FALSE	None
ARHGAP23	Uncharacterized protein OS=Chlorocebus sabaeus GN=ARHGAP23 PE=4 SV=1 - [A0A0D9S3H3_CHLSB]	A0A0D9S3H3	SCDDGLNTFR	1	ITTERSKSCDDGLNT	S529	S	100	0.0262724	0.0853724	-0.0543904	-0.0605754	0.125394	0.415524	0.224591	0.246146	0.166951	0.0936422	0.0783336	0.0367615	-0.000830257	0.25517	0.168913	FALSE	None
ARHGAP23	Uncharacterized protein OS=Chlorocebus sabaeus GN=ARHGAP23 PE=4 SV=1 - [A0A0D9S3H3_CHLSB]	A0A0D9S3H3	SCDDGLNTFRDEGR	1	ITTERSKSCDDGLNT	S529	S	100	-0.00248854	-0.00945394	0.0148779	-0.0467113	-0.0549582	0.0127506	0.00180787	-0.043512	0.0549582	0.0711331	0.924171	0.399274	-0.010944	-0.0134666	0.0275264	FALSE	None
ARHGAP23	Uncharacterized protein OS=Chlorocebus sabaeus GN=ARHGAP23 PE=4 SV=1 - [A0A0D9S3H3_CHLSB]	A0A0D9S3H3	SDDYLSR	1	EGWHRARSDDYLSRA	S257	S	100	0.0463594	-0.0305463	0.0175563	-0.0271467	-0.00980787	-0.0660631	-0.0830707	-0.180174	-0.162559	-0.025817	0.125984	0.111205	0.00155567	-0.0529806	-0.12285	FALSE	None
ARHGAP23	Uncharacterized protein OS=Chlorocebus sabaeus GN=ARHGAP23 PE=4 SV=1 - [A0A0D9S3H3_CHLSB]	A0A0D9S3H3	SYSPSFQRR	1	YIGYRSYSPSFQRRT	S329	S	99.4	0.00161486	-0.155311	0.178492	-0.0609448	0.0916974	-0.275795	-0.306772	-0.268391	-0.111116	-0.164285	0.363138	0.0983347	-0.00903723	-0.163623	-0.181264	FALSE	None
ARHGAP23	Uncharacterized protein OS=Chlorocebus sabaeus GN=ARHGAP23 PE=4 SV=1 - [A0A0D9S3H3_CHLSB]	A0A0D9S3H3	TVPPGDPGSDSTTCSSAK	1	VPPGDPGSDSTTCSS	S1044	S	100	-0.0592269	-0.0343082	0.0740221	0.0105562	-0.594872	0.140159	0.061581	0.37556	0.0667086	0.26427	0.636934	0.107382	-0.0022392	-0.131044	0.235513	FALSE	None
ARHGAP24	Uncharacterized protein OS=Chlorocebus sabaeus GN=ARHGAP24 PE=4 SV=1 - [A0A0D9QWF1_CHLSB]	A0A0D9QWF1	LDVSRSPPLMVK	1	HKLDVSRSPPLMVKK	S324	S	99.3	0.0841866	-0.117831	-0.0577881	0.0784929	-0.469604	-0.306352	-0.402928	-0.0908251	-0.00338828	-0.135175	0.00259994	0.301261	-0.00323497	-0.392962	-0.0764628	TRUE	None
ARHGAP27	Uncharacterized protein OS=Chlorocebus sabaeus GN=ARHGAP27 PE=4 SV=1 - [A0A0D9QUL6_CHLSB]	A0A0D9QUL6	AAVSPPCGLLGSSGSFK	1	DLARAAVSPPCGLLG	S166	S	100	-0.0669004	0.0778168	0.000281911	6.63877e-05	-0.153814	-0.101965	-0.134262	-0.22203	-0.00293193	0.0906151	0.0138093	0.665508	0.00281617	-0.130014	-0.0447822	FALSE	None
ARHGAP27	Uncharacterized protein OS=Chlorocebus sabaeus GN=ARHGAP27 PE=4 SV=1 - [A0A0D9QUL6_CHLSB]	A0A0D9QUL6	SSQDDDTPAQASPPEEK	1	DDTPAQASPPEEKVS	S463	S	100	-0.0769324	0.0853519	0.0768479	-0.0759887	-0.133531	-0.154395	-0.155277	-0.121079	-0.0341574	-0.0645025	0.0441419	0.213176	0.00231966	-0.147735	-0.0732464	FALSE	None
ARHGAP27	Uncharacterized protein OS=Chlorocebus sabaeus GN=ARHGAP27 PE=4 SV=1 - [A0A0D9QUL6_CHLSB]	A0A0D9QUL6	SSQDDDTPAQASPPEEK	1	PRSIHKSSQDDDTPA	S453	S	99.6	-0.021144	-0.0281223	-0.129967	0.163948	-0.00163161	-0.114699	0.121888	-0.143092	0.0857624	-0.0590784	0.953301	0.716691	-0.00382151	0.00185244	-0.0388027	FALSE	None
ARHGAP27	Uncharacterized protein OS=Chlorocebus sabaeus GN=ARHGAP27 PE=4 SV=1 - [A0A0D9QUL6_CHLSB]	A0A0D9QUL6	SSQDDDTPAQASPPEEK	2	DDTPAQASPPEEKVS	S463	S	100	-0.190033	-0.0265256	0.283935	-0.134773	0.14137	-0.0208548	0.0741548	0.0403021	0.0296859	0.0759245	0.518779	0.581691	-0.0168489	0.06489	0.0486375	FALSE	None
ARHGAP27	Uncharacterized protein OS=Chlorocebus sabaeus GN=ARHGAP27 PE=4 SV=1 - [A0A0D9QUL6_CHLSB]	A0A0D9QUL6	SSQDDDTPAQASPPEEK	2	PRSIHKSSQDDDTPA	S453	S	99.3	-0.190033	-0.0265256	0.283935	-0.134773	0.14137	-0.0208548	0.0741548	0.0403021	0.0296859	0.0759245	0.518779	0.581691	-0.0168489	0.06489	0.0486375	FALSE	None
ARHGAP28	Uncharacterized protein OS=Chlorocebus sabaeus GN=ARHGAP28 PE=4 SV=1 - [A0A0D9RYB7_CHLSB]	A0A0D9RYB7	ALLSTLTR	1	DGKALLSTLTRTQAA	T105	T	99.5	0.144528	-0.143384	0.095122	-0.112566	0.136679	0.112358	-0.0958459	0.206315	0.0812526	0.109311	0.61796	0.164773	-0.00407509	0.0510637	0.132293	FALSE	None
ARHGAP28	Uncharacterized protein OS=Chlorocebus sabaeus GN=ARHGAP28 PE=4 SV=1 - [A0A0D9RYB7_CHLSB]	A0A0D9RYB7	ALLSTLTR	1	EDGKALLSTLTRTQA	S104	S	99.5	0.0724511	-0.11928	0.0786535	-0.0426316	0.0633333	-0.00786944	0.0083922	-0.0763016	0.164913	-0.115866	0.670719	0.952881	-0.00270178	0.0212853	-0.00908465	FALSE	None
ARHGAP29	Uncharacterized protein OS=Chlorocebus sabaeus GN=ARHGAP29 PE=4 SV=1 - [A0A0D9S6Q3_CHLSB]	A0A0D9S6Q3	IEEDRCSNSADITGPSFIR	1	KIEEDRCSNSADITG	S519	S	100	-0.0878067	0.0476708	0.0488021	-0.00629675	-0.00427205	0.110593	0.0165465	-0.0309813	0.00287681	0.0105312	0.439973	0.861413	0.000592347	0.040956	-0.00585777	FALSE	None
ARHGAP29	Uncharacterized protein OS=Chlorocebus sabaeus GN=ARHGAP29 PE=4 SV=1 - [A0A0D9S6Q3_CHLSB]	A0A0D9S6Q3	IRPVSLPIDR	1	RTKIRPVSLPIDRLL	S1024	S	100	-0.0102542	-0.0591152	0.0126618	0.026165	-0.0092234	0.049945	0.0598892	0.249489	0.189107	0.255761	0.215872	0.000631544	-0.00763563	0.0335369	0.231452	FALSE	None
ARHGAP29	Uncharacterized protein OS=Chlorocebus sabaeus GN=ARHGAP29 PE=4 SV=1 - [A0A0D9S6Q3_CHLSB]	A0A0D9S6Q3	IRPVSLPIDRLLLASPPK	1	IDRLLLASPPKERNG	S1034	S	100	0.00761023	-0.0268307	0.0113854	0.0302386	-1.00076	-0.983821	-0.671205	-0.748792	-0.880276	-1.04014	0.0133223	0.00777452	0.00560087	-0.885261	-0.889735	FALSE	None
ARHGAP29	Uncharacterized protein OS=Chlorocebus sabaeus GN=ARHGAP29 PE=4 SV=1 - [A0A0D9S6Q3_CHLSB]	A0A0D9S6Q3	IRPVSLPIDRLLLASPPK	1	RTKIRPVSLPIDRLL	S1024	S	100	-0.0189678	-0.364827	0.0564997	0.201816	-0.64081	-1.46701	-1.37622	-1.14939	-1.19201	-1.05866	0.0322969	0.00149231	-0.0313698	-1.16134	-1.13335	FALSE	None
ARHGAP29	Uncharacterized protein OS=Chlorocebus sabaeus GN=ARHGAP29 PE=4 SV=1 - [A0A0D9S6Q3_CHLSB]	A0A0D9S6Q3	LLLASPPK	1	IDRLLLASPPKERNG	S1034	S	100	0.0552839	-0.0623171	-0.0502189	0.0301794	-0.0601118	0.0314601	-0.0209378	0.124171	0.0368906	0.0188272	0.814309	0.19273	-0.00676818	-0.0165298	0.0599629	FALSE	None
ARHGAP29	Uncharacterized protein OS=Chlorocebus sabaeus GN=ARHGAP29 PE=4 SV=1 - [A0A0D9S6Q3_CHLSB]	A0A0D9S6Q3	SFENVSVESVDSSSEK	1	FENVSVESVDSSSEK	S179	S	100	-0.0334244	0.0850587	-0.0746164	0.0329059	0.0873817	0.251714	0.0485612	0.174047	-0.0494875	0.19733	0.167193	0.316379	0.00248095	0.129219	0.107297	FALSE	None
ARHGAP29	Uncharacterized protein OS=Chlorocebus sabaeus GN=ARHGAP29 PE=4 SV=1 - [A0A0D9S6Q3_CHLSB]	A0A0D9S6Q3	SFENVSVESVDSSSEK	1	VSVESVDSSSEKGNF	S182	S	100	-0.0383397	-0.0682502	0.0640996	0.0306014	-0.138824	-0.032253	-0.0334198	-0.095666	-0.0878997	-0.0575236	0.228048	0.0796666	-0.00297224	-0.0681655	-0.0803631	FALSE	None
ARHGAP29	Uncharacterized protein OS=Chlorocebus sabaeus GN=ARHGAP29 PE=4 SV=1 - [A0A0D9S6Q3_CHLSB]	A0A0D9S6Q3	SFENVSVESVDSSSEK	2	FENVSVESVDSSSEK	S179	S	100	0.0361858	-0.110314	0.0217635	0.0325194	0.0691476	0.012431	-0.0323541	-0.0280396	0.0931548	0.101143	0.660982	0.326374	-0.00496141	0.0164082	0.0554195	FALSE	None
ARHGAP29	Uncharacterized protein OS=Chlorocebus sabaeus GN=ARHGAP29 PE=4 SV=1 - [A0A0D9S6Q3_CHLSB]	A0A0D9S6Q3	SFENVSVESVDSSSEK	2	PVSRETKSFENVSVE	S171	S	100	0.02055	-0.14836	0.0911552	0.0148462	0.752989	0.670657	0.698615	0.741475	0.651041	0.766917	0.000167047	9.08884e-05	-0.00545222	0.70742	0.719811	FALSE	None
ARHGAP29	Uncharacterized protein OS=Chlorocebus sabaeus GN=ARHGAP29 PE=4 SV=1 - [A0A0D9S6Q3_CHLSB]	A0A0D9S6Q3	SFENVSVESVDSSSEK	2	TKSFENVSVESVDSS	S176	S	100	0.02985	-0.0584437	-0.00253175	0.0259172	0.394288	0.394163	0.357722	0.443863	0.374792	0.428056	2.96155e-05	4.39352e-05	-0.00130205	0.382058	0.415571	FALSE	None
ARHGAP29	Uncharacterized protein OS=Chlorocebus sabaeus GN=ARHGAP29 PE=4 SV=1 - [A0A0D9S6Q3_CHLSB]	A0A0D9S6Q3	SFENVSVESVDSSSEK	2	VSVESVDSSSEKGNF	S182	S	99.65	-0.0137151	-0.122899	0.103549	0.00611345	-0.166432	-0.225184	-0.220702	-0.286986	-0.104477	-0.124451	0.017722	0.0859525	-0.00673787	-0.204106	-0.171971	FALSE	None
ARHGAP29	Uncharacterized protein OS=Chlorocebus sabaeus GN=ARHGAP29 PE=4 SV=1 - [A0A0D9S6Q3_CHLSB]	A0A0D9S6Q3	SLDSESISPGDFHR	1	SLDSESISPGDFHRK	S559	S	100	0.115539	-0.120505	0.157553	-0.174607	0.243429	0.285521	0.125586	-0.0138104	0.116111	0.172755	0.0721296	0.376667	-0.00550488	0.218179	0.091685	FALSE	None
ARHGAP29	Uncharacterized protein OS=Chlorocebus sabaeus GN=ARHGAP29 PE=4 SV=1 - [A0A0D9S6Q3_CHLSB]	A0A0D9S6Q3	SLDSESISPGDFHR	2	GGSSESRSLDSESIS	S552	S	100	0.0177822	0.167044	0.0258402	-0.250608	0.109116	0.378055	0.049009	0.288038	0.0862858	0.426501	0.22379	0.0956555	-0.00998552	0.178727	0.266942	FALSE	None
ARHGAP29	Uncharacterized protein OS=Chlorocebus sabaeus GN=ARHGAP29 PE=4 SV=1 - [A0A0D9S6Q3_CHLSB]	A0A0D9S6Q3	SLDSESISPGDFHR	2	SESRSLDSESISPGD	S555	S	99.65	-0.00558082	0.261779	-0.0377647	-0.320255	0.264462	0.400578	-0.0214172	0.164701	-0.190866	0.341655	0.22543	0.54232	-0.0254556	0.214541	0.105164	FALSE	None
ARHGAP29	Uncharacterized protein OS=Chlorocebus sabaeus GN=ARHGAP29 PE=4 SV=1 - [A0A0D9S6Q3_CHLSB]	A0A0D9S6Q3	SLDSESISPGDFHR	2	SLDSESISPGDFHRK	S559	S	100	0.0177822	0.167044	0.0258402	-0.201107	0.0706395	0.378055	0.223532	0.288038	0.331476	0.462212	0.123783	0.0122039	0.00238992	0.224075	0.360576	FALSE	None
ARHGAP29	Uncharacterized protein OS=Chlorocebus sabaeus GN=ARHGAP29 PE=4 SV=1 - [A0A0D9S6Q3_CHLSB]	A0A0D9S6Q3	SLDSESISPGDFHRK	1	SLDSESISPGDFHRK	S559	S	100	0.0293071	-0.0977956	0.0097478	0.0473226	-0.0284998	-0.0230185	-0.190393	-0.128799	-0.132486	0.0126694	0.301256	0.24307	-0.0028545	-0.0806372	-0.0828718	FALSE	None
ARHGAP29	Uncharacterized protein OS=Chlorocebus sabaeus GN=ARHGAP29 PE=4 SV=1 - [A0A0D9S6Q3_CHLSB]	A0A0D9S6Q3	SSDSYPLAPVR	1	REASERRSSDSYPLA	S1148	S	100	0.0533615	-0.138897	0.0536622	0.0151585	0.475917	0.401929	0.370993	0.214325	0.220206	0.514546	0.000715482	0.0644236	-0.00417863	0.41628	0.316359	FALSE	None
ARHGAP29	Uncharacterized protein OS=Chlorocebus sabaeus GN=ARHGAP29 PE=4 SV=1 - [A0A0D9S6Q3_CHLSB]	A0A0D9S6Q3	TPSSGTMSSADDLDER	1	RKLPRTPSSGTMSSA	S572	S	99.5	0.0226646	-0.0937556	-0.00800654	0.0705531	0.195702	0.226014	0.339086	0.0354101	0.144974	0.24152	0.00899014	0.120867	-0.00213611	0.253601	0.140635	FALSE	None
ARHGAP31	Uncharacterized protein OS=Chlorocebus sabaeus GN=ARHGAP31 PE=4 SV=1 - [A0A0D9R3V7_CHLSB]	A0A0D9R3V7	DDSPSSLESPK	1	DSPSSLESPKEEKPK	S1255	S	99.85	0.0133942	-0.0131974	-0.00668216	-0.0553951	-0.0311376	-0.0685286	-0.0163727	-0.06146	-0.0485799	-0.0564606	0.327382	0.0657901	-0.0154701	-0.0386797	-0.0555002	FALSE	None
ARHGAP31	Uncharacterized protein OS=Chlorocebus sabaeus GN=ARHGAP31 PE=4 SV=1 - [A0A0D9R3V7_CHLSB]	A0A0D9R3V7	DDSPSSLESPK	1	QKLAKDDSPSSLESP	S1249	S	100	-0.00471742	0.041499	0.00253259	-0.0284015	-0.114743	-0.0256604	-0.0690696	0.0672754	0.191398	-0.077381	0.0844229	0.536785	0.00272817	-0.0698244	0.0604308	FALSE	None
ARHGAP31	Uncharacterized protein OS=Chlorocebus sabaeus GN=ARHGAP31 PE=4 SV=1 - [A0A0D9R3V7_CHLSB]	A0A0D9R3V7	DDSPSSLESPK	2	AKDDSPSSLESPKEE	S1252	S	99.5	0.039339	0.0559427	0.0239707	0.0375256	-0.081381	-0.138542	-0.0715658	-0.0256299	0.0254261	-0.0738266	0.015635	0.149655	0.0391945	-0.097163	-0.0246768	FALSE	None
ARHGAP31	Uncharacterized protein OS=Chlorocebus sabaeus GN=ARHGAP31 PE=4 SV=1 - [A0A0D9R3V7_CHLSB]	A0A0D9R3V7	DDSPSSLESPK	2	DSPSSLESPKEEKPK	S1255	S	100	0.0476643	-0.112513	0.0542892	-0.00453506	-0.11573	-0.0809854	-0.075418	-0.00546469	-0.139143	-0.15636	0.106089	0.186255	-0.00377369	-0.090711	-0.100322	FALSE	None
ARHGAP31	Uncharacterized protein OS=Chlorocebus sabaeus GN=ARHGAP31 PE=4 SV=1 - [A0A0D9R3V7_CHLSB]	A0A0D9R3V7	DDSPSSLESPK	2	QKLAKDDSPSSLESP	S1249	S	100	0.00899201	0.0559427	0.0239707	-0.0465957	-0.0784264	-0.0234286	-0.0792701	-0.0256299	0.0254261	-0.041522	0.0541029	0.44425	0.0105774	-0.060375	-0.0139086	FALSE	None
ARHGAP31	Uncharacterized protein OS=Chlorocebus sabaeus GN=ARHGAP31 PE=4 SV=1 - [A0A0D9R3V7_CHLSB]	A0A0D9R3V7	DDSPSSLESPKEEKPK	1	DSPSSLESPKEEKPK	S1255	S	100	0.0392849	-0.0744712	0.0744618	-0.04244	-1.52685	-1.49139	-1.76012	-0.781461	-0.457178	-0.494557	0.000769191	0.0208801	-0.000791153	-1.59279	-0.577732	FALSE	None
ARHGAP31	Uncharacterized protein OS=Chlorocebus sabaeus GN=ARHGAP31 PE=4 SV=1 - [A0A0D9R3V7_CHLSB]	A0A0D9R3V7	ETSPSMQDSPSPGEHPTK	2	PSMQDSPSPGEHPTK	S1075	S	100	0.0471611	0.0333131	0.0207676	-0.0884893	0.296842	-0.0550925	-0.121554	0.225898	0.158308	0.364529	0.805855	0.035541	0.00318813	0.0400652	0.249579	FALSE	None
ARHGAP31	Uncharacterized protein OS=Chlorocebus sabaeus GN=ARHGAP31 PE=4 SV=1 - [A0A0D9R3V7_CHLSB]	A0A0D9R3V7	ETSPSMQDSPSPGEHPTK	2	TSPSMQDSPSPGEHP	S1073	S	100	0.0706255	-0.0214737	0.00943787	-0.0511018	0.04644	-0.108947	-0.273129	0.0446157	0.0133729	0.119153	0.342591	0.228256	0.00187198	-0.111879	0.0590473	FALSE	None
ARHGAP31	Uncharacterized protein OS=Chlorocebus sabaeus GN=ARHGAP31 PE=4 SV=1 - [A0A0D9R3V7_CHLSB]	A0A0D9R3V7	RMSETEPSGDNLLSSK	1	VQCRKRMSETEPSGD	S1310	S	100	0.0357994	-0.0197124	-0.0204418	-0.0256357	0.0483046	0.154129	0.0118132	0.157428	0.207855	0.0599837	0.19774	0.0626003	-0.00749764	0.0714155	0.141756	FALSE	None
ARHGAP31	Uncharacterized protein OS=Chlorocebus sabaeus GN=ARHGAP31 PE=4 SV=1 - [A0A0D9R3V7_CHLSB]	A0A0D9R3V7	RNSAPVSVSAVR	1	ALTGRRNSAPVSVSA	S1176	S	100	0.0434072	0.0408965	-0.248064	0.185872	-0.216035	-0.183979	-0.369751	-0.21937	-0.319295	-0.181567	0.0617637	0.0684099	0.00552792	-0.256588	-0.240077	FALSE	None
ARHGAP31	Uncharacterized protein OS=Chlorocebus sabaeus GN=ARHGAP31 PE=4 SV=1 - [A0A0D9R3V7_CHLSB]	A0A0D9R3V7	SMDSLCSVPVEGK	1	ATIRPAKSMDSLCSV	S346	S	100	-0.0166627	0.133254	0.0335945	-0.129874	-0.048647	-0.0486408	0.0223623	0.0703548	0.123586	0.145099	0.640581	0.143226	0.00507794	-0.0249752	0.113013	FALSE	None
ARHGAP31	Uncharacterized protein OS=Chlorocebus sabaeus GN=ARHGAP31 PE=4 SV=1 - [A0A0D9R3V7_CHLSB]	A0A0D9R3V7	SQWTLEVPSSSSCANLETER	1	LEVPSSSSCANLETE	S969	S	97.7	0.0226095	-0.116337	0.089452	-0.0110547	0.55184	0.278907	0.283869	0.253901	0.279168	0.450602	0.0346858	0.0129729	-0.00383265	0.371539	0.32789	FALSE	None
ARHGAP31	Uncharacterized protein OS=Chlorocebus sabaeus GN=ARHGAP31 PE=4 SV=1 - [A0A0D9R3V7_CHLSB]	A0A0D9R3V7	SVFTSSLFQMEPSPR	1	SLFQMEPSPRHQRKA	S471	S	100	0.0218955	-0.0801594	0.0385053	-0.0336654	0.228113	0.0675467	0.148274	0.166901	0.202494	0.256247	0.0500769	0.002149	-0.013356	0.147978	0.208547	FALSE	None
ARHGAP31	Uncharacterized protein OS=Chlorocebus sabaeus GN=ARHGAP31 PE=4 SV=1 - [A0A0D9R3V7_CHLSB]	A0A0D9R3V7	SVILDGR	1	FYQPQRRSVILDGRS	S1430	S	100	-0.072343	-0.0172637	0.0469025	0.0225553	0.32227	0.253589	-0.0476956	0.0826976	-0.0174094	0.285115	0.248782	0.302542	-0.00503721	0.176054	0.116801	FALSE	None
ARHGAP32	Uncharacterized protein OS=Chlorocebus sabaeus GN=ARHGAP32 PE=4 SV=1 - [A0A0D9S4N3_CHLSB]	A0A0D9S4N3	SEESLTSLHAVDGDSK	2	RSAKSEESLTSLHAV	S710	S	100	0.11005	-0.161711	0.0723177	-0.0379443	0.258452	0.188823	-0.0697003	-0.234031	0.128732	0.160444	0.337386	0.882132	-0.00432213	0.125858	0.0183816	FALSE	None
ARHGAP32	Uncharacterized protein OS=Chlorocebus sabaeus GN=ARHGAP32 PE=4 SV=1 - [A0A0D9S4N3_CHLSB]	A0A0D9S4N3	SLLVSSPSTK	1	ASLSRPKSLLVSSPS	S588	S	100	0.0303406	-0.0486016	-0.0946269	0.10631	-0.0754212	-0.195916	-0.110207	-0.0624479	-0.0892458	-0.137263	0.0786446	0.123339	-0.0016444	-0.127181	-0.0963189	FALSE	None
ARHGAP32	Uncharacterized protein OS=Chlorocebus sabaeus GN=ARHGAP32 PE=4 SV=1 - [A0A0D9S4N3_CHLSB]	A0A0D9S4N3	SPTPPNLPR	1	PLEFADKSPTPPNLP	S1235	S	100	0.105995	-0.0154686	-0.175271	0.0850816	-0.0357081	0.00116371	-0.0380358	-0.0104036	-0.203408	-0.4021	0.733591	0.204849	8.42099e-05	-0.0241934	-0.205304	FALSE	None
ARHGAP32	Uncharacterized protein OS=Chlorocebus sabaeus GN=ARHGAP32 PE=4 SV=1 - [A0A0D9S4N3_CHLSB]	A0A0D9S4N3	SSSDALSASFNGEMLGNR	1	FRPRRPRSSSDALSA	S731	S	100	-0.0698527	-0.18447	0.0957702	0.110804	-0.12979	-0.205322	-0.20052	0.137869	0.0530813	0.167999	0.0953628	0.165098	-0.011937	-0.178544	0.11965	FALSE	None
ARHGAP35	Uncharacterized protein OS=Chlorocebus sabaeus GN=ARHGAP35 PE=4 SV=1 - [A0A0D9S2D5_CHLSB]	A0A0D9S2D5	AGSPLCNSNLQDSEEDIEPSYSLFR	1	FNSPRAGSPLCNSNL	S975	S	100	0.057358	-0.0935127	-0.0345607	-0.0812479	0.0502842	-0.0205295	0.258027	0.207855	-0.159045	0.275302	0.245246	0.393325	-0.0379908	0.0959273	0.108037	FALSE	None
ARHGAP35	Uncharacterized protein OS=Chlorocebus sabaeus GN=ARHGAP35 PE=4 SV=1 - [A0A0D9S2D5_CHLSB]	A0A0D9S2D5	AQSNGSGNGSDSEMDTSSLER	1	SNGSGNGSDSEMDTS	S1134	S	100	-0.148493	-0.140395	0.0893047	0.084741	-0.23319	-0.0103232	-0.21833	0.104954	0.126901	0.260332	0.262333	0.0675751	-0.0287105	-0.153948	0.164063	FALSE	None
ARHGAP35	Uncharacterized protein OS=Chlorocebus sabaeus GN=ARHGAP35 PE=4 SV=1 - [A0A0D9S2D5_CHLSB]	A0A0D9S2D5	AQSNGSGNGSDSEMDTSSLER	2	DSEMDTSSLERGRKV	S1142	S	99.4	0.249288	0.0301004	-0.21446	-0.0612382	-0.293333	0.22003	0.296891	0.313066	0.336057	0.377948	0.747463	0.0363764	0.000922627	0.0745293	0.342357	FALSE	None
ARHGAP35	Uncharacterized protein OS=Chlorocebus sabaeus GN=ARHGAP35 PE=4 SV=1 - [A0A0D9S2D5_CHLSB]	A0A0D9S2D5	AQSNGSGNGSDSEMDTSSLER	2	NKAQSNGSGNGSDSE	S1130	S	100	-0.0662627	0.231013	-0.063548	-0.127211	0.252652	-0.560528	-0.199571	0.348926	0.0245362	0.104627	0.568645	0.255185	-0.00650216	-0.169149	0.159363	FALSE	None
ARHGAP35	Uncharacterized protein OS=Chlorocebus sabaeus GN=ARHGAP35 PE=4 SV=1 - [A0A0D9S2D5_CHLSB]	A0A0D9S2D5	AQSNGSGNGSDSEMDTSSLER	2	SDSEMDTSSLERGRK	S1141	S	97.8	-0.289032	0.0100534	0.199145	0.0169678	-0.293333	-0.00671652	0.28442	0.0931985	0.29863	-0.00754859	0.960024	0.337118	-0.0157164	-0.00520996	0.128093	FALSE	None
ARHGAP35	Uncharacterized protein OS=Chlorocebus sabaeus GN=ARHGAP35 PE=4 SV=1 - [A0A0D9S2D5_CHLSB]	A0A0D9S2D5	AQSNGSGNGSDSEMDTSSLER	2	SNGSGNGSDSEMDTS	S1134	S	99.2	0.149394	0.197679	-0.21446	-0.0880728	0.255899	-0.115205	-0.12051	0.287434	0.29863	0.229259	0.979081	0.0729554	0.0111352	0.00672823	0.271774	FALSE	None
ARHGAP35	Uncharacterized protein OS=Chlorocebus sabaeus GN=ARHGAP35 PE=4 SV=1 - [A0A0D9S2D5_CHLSB]	A0A0D9S2D5	EDTSLPSLSK	1	SLFREDTSLPSLSKD	S1001	S	99.5	-0.021385	-0.0347719	0.0313915	0.023401	0.225809	0.200034	0.293365	0.0955133	0.208664	0.346125	0.00340731	0.0890136	-0.000341104	0.239736	0.216768	FALSE	None
ARHGAP35	Uncharacterized protein OS=Chlorocebus sabaeus GN=ARHGAP35 PE=4 SV=1 - [A0A0D9S2D5_CHLSB]	A0A0D9S2D5	NIIEATHMYDNAAEACSTTEEVFNSPR	1	TTEEVFNSPRAGSPL	S970	S	100	0.0762779	-0.151326	-0.0617162	0.111753	0.344145	-0.0759497	0.191103	0.147526	0.029517	0.228734	0.32946	0.15478	-0.00625291	0.153099	0.135259	FALSE	None
ARHGAP35	Uncharacterized protein OS=Chlorocebus sabaeus GN=ARHGAP35 PE=4 SV=1 - [A0A0D9S2D5_CHLSB]	A0A0D9S2D5	NSLSDPNIDR	1	SDRNQKNSLSDPNID	S589	S	100	0.074821	0.0308661	-0.0643186	-0.0649793	0.293326	0.312811	0.292652	-0.0472492	-0.0429742	-0.111129	0.00257613	0.202835	-0.00590272	0.299596	-0.0671175	FALSE	None
ARHGAP35	Uncharacterized protein OS=Chlorocebus sabaeus GN=ARHGAP35 PE=4 SV=1 - [A0A0D9S2D5_CHLSB]	A0A0D9S2D5	TSFSVGSDDELGPIR	1	RTSFSVGSDDELGPI	S1179	S	100	-0.000460977	-0.0403978	0.0387432	-0.00533135	-0.0556288	-0.0929928	-0.125962	-0.0387772	0.0129524	-0.0372922	0.0239454	0.453496	-0.00186173	-0.091528	-0.021039	FALSE	None
ARHGAP35	Uncharacterized protein OS=Chlorocebus sabaeus GN=ARHGAP35 PE=4 SV=1 - [A0A0D9S2D5_CHLSB]	A0A0D9S2D5	TSFSVGSDDELGPIR	2	RFASYRTSFSVGSDD	S1174	S	99.4	0.0375506	-0.00872173	-0.0328496	0.00398698	0.121228	0.0527984	0.0605362	0.0968879	0.10948	0.163731	0.0439478	0.00867148	-8.43873e-06	0.0781875	0.123366	TRUE	None
ARHGAP35	Uncharacterized protein OS=Chlorocebus sabaeus GN=ARHGAP35 PE=4 SV=1 - [A0A0D9S2D5_CHLSB]	A0A0D9S2D5	TSFSVGSDDELGPIR	2	RTSFSVGSDDELGPI	S1179	S	99.7	0.0375506	-0.00872173	-0.0328496	0.00398698	0.121228	0.0527984	0.0605362	0.0968879	0.10948	0.163731	0.0439478	0.00867148	-8.43873e-06	0.0781875	0.123366	FALSE	None
ARHGAP35	Uncharacterized protein OS=Chlorocebus sabaeus GN=ARHGAP35 PE=4 SV=1 - [A0A0D9S2D5_CHLSB]	A0A0D9S2D5	TSFSVGSDDELGPIRK	1	RTSFSVGSDDELGPI	S1179	S	100	-0.0555218	0.00961405	0.00580326	0.0244639	0.118542	0.0906034	0.188301	-0.01817	0.0319035	0.0719228	0.0214555	0.364616	-0.00391015	0.132482	0.0285521	FALSE	None
ARHGAP35	Uncharacterized protein OS=Chlorocebus sabaeus GN=ARHGAP35 PE=4 SV=1 - [A0A0D9S2D5_CHLSB]	A0A0D9S2D5	TSFSVGSDDELGPIRK	2	RFASYRTSFSVGSDD	S1174	S	100	0.0135504	-0.0817956	0.0603619	0.000582953	0.0735979	-0.037943	0.0875317	0.158546	0.150926	0.0663485	0.435152	0.0302899	-0.00182507	0.0410622	0.125273	TRUE	None
ARHGAP35	Uncharacterized protein OS=Chlorocebus sabaeus GN=ARHGAP35 PE=4 SV=1 - [A0A0D9S2D5_CHLSB]	A0A0D9S2D5	TSFSVGSDDELGPIRK	2	RTSFSVGSDDELGPI	S1179	S	99.4	0.0135504	-0.0817956	0.0603619	0.000582953	0.0735979	-0.037943	0.0875317	0.158546	0.150926	0.0663485	0.435152	0.0302899	-0.00182507	0.0410622	0.125273	FALSE	None
ARHGAP35	Uncharacterized protein OS=Chlorocebus sabaeus GN=ARHGAP35 PE=4 SV=1 - [A0A0D9S2D5_CHLSB]	A0A0D9S2D5	VSIVSKPVLYR	1	LERGRKVSIVSKPVL	S1150	S	100	0.0346662	-0.102659	0.0180193	0.0400945	-0.246871	-0.271649	-0.456872	-0.482551	-0.682314	-0.55061	0.0220503	0.00242955	-0.00246972	-0.325131	-0.571825	TRUE	None
ARHGAP39	Uncharacterized protein OS=Chlorocebus sabaeus GN=ARHGAP39 PE=4 SV=1 - [A0A0D9R798_CHLSB]	A0A0D9R798	EDSGSSSPPGVFLEK	1	KEDSGSSSPPGVFLE	S173	S	100	-0.0279586	-7.82488e-06	0.0840608	-0.0531499	0.177535	0.0115646	0.132115	0.0103894	-0.0075982	0.207255	0.151851	0.42916	0.000736116	0.107072	0.0700155	FALSE	None
ARHGAP39	Uncharacterized protein OS=Chlorocebus sabaeus GN=ARHGAP39 PE=4 SV=1 - [A0A0D9R798_CHLSB]	A0A0D9R798	KPSSETDIENWASK	1	FTLRKPSSETDIENW	S690	S	99.7	-0.0310084	0.0199708	-0.0358498	0.0524359	0.175246	0.154931	0.103039	0.0697236	-0.0141796	-0.102077	0.00581831	0.776394	0.00138712	0.144406	-0.0155111	FALSE	None
ARHGAP39	Uncharacterized protein OS=Chlorocebus sabaeus GN=ARHGAP39 PE=4 SV=1 - [A0A0D9R798_CHLSB]	A0A0D9R798	QGPPSPCQQLVLTK	1	PNKQGPPSPCQQLVL	S366	S	100	-0.0104687	0.0639765	-0.0376509	-0.000667472	-0.135915	-0.00851186	0.00724626	0.0959355	0.0143187	-0.00372406	0.398543	0.446836	0.00379737	-0.0457268	0.03551	FALSE	None
ARHGAP39	Uncharacterized protein OS=Chlorocebus sabaeus GN=ARHGAP39 PE=4 SV=1 - [A0A0D9R798_CHLSB]	A0A0D9R798	RAELPGSSSPLLAQPR	1	AELPGSSSPLLAQPR	S286	S	99.3	0.0562608	-0.0443307	-0.149598	0.127556	-0.0470162	-0.187396	-0.037844	-0.121905	0.0377375	-0.125761	0.305918	0.442816	-0.00252783	-0.0907521	-0.0699762	FALSE	None
ARHGAP39	Uncharacterized protein OS=Chlorocebus sabaeus GN=ARHGAP39 PE=4 SV=1 - [A0A0D9R798_CHLSB]	A0A0D9R798	RPSPFLK	1	FFPERRPSPFLKRAE	S273	S	100	-0.241609	-0.141612	-0.133894	0.37957	-0.0690866	-0.113968	-0.070144	-0.0830458	-0.101591	-0.157541	0.745682	0.611997	-0.0343862	-0.0843994	-0.114059	FALSE	None
ARHGAP39	Uncharacterized protein OS=Chlorocebus sabaeus GN=ARHGAP39 PE=4 SV=1 - [A0A0D9R798_CHLSB]	A0A0D9R798	SGDYSTMEGPELR	1	DQRLGVKSGDYSTME	S445	S	100	0.00257072	0.0390857	-0.00198229	-0.0309309	0.0270674	0.0434634	0.225783	0.334032	0.179846	0.120605	0.265974	0.0746239	0.00218582	0.0987712	0.211494	FALSE	None
ARHGAP39	Uncharacterized protein OS=Chlorocebus sabaeus GN=ARHGAP39 PE=4 SV=1 - [A0A0D9R798_CHLSB]	A0A0D9R798	SGDYSTMEGPELR	1	VKSGDYSTMEGPELR	T450	T	99.4	0.065615	-0.168256	-0.119191	0.185955	0.208169	0.0895056	0.265624	0.246537	-0.00888682	0.139497	0.101969	0.27828	-0.00896922	0.187766	0.125716	FALSE	None
ARHGAP5	Uncharacterized protein OS=Chlorocebus sabaeus GN=ARHGAP5 PE=4 SV=1 - [A0A0D9RT13_CHLSB]	A0A0D9RT13	GGIDNPAITSDQELDDK	1	IDNPAITSDQELDDK	S1218	S	99.6	0.0224755	-0.0538326	0.0300637	-0.0114479	0.0133772	0.0565572	0.105477	0.157874	0.131769	0.0450649	0.134771	0.0551679	-0.00318533	0.0584705	0.111569	FALSE	None
ARHGAP5	Uncharacterized protein OS=Chlorocebus sabaeus GN=ARHGAP5 PE=4 SV=1 - [A0A0D9RT13_CHLSB]	A0A0D9RT13	GGIDNPAITSDQELDDKK	1	IDNPAITSDQELDDK	S1218	S	99.8	0.0470157	-0.00591439	0.051999	-0.0869161	0.0845003	0.0830517	0.0561155	0.174232	0.169789	0.188668	0.105498	0.0108096	0.00154606	0.0745559	0.177563	FALSE	None
ARHGAP5	Uncharacterized protein OS=Chlorocebus sabaeus GN=ARHGAP5 PE=4 SV=1 - [A0A0D9RT13_CHLSB]	A0A0D9RT13	GSEEDPLLSPVETWK	1	SEEDPLLSPVETWKG	S1202	S	100	0.0454006	-0.0695689	0.0667883	-0.0442066	0.124656	0.154476	0.117138	0.102428	0.162444	0.123499	0.0230436	0.022491	-0.000396655	0.13209	0.129457	FALSE	None
ARHGAP5	Uncharacterized protein OS=Chlorocebus sabaeus GN=ARHGAP5 PE=4 SV=1 - [A0A0D9RT13_CHLSB]	A0A0D9RT13	GYSDEIYVVPDDSQNR	1	IFKQKGYSDEIYVVP	S1105	S	99.7	0.125212	-0.0098169	0.0615401	-0.173769	0.248505	-0.0485852	0.114509	-0.0266752	0.110027	0.470045	0.387063	0.344481	0.000791687	0.10481	0.184466	FALSE	None
ARHGAP5	Uncharacterized protein OS=Chlorocebus sabaeus GN=ARHGAP5 PE=4 SV=1 - [A0A0D9RT13_CHLSB]	A0A0D9RT13	GYSDEIYVVPDDSQNR	1	IYVVPDDSQNRIKIR	S1115	S	100	0.110654	-0.140155	0.135111	-0.127934	0.320624	0.116868	0.0208964	0.213864	0.197478	0.584626	0.23647	0.0954769	-0.00558069	0.152796	0.33199	FALSE	None
ARHGAP5	Uncharacterized protein OS=Chlorocebus sabaeus GN=ARHGAP5 PE=4 SV=1 - [A0A0D9RT13_CHLSB]	A0A0D9RT13	HNLDMVSPVPANK	1	KHNLDMVSPVPANKD	S765	S	100	0.0412398	-0.11594	-0.0632833	0.11715	-0.0651203	-0.19071	-0.0859994	-0.128464	-0.101988	-0.349684	0.156277	0.122858	-0.00520856	-0.113943	-0.193379	FALSE	None
ARHGAP5	Uncharacterized protein OS=Chlorocebus sabaeus GN=ARHGAP5 PE=4 SV=1 - [A0A0D9RT13_CHLSB]	A0A0D9RT13	HRGSEEDPLLSPVETWK	1	RKGRHRGSEEDPLLS	S1195	S	100	0.0764572	-0.0862779	0.0698487	-0.0648924	0.240443	0.0667943	-0.0482585	-0.0850476	-0.065399	-0.0331908	0.420859	0.26522	-0.0012161	0.0863262	-0.0612125	FALSE	None
ARHGAP5	Uncharacterized protein OS=Chlorocebus sabaeus GN=ARHGAP5 PE=4 SV=1 - [A0A0D9RT13_CHLSB]	A0A0D9RT13	HRGSEEDPLLSPVETWK	2	RKGRHRGSEEDPLLS	S1195	S	100	0.0537895	-0.0950368	0.00435925	0.0310462	0.0501708	0.0961207	-0.043594	-0.094357	0.206236	0.0812766	0.532723	0.538251	-0.00146048	0.0342325	0.0643853	FALSE	None
ARHGAP5	Uncharacterized protein OS=Chlorocebus sabaeus GN=ARHGAP5 PE=4 SV=1 - [A0A0D9RT13_CHLSB]	A0A0D9RT13	HRGSEEDPLLSPVETWK	2	SEEDPLLSPVETWKG	S1202	S	100	0.0537895	-0.0950368	0.00435925	0.0310462	0.0501708	0.0961207	-0.043594	-0.094357	0.206236	0.0812766	0.532723	0.538251	-0.00146048	0.0342325	0.0643853	FALSE	None
ARHGAP5	Uncharacterized protein OS=Chlorocebus sabaeus GN=ARHGAP5 PE=4 SV=1 - [A0A0D9RT13_CHLSB]	A0A0D9RT13	IRNSFVNNTQGDEENGFSDR	1	NRIKIRNSFVNNTQG	S1124	S	100	0.0165724	-0.179642	0.0324032	0.0953684	0.125384	0.285796	0.0132946	0.190355	0.0884408	0.252456	0.202572	0.058849	-0.00882463	0.141491	0.177084	FALSE	None
ARHGAP5	Uncharacterized protein OS=Chlorocebus sabaeus GN=ARHGAP5 PE=4 SV=1 - [A0A0D9RT13_CHLSB]	A0A0D9RT13	LAPDRESLLLK	1	KLAPDRESLLLKHIG	S540	S	100	0.0383723	0.0501948	0.0672173	-0.140015	0.0881011	0.165265	0.0908211	0.0220537	-0.0410578	0.0787903	0.106125	0.798949	0.00394247	0.114729	0.0199288	FALSE	None
ARHGAP5	Uncharacterized protein OS=Chlorocebus sabaeus GN=ARHGAP5 PE=4 SV=1 - [A0A0D9RT13_CHLSB]	A0A0D9RT13	NSFVNNTQGDEENGFSDR	1	GDEENGFSDRTSKSH	S1138	S	100	-0.17513	-0.11576	0.158236	0.0776906	0.272291	0.282682	0.436067	0.639845	0.31428	0.512924	0.0159849	0.0127883	-0.0137407	0.330346	0.489016	FALSE	None
ARHGAP5	Uncharacterized protein OS=Chlorocebus sabaeus GN=ARHGAP5 PE=4 SV=1 - [A0A0D9RT13_CHLSB]	A0A0D9RT13	RTHSDASDDEAFTTSK	1	RRTHSDASDDEAFTT	S1176	S	100	0.00304218	-0.224119	0.146359	0.0227987	-0.301578	-0.339145	-0.161116	-0.318638	-0.0752772	-0.0659229	0.0438691	0.273886	-0.0129799	-0.26728	-0.153279	FALSE	None
ARHGAP5	Uncharacterized protein OS=Chlorocebus sabaeus GN=ARHGAP5 PE=4 SV=1 - [A0A0D9RT13_CHLSB]	A0A0D9RT13	RTHSDASDDEAFTTSK	2	RRTHSDASDDEAFTT	S1176	S	100	0.0766799	0.0805265	-0.0159634	-0.0973844	-0.0931636	0.0770018	0.0429637	-0.00168712	0.170252	0.0985593	0.977219	0.293364	0.0109646	0.00893394	0.0890414	FALSE	None
ARHGAP5	Uncharacterized protein OS=Chlorocebus sabaeus GN=ARHGAP5 PE=4 SV=1 - [A0A0D9RT13_CHLSB]	A0A0D9RT13	RTHSDASDDEAFTTSK	2	SYYRRTHSDASDDEA	S1173	S	99.4	0.0766799	0.0805265	-0.0159634	-0.0973844	-0.0931636	0.0770018	0.0429637	-0.00168712	0.170252	0.0985593	0.977219	0.293364	0.0109646	0.00893394	0.0890414	FALSE	None
ARHGAP5	Uncharacterized protein OS=Chlorocebus sabaeus GN=ARHGAP5 PE=4 SV=1 - [A0A0D9RT13_CHLSB]	A0A0D9RT13	THSDASDDEAFTTSK	1	RRTHSDASDDEAFTT	S1176	S	100	-0.0243339	0.0127715	0.0864808	-0.078376	0.118173	0.0576859	0.0428854	-0.0538384	-0.0566183	-0.0577902	0.138222	0.208873	-0.000864423	0.0729147	-0.0560823	FALSE	None
ARHGAP5	Uncharacterized protein OS=Chlorocebus sabaeus GN=ARHGAP5 PE=4 SV=1 - [A0A0D9RT13_CHLSB]	A0A0D9RT13	THSDASDDEAFTTSK	2	RRTHSDASDDEAFTT	S1176	S	100	-0.0259246	-0.0118644	0.0150337	-0.00412174	0.144992	0.0262296	0.104681	0.0231839	0.0868058	-0.0355058	0.0978115	0.468365	-0.00671927	0.0919675	0.024828	FALSE	None
ARHGAP5	Uncharacterized protein OS=Chlorocebus sabaeus GN=ARHGAP5 PE=4 SV=1 - [A0A0D9RT13_CHLSB]	A0A0D9RT13	THSDASDDEAFTTSK	2	SYYRRTHSDASDDEA	S1173	S	99.7	-0.0625239	-0.00839637	0.0145674	-0.0388181	0.139097	0.0794173	0.131247	0.0283466	0.112919	-0.0209084	0.00342287	0.238124	-0.0237927	0.116587	0.0401191	FALSE	None
ARHGAP6	Uncharacterized protein OS=Chlorocebus sabaeus GN=ARHGAP6 PE=4 SV=1 - [A0A0D9RRS4_CHLSB]	A0A0D9RRS4	ASSGDISPYDNNSPVLSER	2	ISPYDNNSPVLSERS	S432	S	100	-0.0710665	-0.101903	0.066702	0.0813794	0.0973707	-0.152825	-0.0630021	-0.182743	0.111435	0.231814	0.723517	0.685602	-0.00622202	-0.0394855	0.0535021	FALSE	None
ARHGAP6	Uncharacterized protein OS=Chlorocebus sabaeus GN=ARHGAP6 PE=4 SV=1 - [A0A0D9RRS4_CHLSB]	A0A0D9RRS4	ASSGDISPYDNNSPVLSER	2	KASSGDISPYDNNSP	S426	S	100	-0.0710665	-0.101903	0.066702	0.0813794	0.0973707	-0.152825	-0.0630021	-0.182743	0.111435	0.231814	0.723517	0.685602	-0.00622202	-0.0394855	0.0535021	FALSE	None
ARHGDIA	Uncharacterized protein OS=Chlorocebus sabaeus GN=ARHGDIA PE=4 SV=1 - [A0A0D9S4M8_CHLSB]	A0A0D9S4M8	SIQEIQELDKDDESLRK	1	ELDKDDESLRKYKEA	S47	S	100	-0.0496982	-0.0280335	-0.0163491	0.0863539	-0.49694	-0.527741	-0.48864	-0.463663	-0.436118	-0.331204	0.000128523	0.00122509	-0.00193172	-0.50444	-0.410329	FALSE	None
ARHGEF1	Uncharacterized protein OS=Chlorocebus sabaeus GN=ARHGEF1 PE=4 SV=1 - [A0A0D9S117_CHLSB]	A0A0D9S117	DGDGVPGGGPLSPAR	1	VPGGGPLSPARTQEI	S863	S	100	-0.035639	-0.0167143	-0.0281556	0.0516651	0.176113	0.178641	0.218533	0.0505621	-0.0414781	-0.000456634	0.000504797	0.776938	-0.00721094	0.191096	0.00287579	FALSE	None
ARHGEF1	Uncharacterized protein OS=Chlorocebus sabaeus GN=ARHGEF1 PE=4 SV=1 - [A0A0D9S117_CHLSB]	A0A0D9S117	TLTPTPDGK	1	KSHSRTLTPTPDGKT	T695	T	100	-0.214199	0.0900387	0.00154188	0.0999904	0.10333	0.210556	0.13074	0.197623	0.225722	0.208482	0.124944	0.0583949	-0.00565704	0.148209	0.210609	FALSE	None
ARHGEF10	Uncharacterized protein OS=Chlorocebus sabaeus GN=ARHGEF10 PE=4 SV=1 - [A0A0D9RWT2_CHLSB]	A0A0D9RWT2	ATSLDEEAETPEVMEDR	1	PVIIRATSLDEEAET	S156	S	99.4	-0.0249291	-0.0237834	0.0130724	0.009804	0.390522	0.46726	0.454299	0.209695	0.262342	0.273011	0.000680845	0.00118111	-0.006459	0.43736	0.248349	FALSE	None
ARHGEF10	Uncharacterized protein OS=Chlorocebus sabaeus GN=ARHGEF10 PE=4 SV=1 - [A0A0D9RWT2_CHLSB]	A0A0D9RWT2	ATSLDEEAETPEVMEDR	1	SLDEEAETPEVMEDR	T163	T	100	-0.179832	0.0162796	-0.0415592	0.157746	0.16952	0.209085	0.248183	-0.174907	-0.00685313	-0.0521372	0.0454606	0.477524	-0.0118414	0.208929	-0.0779656	FALSE	None
ARHGEF10	Uncharacterized protein OS=Chlorocebus sabaeus GN=ARHGEF10 PE=4 SV=1 - [A0A0D9RWT2_CHLSB]	A0A0D9RWT2	ATSLDEEAETPEVMEDR	2	PVIIRATSLDEEAET	S156	S	99.4	-0.104465	0.00778591	-0.019667	0.104428	0.413735	0.371956	0.276688	0.283327	0.326434	0.286819	0.00192532	0.00379803	-0.0029795	0.354126	0.29886	FALSE	None
ARHGEF10	Uncharacterized protein OS=Chlorocebus sabaeus GN=ARHGEF10 PE=4 SV=1 - [A0A0D9RWT2_CHLSB]	A0A0D9RWT2	ATSLDEEAETPEVMEDR	2	SLDEEAETPEVMEDR	T163	T	100	-0.104465	0.00778591	-0.019667	0.104428	0.413735	0.371956	0.276688	0.283327	0.326434	0.286819	0.00192532	0.00379803	-0.0029795	0.354126	0.29886	FALSE	None
ARHGEF10	Uncharacterized protein OS=Chlorocebus sabaeus GN=ARHGEF10 PE=4 SV=1 - [A0A0D9RWT2_CHLSB]	A0A0D9RWT2	QPNSLSSEEPPNSEDQVSR	1	DRQPNSLSSEEPPNS	S176	S	100	-0.0729297	0.115923	0.000959233	-0.0359194	0.331325	0.499925	0.3553	0.215701	0.352338	0.359796	0.00371117	0.00581165	0.0020084	0.395517	0.309278	FALSE	None
ARHGEF10	Uncharacterized protein OS=Chlorocebus sabaeus GN=ARHGEF10 PE=4 SV=1 - [A0A0D9RWT2_CHLSB]	A0A0D9RWT2	QPNSLSSEEPPNSEDQVSR	1	MEDRQPNSLSSEEPP	S174	S	100	-0.277798	-0.0256326	0.0389713	0.197554	0.430713	0.166677	0.172334	-0.155328	0.116427	0.333893	0.093018	0.54315	-0.0167264	0.256575	0.0983305	FALSE	None
ARHGEF11	Uncharacterized protein OS=Chlorocebus sabaeus GN=ARHGEF11 PE=4 SV=1 - [A0A0D9S4I9_CHLSB]	A0A0D9S4I9	LSRSPPSLALR	1	DPRRLSRSPPSLALR	S1460	S	100	0.0123466	-0.0933361	0.00591969	0.00696969	-0.150683	-0.137666	-0.202733	-0.0778519	-0.342742	-0.304063	0.00620386	0.101897	-0.017025	-0.163694	-0.241552	FALSE	None
ARHGEF11	Uncharacterized protein OS=Chlorocebus sabaeus GN=ARHGEF11 PE=4 SV=1 - [A0A0D9S4I9_CHLSB]	A0A0D9S4I9	LSTGSFPEDLLESDSSR	1	EPGTQRLSTGSFPED	S631	S	100	0.113385	-0.176204	0.0602139	-0.0169343	0.379794	0.313289	0.547297	0.301505	0.286693	0.351242	0.00823115	0.011426	-0.00488498	0.41346	0.313147	FALSE	None
ARHGEF11	Uncharacterized protein OS=Chlorocebus sabaeus GN=ARHGEF11 PE=4 SV=1 - [A0A0D9S4I9_CHLSB]	A0A0D9S4I9	LSTGSFPEDLLESDSSR	1	TQRLSTGSFPEDLLE	S634	S	99.8	0.0569401	-0.094007	0.138746	-0.11754	0.177536	0.209666	0.225462	0.276292	0.207904	0.214515	0.0392531	0.0248897	-0.00396528	0.204221	0.232904	FALSE	None
ARHGEF11	Uncharacterized protein OS=Chlorocebus sabaeus GN=ARHGEF11 PE=4 SV=1 - [A0A0D9S4I9_CHLSB]	A0A0D9S4I9	NSHELGPCPEDGSDAPLEDSAADAAASPGP	1	SAADAAASPGP____	S1566	S	100	-0.064193	0.0178592	0.0619353	-0.0171751	0.189225	-0.355967	-0.527824	-0.110491	0.193332	-0.17565	0.396956	0.815978	-0.000393396	-0.231522	-0.0309361	FALSE	None
ARHGEF11	Uncharacterized protein OS=Chlorocebus sabaeus GN=ARHGEF11 PE=4 SV=1 - [A0A0D9S4I9_CHLSB]	A0A0D9S4I9	NSILSDPGLDSPR	1	LSDPGLDSPRTSPVI	S291	S	100	-0.0752671	0.124096	-0.0477273	0.00887562	0.258655	0.167472	0.0443914	0.0816094	0.104151	0.0407018	0.114999	0.20278	0.00249436	0.15684	0.0754875	FALSE	None
ARHGEF11	Uncharacterized protein OS=Chlorocebus sabaeus GN=ARHGEF11 PE=4 SV=1 - [A0A0D9S4I9_CHLSB]	A0A0D9S4I9	NSILSDPGLDSPRTSPVIMAR	2	LSDPGLDSPRTSPVI	S291	S	100	-0.0267407	-0.0598022	0.0658116	-0.0169619	-0.0489376	-0.0741301	-0.117519	0.059147	-0.126804	0.0131078	0.0878348	0.896774	-0.0094233	-0.0801955	-0.0181832	FALSE	None
ARHGEF11	Uncharacterized protein OS=Chlorocebus sabaeus GN=ARHGEF11 PE=4 SV=1 - [A0A0D9S4I9_CHLSB]	A0A0D9S4I9	NSILSDPGLDSPRTSPVIMAR	2	PGLDSPRTSPVIMAR	T294	T	99	-0.0192977	-0.117553	0.0727577	0.0403467	-0.148784	-0.0820576	-0.178865	0.134473	-0.126804	-0.149613	0.050784	0.708932	-0.00593665	-0.136569	-0.0473149	FALSE	None
ARHGEF11	Uncharacterized protein OS=Chlorocebus sabaeus GN=ARHGEF11 PE=4 SV=1 - [A0A0D9S4I9_CHLSB]	A0A0D9S4I9	RLSRSPPSLALR	2	DPRRLSRSPPSLALR	S1460	S	100	0.244422	-0.137493	0.0161086	-0.137106	-0.210654	-0.12763	-0.436219	0.049014	0.0613731	0.113281	0.108284	0.455014	-0.00351726	-0.258168	0.074556	FALSE	None
ARHGEF11	Uncharacterized protein OS=Chlorocebus sabaeus GN=ARHGEF11 PE=4 SV=1 - [A0A0D9S4I9_CHLSB]	A0A0D9S4I9	RLSRSPPSLALR	2	NGDPRRLSRSPPSLA	S1458	S	100	0.244422	-0.137493	0.0161086	-0.137106	-0.210654	-0.12763	-0.436219	0.049014	0.0613731	0.113281	0.108284	0.455014	-0.00351726	-0.258168	0.074556	FALSE	None
ARHGEF11	Uncharacterized protein OS=Chlorocebus sabaeus GN=ARHGEF11 PE=4 SV=1 - [A0A0D9S4I9_CHLSB]	A0A0D9S4I9	SLENPTPPFTPK	2	ASSLSTRSLENPTPP	S705	S	100	-0.00579101	-0.0584698	-0.0446643	0.0749034	0.162306	0.287582	0.342356	0.138165	0.121459	0.0839783	0.017729	0.018806	-0.00850543	0.264081	0.114534	FALSE	None
ARHGEF11	Uncharacterized protein OS=Chlorocebus sabaeus GN=ARHGEF11 PE=4 SV=1 - [A0A0D9S4I9_CHLSB]	A0A0D9S4I9	SLENPTPPFTPK	2	ENPTPPFTPKMGRRS	T714	T	100	0.17283	-0.00143756	-0.025696	-0.134975	-0.00257332	0.0678385	0.0829314	0.242265	0.248942	-0.116092	0.535749	0.433584	0.00268034	0.0493988	0.125039	FALSE	None
ARHGEF11	Uncharacterized protein OS=Chlorocebus sabaeus GN=ARHGEF11 PE=4 SV=1 - [A0A0D9S4I9_CHLSB]	A0A0D9S4I9	SLENPTPPFTPK	2	TRSLENPTPPFTPKM	T710	T	100	0.0566173	-0.0416762	-0.0351802	0.0508207	0.148522	0.232903	0.212644	0.190215	0.168964	0.0155532	0.00381954	0.152772	0.00764541	0.198023	0.124911	FALSE	None
ARHGEF11	Uncharacterized protein OS=Chlorocebus sabaeus GN=ARHGEF11 PE=4 SV=1 - [A0A0D9S4I9_CHLSB]	A0A0D9S4I9	SPPSLALR	1	DPRRLSRSPPSLALR	S1460	S	100	-0.0420989	-0.0584049	0.0161321	0.072825	0.0706933	0.384034	0.329091	0.0830495	0.174898	-0.158183	0.100679	0.756126	-0.00288666	0.261273	0.0332548	FALSE	None
ARHGEF11	Uncharacterized protein OS=Chlorocebus sabaeus GN=ARHGEF11 PE=4 SV=1 - [A0A0D9S4I9_CHLSB]	A0A0D9S4I9	SRSDVDMDAAAEATR	1	ENVPRSRSDVDMDAA	S677	S	100	-0.0541783	-0.0297676	0.0463794	0.00136718	0.244429	0.0221628	0.121514	0.0831708	0.245747	0.0832105	0.153764	0.0982572	-0.00904982	0.129369	0.137376	FALSE	None
ARHGEF11	Uncharacterized protein OS=Chlorocebus sabaeus GN=ARHGEF11 PE=4 SV=1 - [A0A0D9S4I9_CHLSB]	A0A0D9S4I9	TRNSGIWESPELDRNPAEEASSTEAAGGYK	1	LPPRTRNSGIWESPE	S1340	S	99.3	-0.0281282	-0.0711305	0.143189	-0.0597749	0.236769	-0.347082	0.0509583	-0.118616	-0.244686	0.239493	0.936664	0.826498	-0.00396119	-0.0197849	-0.0412698	FALSE	None
ARHGEF11	Uncharacterized protein OS=Chlorocebus sabaeus GN=ARHGEF11 PE=4 SV=1 - [A0A0D9S4I9_CHLSB]	A0A0D9S4I9	WTDGSLSPPTK	1	RWTDGSLSPPTKEPL	S1527	S	100	0.0104149	-0.075433	0.0784911	-0.0200746	0.0150318	-0.0371332	-0.020543	-0.0369424	-0.0162574	-0.101298	0.741	0.278838	-0.00165042	-0.0142148	-0.0514992	FALSE	None
ARHGEF12	Uncharacterized protein OS=Chlorocebus sabaeus GN=ARHGEF12 PE=4 SV=1 - [A0A0D9S3Y4_CHLSB]	A0A0D9S3Y4	GFPSILGPPR	1	GKRRGFPSILGPPRR	S599	S	100	-0.0473577	-0.0998677	0.095991	0.0292958	0.369526	0.342723	0.206906	0.0433291	0.296167	-0.0198012	0.0072351	0.371821	-0.00548465	0.306385	0.106565	FALSE	None
ARHGEF12	Uncharacterized protein OS=Chlorocebus sabaeus GN=ARHGEF12 PE=4 SV=1 - [A0A0D9S3Y4_CHLSB]	A0A0D9S3Y4	IASHDFDPTDSSSK	1	QKVERIASHDFDPTD	S41	S	100	0.0735528	-0.103098	0.0350845	-0.0108299	0.550342	0.372886	0.386157	0.313018	0.40781	0.413163	0.00405978	0.00064116	-0.00132279	0.436462	0.377997	FALSE	None
ARHGEF12	Uncharacterized protein OS=Chlorocebus sabaeus GN=ARHGEF12 PE=4 SV=1 - [A0A0D9S3Y4_CHLSB]	A0A0D9S3Y4	ITSPVLMGEENNVVHNQK	1	GNMERITSPVLMGEE	S190	S	99.6	0.0225146	-0.0162468	-0.029154	0.0295356	-0.0724806	0.0395765	-0.0555779	0.14663	0.0123305	-0.020212	0.475822	0.478343	0.00166235	-0.029494	0.0462497	FALSE	None
ARHGEF12	Uncharacterized protein OS=Chlorocebus sabaeus GN=ARHGEF12 PE=4 SV=1 - [A0A0D9S3Y4_CHLSB]	A0A0D9S3Y4	QVGETPAPGDTLDGTPR	1	PGDTLDGTPRTLNTV	T703	T	100	-0.020163	-0.0239291	0.0577704	-0.00160072	-0.176072	-0.038188	-0.218513	-0.605892	-0.622016	-0.539209	0.100689	4.6655e-05	0.00301939	-0.144258	-0.589039	FALSE	None
ARHGEF12	Uncharacterized protein OS=Chlorocebus sabaeus GN=ARHGEF12 PE=4 SV=1 - [A0A0D9S3Y4_CHLSB]	A0A0D9S3Y4	SETIQDTDTQSLVGSPSIR	1	DTQSLVGSPSIRIAP	S341	S	100	-0.0774375	-0.0390201	-0.00339842	0.0402156	-0.114498	0.0524103	-0.0329887	-0.0823988	-0.0412984	0.00437571	0.841894	0.600595	-0.0199101	-0.0316922	-0.0397738	FALSE	None
ARHGEF12	Uncharacterized protein OS=Chlorocebus sabaeus GN=ARHGEF12 PE=4 SV=1 - [A0A0D9S3Y4_CHLSB]	A0A0D9S3Y4	SETIQDTDTQSLVGSPSIR	1	IQDTDTQSLVGSPSI	S337	S	100	-0.125595	-0.0460289	0.172135	-0.0396142	0.173303	0.0995029	-0.0247028	0.166332	0.0241349	0.0862946	0.331899	0.238881	-0.00977561	0.0827009	0.0922539	FALSE	None
ARHGEF12	Uncharacterized protein OS=Chlorocebus sabaeus GN=ARHGEF12 PE=4 SV=1 - [A0A0D9S3Y4_CHLSB]	A0A0D9S3Y4	SETIQDTDTQSLVGSPSIR	2	DTQSLVGSPSIRIAP	S341	S	100	0.0448102	-0.0230026	0.0516617	-0.0685015	-0.0360399	0.0632372	0.23577	0.0404694	0.0470416	0.0862008	0.393906	0.147326	0.00124198	0.0876556	0.0579039	FALSE	None
ARHGEF12	Uncharacterized protein OS=Chlorocebus sabaeus GN=ARHGEF12 PE=4 SV=1 - [A0A0D9S3Y4_CHLSB]	A0A0D9S3Y4	SETIQDTDTQSLVGSPSIR	2	IQDTDTQSLVGSPSI	S337	S	100	0.0448102	-0.0230026	0.0516617	-0.0685015	-0.0360399	0.0632372	0.23577	0.0404694	0.0470416	0.0862008	0.393906	0.147326	0.00124198	0.0876556	0.0579039	FALSE	None
ARHGEF12	Uncharacterized protein OS=Chlorocebus sabaeus GN=ARHGEF12 PE=4 SV=1 - [A0A0D9S3Y4_CHLSB]	A0A0D9S3Y4	TASQGPQTDSVIQNSENIK	1	FPRYRTASQGPQTDS	S1288	S	100	-0.0999038	0.0813251	0.0325547	-0.0148294	0.322957	0.116075	0.229698	0.135703	0.0620945	0.0335137	0.0405397	0.176599	-0.00021336	0.22291	0.0771038	FALSE	None
ARHGEF12	Uncharacterized protein OS=Chlorocebus sabaeus GN=ARHGEF12 PE=4 SV=1 - [A0A0D9S3Y4_CHLSB]	A0A0D9S3Y4	YRTASQGPQTDSVIQNSENIK	1	FPRYRTASQGPQTDS	S1288	S	99.5	0.0444765	-0.167585	0.174743	-0.0867458	-0.555571	-0.627019	-0.809727	-0.296232	-0.236773	0.211042	0.00193578	0.617721	-0.00877798	-0.664106	-0.107321	FALSE	None
ARHGEF17	Uncharacterized protein OS=Chlorocebus sabaeus GN=ARHGEF17 PE=4 SV=1 - [A0A0D9QVP3_CHLSB]	A0A0D9QVP3	AATSEEPTGFSVDSNLLGSLSPK	1	SNLLGSLSPKTGLPA	S767	S	100	-0.0321192	-0.0539915	0.0661656	0.0124942	0.268907	0.0852005	0.145494	-0.0279492	0.11207	0.0678755	0.0689771	0.351589	-0.00186273	0.166534	0.0506656	FALSE	None
ARHGEF17	Uncharacterized protein OS=Chlorocebus sabaeus GN=ARHGEF17 PE=4 SV=1 - [A0A0D9QVP3_CHLSB]	A0A0D9QVP3	DSPSAGGSMGQLEPVSIPAPASPGTRPTLK	1	VSIPAPASPGTRPTL	S530	S	99.2	-0.037884	0.0489032	0.0475423	-0.047396	-0.0609316	0.149031	0.162796	-0.0976127	-0.0246556	0.20456	0.383576	0.816004	0.00279139	0.0836318	0.0274306	FALSE	None
ARHGEF17	Uncharacterized protein OS=Chlorocebus sabaeus GN=ARHGEF17 PE=4 SV=1 - [A0A0D9QVP3_CHLSB]	A0A0D9QVP3	EEDTDTPGLR	1	PREEDTDTPGLRRRA	T35	T	100	0.114429	-0.116358	-0.047572	0.043679	0.372177	-0.0298792	0.325126	0.608792	0.58491	0.428268	0.211848	0.00124154	-0.00145536	0.222475	0.540657	FALSE	None
ARHGEF17	Uncharacterized protein OS=Chlorocebus sabaeus GN=ARHGEF17 PE=4 SV=1 - [A0A0D9QVP3_CHLSB]	A0A0D9QVP3	EVEPVLPPSSSEPILVEQR	1	PVLPPSSSEPILVEQ	S865	S	99.2	-0.0954696	-0.0660899	0.0502951	0.0893355	0.260445	0.164242	0.171007	0.00983148	0.0317033	0.106673	0.0137677	0.352775	-0.00548222	0.198564	0.0494026	FALSE	None
ARHGEF17	Uncharacterized protein OS=Chlorocebus sabaeus GN=ARHGEF17 PE=4 SV=1 - [A0A0D9QVP3_CHLSB]	A0A0D9QVP3	MGAQQDDGSDAPPESPDWAR	1	GSDAPPESPDWARDV	S622	S	100	-0.0388009	0.202541	-0.188541	0.0110222	-0.0901434	0.146025	-0.148498	-0.059055	-0.204457	-0.199495	0.830385	0.173154	-0.00344453	-0.0308723	-0.154335	FALSE	None
ARHGEF17	Uncharacterized protein OS=Chlorocebus sabaeus GN=ARHGEF17 PE=4 SV=1 - [A0A0D9QVP3_CHLSB]	A0A0D9QVP3	SLSDPIPQR	1	GEAYRSLSDPIPQRH	S738	S	100	0.0587462	-0.00989067	0.0129624	-0.0486438	-0.0402676	0.0661386	0.154621	0.0671728	0.0770322	0.0231725	0.425952	0.118983	0.00329352	0.060164	0.0557925	FALSE	None
ARHGEF17	Uncharacterized protein OS=Chlorocebus sabaeus GN=ARHGEF17 PE=4 SV=1 - [A0A0D9QVP3_CHLSB]	A0A0D9QVP3	SLSNPDIASETLTLLSFLR	1	SRQRKSLSNPDIASE	S466	S	99.75	0.165538	-0.212958	-0.0311993	0.0382032	-0.0430558	-0.0909801	-0.0456949	-0.058743	-0.253533	0.0825143	0.576829	0.622379	-0.0101042	-0.0599103	-0.0765871	FALSE	None
ARHGEF17	Uncharacterized protein OS=Chlorocebus sabaeus GN=ARHGEF17 PE=4 SV=1 - [A0A0D9QVP3_CHLSB]	A0A0D9QVP3	SPSFGAGEGLLR	1	WGVYRSPSFGAGEGL	S423	S	100	0.0146058	-0.0511777	0.00551959	0.03081	0.200114	0.369629	0.286358	0.243185	0.404808	0.282007	0.0182784	0.0147707	-6.06109e-05	0.285367	0.31	FALSE	None
ARHGEF2	Uncharacterized protein OS=Chlorocebus sabaeus GN=ARHGEF2 PE=4 SV=1 - [A0A0D9S508_CHLSB]	A0A0D9S508	EPALPLEPDSGGNTSPGVTANGEAR	1	ALPLEPDSGGNTSPG	S683	S	98.2	-0.110937	0.123443	0.0729472	-0.0877484	0.0589126	0.232453	0.0104098	0.198061	0.80019	0.565435	0.313287	0.0841326	-0.000573924	0.100592	0.521229	FALSE	None
ARHGEF2	Uncharacterized protein OS=Chlorocebus sabaeus GN=ARHGEF2 PE=4 SV=1 - [A0A0D9S508_CHLSB]	A0A0D9S508	EPALPLEPDSGGNTSPGVTANGEAR	1	EPDSGGNTSPGVTAN	T687	T	99.4	0.112842	0.0766137	-0.0702622	-0.102009	-0.167892	-0.0192464	-0.0233729	-0.0452227	0.00134056	-0.00844307	0.350215	0.716017	0.00429606	-0.0701704	-0.0174417	FALSE	None
ARHGEF2	Uncharacterized protein OS=Chlorocebus sabaeus GN=ARHGEF2 PE=4 SV=1 - [A0A0D9S508_CHLSB]	A0A0D9S508	EPALPLEPDSGGNTSPGVTANGEAR	1	PDSGGNTSPGVTANG	S688	S	100	-0.0462851	0.025091	0.100246	-0.0710149	0.222459	0.209247	-0.238066	-0.0615125	-0.0565621	0.0067475	0.723569	0.422305	0.00200921	0.0645467	-0.037109	FALSE	None
ARHGEF2	Uncharacterized protein OS=Chlorocebus sabaeus GN=ARHGEF2 PE=4 SV=1 - [A0A0D9S508_CHLSB]	A0A0D9S508	ERPSSAIYPSDSFR	1	TTIRERPSSAIYPSD	S113	S	99.6	0.00717313	-0.181169	0.115037	0.0226201	0.357836	0.0428837	0.21931	-0.0514079	0.111759	0.491485	0.126785	0.355462	-0.00908465	0.206676	0.183945	FALSE	None
ARHGEF2	Uncharacterized protein OS=Chlorocebus sabaeus GN=ARHGEF2 PE=4 SV=1 - [A0A0D9S508_CHLSB]	A0A0D9S508	ERQELGSPEER	1	RERQELGSPEERLQD	S924	S	100	-0.128035	-0.00713718	0.0615432	0.0566552	0.163181	0.357002	0.11605	0.106973	0.186893	0.17044	0.0765345	0.0293526	-0.00424349	0.212078	0.154768	FALSE	None
ARHGEF2	Uncharacterized protein OS=Chlorocebus sabaeus GN=ARHGEF2 PE=4 SV=1 - [A0A0D9S508_CHLSB]	A0A0D9S508	HFEDRERQELGSPEER	1	RERQELGSPEERLQD	S924	S	100	-0.159321	-0.0189741	0.0165228	0.131343	-1.04887	-1.15244	-1.25567	-0.526468	-0.377075	-0.425099	5.19687e-05	0.00212808	-0.00760719	-1.15232	-0.44288	FALSE	None
ARHGEF2	Uncharacterized protein OS=Chlorocebus sabaeus GN=ARHGEF2 PE=4 SV=1 - [A0A0D9S508_CHLSB]	A0A0D9S508	ILSQSTDSLNMR	1	LRRILSQSTDSLNMR	S166	S	99.6	0.0226315	0.0279625	0.0125213	-0.0309528	-0.0379232	0.0161358	-0.0189597	-0.129447	-0.151627	-0.325166	0.351064	0.070739	0.00804064	-0.0135824	-0.20208	FALSE	None
ARHGEF2	Uncharacterized protein OS=Chlorocebus sabaeus GN=ARHGEF2 PE=4 SV=1 - [A0A0D9S508_CHLSB]	A0A0D9S508	ILSQSTDSLNMR	2	ILSQSTDSLNMRNRT	S169	S	100	0.0276643	-0.0859605	-0.0352748	0.0809478	-0.118738	-0.0215769	-0.0546564	-0.0716977	-0.0747196	0.024495	0.23895	0.477892	-0.0031558	-0.0649904	-0.0406408	FALSE	None
ARHGEF2	Uncharacterized protein OS=Chlorocebus sabaeus GN=ARHGEF2 PE=4 SV=1 - [A0A0D9S508_CHLSB]	A0A0D9S508	ILSQSTDSLNMR	2	LRRILSQSTDSLNMR	S166	S	99.4	0.0276643	-0.0859605	-0.0352748	0.0809478	-0.118738	-0.0215769	-0.0546564	-0.0716977	-0.0747196	0.024495	0.23895	0.477892	-0.0031558	-0.0649904	-0.0406408	FALSE	None
ARHGEF2	Uncharacterized protein OS=Chlorocebus sabaeus GN=ARHGEF2 PE=4 SV=1 - [A0A0D9S508_CHLSB]	A0A0D9S508	LSPPHSPR	1	EEGSSRLSPPHSPRD	S948	S	100	-0.0466978	-0.466942	0.0916809	0.254024	0.356699	0.107233	0.26674	0.324156	0.451639	0.395222	0.166801	0.064385	-0.0419839	0.243557	0.390339	FALSE	None
ARHGEF2	Uncharacterized protein OS=Chlorocebus sabaeus GN=ARHGEF2 PE=4 SV=1 - [A0A0D9S508_CHLSB]	A0A0D9S508	QELGSPEER	1	RERQELGSPEERLQD	S924	S	100	0.0217395	0.0136096	-0.0232629	0.0206164	0.0689626	0.134028	0.144971	0.129193	0.0615995	-0.0422512	0.0289184	0.496344	0.00817565	0.115987	0.0495139	FALSE	None
ARHGEF2	Uncharacterized protein OS=Chlorocebus sabaeus GN=ARHGEF2 PE=4 SV=1 - [A0A0D9S508_CHLSB]	A0A0D9S508	RILSQSTDSLNMR	1	LRRILSQSTDSLNMR	S166	S	99.4	-0.121776	-0.177297	0.179918	0.0554804	-0.355368	-0.602444	-0.712677	-0.650191	-0.225504	-0.238128	0.0145381	0.106127	-0.0159189	-0.55683	-0.371274	FALSE	None
ARHGEF2	Uncharacterized protein OS=Chlorocebus sabaeus GN=ARHGEF2 PE=4 SV=1 - [A0A0D9S508_CHLSB]	A0A0D9S508	RRSLPAGDALYLSFNPPQPNR	1	PVDPRRRSLPAGDAL	S878	S	100	-0.0720464	0.0838564	-0.153399	0.217888	-0.313956	-0.145953	-0.352387	0.0596043	-0.0932118	-0.37741	0.0388288	0.369527	0.0190748	-0.270765	-0.137006	TRUE	None
ARHGEF2	Uncharacterized protein OS=Chlorocebus sabaeus GN=ARHGEF2 PE=4 SV=1 - [A0A0D9S508_CHLSB]	A0A0D9S508	SLPAGDALYLSFNPPQPNR	1	PVDPRRRSLPAGDAL	S878	S	100	-0.12503	-0.0107415	0.091969	0.00291343	0.227543	0.176992	0.010002	-0.108623	-0.0307353	0.226397	0.140051	0.747932	-0.0102222	0.138179	0.0290128	TRUE	None
ARHGEF2	Uncharacterized protein OS=Chlorocebus sabaeus GN=ARHGEF2 PE=4 SV=1 - [A0A0D9S508_CHLSB]	A0A0D9S508	SVSTTNIAGHFNDESPLGLR	1	AGHFNDESPLGLRRI	S155	S	100	0.00920175	-0.189623	0.117655	0.024068	0.18714	-0.178919	-0.10002	-0.0839497	-0.0277584	-0.177427	0.880167	0.318211	-0.00967456	-0.0305994	-0.0963783	FALSE	None
ARHGEF2	Uncharacterized protein OS=Chlorocebus sabaeus GN=ARHGEF2 PE=4 SV=1 - [A0A0D9S508_CHLSB]	A0A0D9S508	SVSTTNIAGHFNDESPLGLR	1	LSLAKSVSTTNIAGH	S143	S	99.85	0.0881441	-0.092352	0.0491298	-0.0479659	0.0699809	0.161234	-0.0291308	0.0489929	0.111363	0.0746332	0.378934	0.157492	-0.000761001	0.0673612	0.0783298	FALSE	None
ARHGEF2	Uncharacterized protein OS=Chlorocebus sabaeus GN=ARHGEF2 PE=4 SV=1 - [A0A0D9S508_CHLSB]	A0A0D9S508	SVSTTNIAGHFNDESPLGLRR	1	LSLAKSVSTTNIAGH	S143	S	99.45	0.0791092	-0.200319	0.124468	-0.0388339	-0.651477	-0.920584	-0.746081	-0.487237	-0.505746	-0.354308	0.00116883	0.00430726	-0.00889391	-0.772714	-0.449097	FALSE	None
ARHGEF26	Uncharacterized protein OS=Chlorocebus sabaeus GN=ARHGEF26 PE=4 SV=1 - [A0A0D9RHQ3_CHLSB]	A0A0D9RHQ3	AVANGGTASPEYR	1	VANGGTASPEYRAAS	S97	S	100	0.0753003	-0.0423141	0.0345296	-0.0597144	0.166961	-0.0841687	-0.110829	0.115714	0.0538555	0.511386	0.913309	0.25402	0.00195032	-0.00934555	0.226985	FALSE	None
ARHGEF26	Uncharacterized protein OS=Chlorocebus sabaeus GN=ARHGEF26 PE=4 SV=1 - [A0A0D9RHQ3_CHLSB]	A0A0D9RHQ3	AVVSGFDFDSPTSSK	1	SYRRAVVSGFDFDSP	S321	S	100	-0.0224748	0.0224699	-0.0279942	0.0361659	0.082828	0.214637	0.132247	0.118795	0.196073	0.315401	0.0500338	0.0585848	0.00204172	0.143237	0.21009	FALSE	None
ARHGEF26	Uncharacterized protein OS=Chlorocebus sabaeus GN=ARHGEF26 PE=4 SV=1 - [A0A0D9RHQ3_CHLSB]	A0A0D9RHQ3	DQLLVESCDNEELNSSPGK	1	DNEELNSSPGKNSST	S723	S	99.5	-0.133514	0.00706296	0.0227514	0.0872362	-0.383198	-0.324266	-0.296835	-0.108365	-0.245059	-0.239836	0.00231085	0.0310643	-0.00411587	-0.334766	-0.197753	FALSE	None
ARHGEF26	Uncharacterized protein OS=Chlorocebus sabaeus GN=ARHGEF26 PE=4 SV=1 - [A0A0D9RHQ3_CHLSB]	A0A0D9RHQ3	NRMSQPVLK	1	SKKKNRMSQPVLKAV	S338	S	100	0.00477544	0.0091799	-0.0583499	0.0401739	-0.0659199	0.138393	0.0447092	0.152169	0.183658	-0.0198632	0.575324	0.228754	-0.00105517	0.0390609	0.105321	FALSE	None
ARHGEF26	Uncharacterized protein OS=Chlorocebus sabaeus GN=ARHGEF26 PE=4 SV=1 - [A0A0D9RHQ3_CHLSB]	A0A0D9RHQ3	RAVANGGTASPEYR	1	VANGGTASPEYRAAS	S97	S	99.75	0.13859	0.15558	-0.111587	-0.162882	-0.162337	0.0768481	-0.117797	0.0392647	-0.14731	-0.181745	0.540581	0.388632	0.00492522	-0.067762	-0.0965968	FALSE	None
ARHGEF26	Uncharacterized protein OS=Chlorocebus sabaeus GN=ARHGEF26 PE=4 SV=1 - [A0A0D9RHQ3_CHLSB]	A0A0D9RHQ3	SIPQPQLLGR	1	TPLWRRRSIPQPQLL	S22	S	100	0.011742	-0.0530197	0.102628	-0.0507309	0.148301	0.0129255	0.284434	0.105103	0.108939	0.288474	0.194163	0.0911142	0.00265476	0.148553	0.167505	FALSE	None
ARHGEF26	Uncharacterized protein OS=Chlorocebus sabaeus GN=ARHGEF26 PE=4 SV=1 - [A0A0D9RHQ3_CHLSB]	A0A0D9RHQ3	SPANGPVTLPAPPPPVLR	1	VPGGSPKSPANGPVT	S126	S	100	0.0174168	0.0478509	-0.0579113	0.00418714	0.167688	0.443183	0.400524	0.256869	0.174634	0.368683	0.0517941	0.0290071	0.00288591	0.337132	0.266729	FALSE	None
ARHGEF26	Uncharacterized protein OS=Chlorocebus sabaeus GN=ARHGEF26 PE=4 SV=1 - [A0A0D9RHQ3_CHLSB]	A0A0D9RHQ3	SPANGPVTLPAPPPPVLRSPR	1	PPPPVLRSPRTPNAP	S144	S	100	-0.000777332	-0.0307859	-0.13521	0.114909	-0.169165	-0.145851	-0.178165	-0.00349917	-0.0111626	-0.213115	0.0579707	0.503344	-0.0129661	-0.164394	-0.0759257	FALSE	None
ARHGEF26	Uncharacterized protein OS=Chlorocebus sabaeus GN=ARHGEF26 PE=4 SV=1 - [A0A0D9RHQ3_CHLSB]	A0A0D9RHQ3	TVHRSPLLLGAQR	1	DSRTVHRSPLLLGAQ	S79	S	100	-0.0154777	-0.0423906	0.0229434	0.0296535	0.199212	-0.263151	-0.043231	-0.0328859	-0.0410756	0.117694	0.821467	0.792902	-0.00131784	-0.0357231	0.0145776	FALSE	None
ARHGEF28	Uncharacterized protein OS=Chlorocebus sabaeus GN=ARHGEF28 PE=4 SV=1 - [A0A0D9RSI9_CHLSB]	A0A0D9RSI9	AESLPLSSNLQSK	1	FNISRAESLPLSSNL	S522	S	100	0.0215572	-0.0914698	0.0633002	-0.00455933	0.174408	0.172337	0.134282	0.146933	0.144174	0.274178	0.0104878	0.0230952	-0.00279292	0.160342	0.188428	FALSE	None
ARHGEF28	Uncharacterized protein OS=Chlorocebus sabaeus GN=ARHGEF28 PE=4 SV=1 - [A0A0D9RSI9_CHLSB]	A0A0D9RSI9	AGIPSGDELDSFETNTEPDFNISR	1	PSGDELDSFETNTEP	S506	S	100	-0.109733	-0.0981292	0.290423	-0.14901	0.0411642	0.0107496	-0.121702	-0.0296073	0.203768	0.178553	0.956295	0.338819	-0.0166122	-0.0232627	0.117571	FALSE	None
ARHGEF28	Uncharacterized protein OS=Chlorocebus sabaeus GN=ARHGEF28 PE=4 SV=1 - [A0A0D9RSI9_CHLSB]	A0A0D9RSI9	SATSLESESDSNSCR	1	RSATSLESESDSNSC	S763	S	99.5	0.187134	-0.0536813	-0.228303	0.0846879	-0.29006	-0.114333	-0.376692	-0.0981686	-0.352349	-0.712154	0.0817762	0.148646	-0.00254064	-0.260362	-0.387557	FALSE	None
ARHGEF28	Uncharacterized protein OS=Chlorocebus sabaeus GN=ARHGEF28 PE=4 SV=1 - [A0A0D9RSI9_CHLSB]	A0A0D9RSI9	SATSLESESDSNSCR	1	SFRRSATSLESESDS	S760	S	99.6	0.115341	0.112398	-0.188662	-0.0265241	0.318439	0.415615	0.697579	0.535957	0.501987	0.620975	0.0297046	0.00189131	0.00313823	0.477211	0.552973	FALSE	None
ARHGEF28	Uncharacterized protein OS=Chlorocebus sabaeus GN=ARHGEF28 PE=4 SV=1 - [A0A0D9RSI9_CHLSB]	A0A0D9RSI9	SVPGTTLESFR	1	QVHPLSRSVPGTTLE	S745	S	100	-0.00282468	-0.0255405	0.0312666	0.00056032	0.200905	0.099994	0.0649278	0.0901521	0.0790233	0.0845262	0.0871134	0.00392229	0.000865433	0.121942	0.0845672	FALSE	None
ARHGEF28	Uncharacterized protein OS=Chlorocebus sabaeus GN=ARHGEF28 PE=4 SV=1 - [A0A0D9RSI9_CHLSB]	A0A0D9RSI9	SVPGTTLESFRR	1	QVHPLSRSVPGTTLE	S745	S	100	0.0542134	-0.0586112	0.0717472	-0.070432	-0.432274	-0.339753	-0.377248	-0.198746	-0.0813668	-0.260889	0.00042806	0.0516029	-0.00077066	-0.383092	-0.180334	FALSE	None
ARHGEF37	Uncharacterized protein OS=Chlorocebus sabaeus GN=ARHGEF37 PE=4 SV=1 - [A0A0D9RHB0_CHLSB]	A0A0D9RHB0	TTRLSQLLK	1	SKKTTRLSQLLKQEA	S251	S	100	-0.11184	0.0257489	-0.0805288	0.14894	0.0998022	0.0969801	-0.10869	-0.0926796	0.253366	0.0440561	0.727024	0.573178	-0.00442004	0.0293641	0.0682475	FALSE	None
ARHGEF40	Uncharacterized protein OS=Chlorocebus sabaeus GN=ARHGEF40 PE=4 SV=1 - [A0A0D9RVM7_CHLSB]	A0A0D9RVM7	GGDSAPLSPGDK	1	GGDSAPLSPGDKEEA	S208	S	100	0.0664552	0.075428	-0.0441446	-0.0717751	0.154534	0.0074992	0.247672	0.179742	0.0653025	0.0608151	0.195551	0.141595	0.00649087	0.136568	0.101953	FALSE	None
ARHGEF40	Uncharacterized protein OS=Chlorocebus sabaeus GN=ARHGEF40 PE=4 SV=1 - [A0A0D9RVM7_CHLSB]	A0A0D9RVM7	GGGGGQGAEGPPGTPR	1	GAEGPPGTPRRTGKG	T178	T	100	-0.11836	0.242172	-0.166321	0.0309385	-0.111774	0.0233204	0.00163113	-0.112382	0.189276	0.122444	0.808793	0.616519	-0.00289276	-0.0289409	0.0664461	FALSE	None
ARHGEF40	Uncharacterized protein OS=Chlorocebus sabaeus GN=ARHGEF40 PE=4 SV=1 - [A0A0D9RVM7_CHLSB]	A0A0D9RVM7	GSPADAEGSPGPSR	1	SPADAEGSPGPSRVR	S70	S	100	-0.0751335	0.204164	-0.101391	-0.00974702	0.18193	0.0378554	0.21222	0.39151	0.190455	0.505221	0.172717	0.035443	0.0044733	0.144002	0.362395	FALSE	None
ARHGEF40	Uncharacterized protein OS=Chlorocebus sabaeus GN=ARHGEF40 PE=4 SV=1 - [A0A0D9RVM7_CHLSB]	A0A0D9RVM7	IQQHLGEEASPR	1	QHLGEEASPRGYRRR	S768	S	100	-0.0572999	0.0325063	-0.0298902	0.058174	-0.126358	0.0651606	-0.14112	-0.0640588	-0.0696817	-0.294169	0.418772	0.190024	0.000872536	-0.0674392	-0.142636	FALSE	None
ARHGEF5	Uncharacterized protein OS=Chlorocebus sabaeus GN=ARHGEF5 PE=4 SV=1 - [A0A0D9R437_CHLSB]	A0A0D9R437	AEELSPAALSPSLEPIR	2	ELSPAALSPSLEPIR	S451	S	100	-0.0417335	0.0103633	-0.241118	0.214371	0.0194606	-0.105748	-0.26585	-0.0960222	0.127449	-0.127932	0.447603	0.891875	-0.0145291	-0.117379	-0.0321685	FALSE	None
ARHGEF5	Uncharacterized protein OS=Chlorocebus sabaeus GN=ARHGEF5 PE=4 SV=1 - [A0A0D9R437_CHLSB]	A0A0D9R437	AEELSPAALSPSLEPIR	2	ESRAEELSPAALSPS	S446	S	100	-0.0417335	0.0103633	-0.241118	0.214371	0.0194606	-0.105748	-0.26585	-0.0960222	0.127449	-0.127932	0.447603	0.891875	-0.0145291	-0.117379	-0.0321685	FALSE	None
ARHGEF5	Uncharacterized protein OS=Chlorocebus sabaeus GN=ARHGEF5 PE=4 SV=1 - [A0A0D9R437_CHLSB]	A0A0D9R437	CSHQPISLLGSFSTEESPDK	1	GSFSTEESPDKEIGQ	S475	S	100	0.0426671	-0.242214	0.220701	-0.0842433	0.058814	-0.125389	-0.147295	-0.128892	-0.135658	-0.0630128	0.657991	0.415905	-0.0157721	-0.07129	-0.109188	FALSE	None
ARHGEF5	Uncharacterized protein OS=Chlorocebus sabaeus GN=ARHGEF5 PE=4 SV=1 - [A0A0D9R437_CHLSB]	A0A0D9R437	FYSPCEEHPAETNQSEGSESGTIR	1	SGQTRFYSPCEEHPA	S184	S	99.4	0.22435	-0.123464	0.105566	-0.229354	0.415826	0.119376	0.104065	-0.039092	0.14193	0.457067	0.193859	0.342838	-0.00572535	0.213089	0.186635	FALSE	None
ARHGEF5	Uncharacterized protein OS=Chlorocebus sabaeus GN=ARHGEF5 PE=4 SV=1 - [A0A0D9R437_CHLSB]	A0A0D9R437	FYSPCEEHPAETNQSEGSESGTIR	2	ETNQSEGSESGTIRQ	S199	S	100	-0.187203	-0.0067428	0.0412684	0.120071	-0.033501	-0.19365	0.0718609	-0.143615	0.113996	-0.0734755	0.686326	0.806538	-0.00815143	-0.0517635	-0.0343649	FALSE	None
ARHGEF5	Uncharacterized protein OS=Chlorocebus sabaeus GN=ARHGEF5 PE=4 SV=1 - [A0A0D9R437_CHLSB]	A0A0D9R437	FYSPCEEHPAETNQSEGSESGTIR	2	SGQTRFYSPCEEHPA	S184	S	99.3	-0.187203	-0.0067428	0.0412684	0.120071	-0.033501	-0.19365	0.0718609	-0.143615	0.113996	-0.0734755	0.686326	0.806538	-0.00815143	-0.0517635	-0.0343649	FALSE	None
ARHGEF5	Uncharacterized protein OS=Chlorocebus sabaeus GN=ARHGEF5 PE=4 SV=1 - [A0A0D9R437_CHLSB]	A0A0D9R437	LESLPETPGPSSPR	1	LPETPGPSSPRQPRK	S1124	S	99.6	0.024803	0.00192484	0.0623825	-0.0789722	0.200381	0.176637	0.123156	-0.0647932	0.0768572	0.183893	0.00732585	0.485644	0.00253453	0.166725	0.0653189	FALSE	None
ARHGEF5	Uncharacterized protein OS=Chlorocebus sabaeus GN=ARHGEF5 PE=4 SV=1 - [A0A0D9R437_CHLSB]	A0A0D9R437	LESLPETPGPSSPR	1	PETPGPSSPRQPRKA	S1125	S	99.6	0.0983717	-0.038596	-0.00975673	-0.0393793	0.0822917	0.219326	0.146693	0.0824472	0.0054832	0.0586634	0.0419778	0.299033	0.00265993	0.149437	0.0488646	FALSE	None
ARHGEF5	Uncharacterized protein OS=Chlorocebus sabaeus GN=ARHGEF5 PE=4 SV=1 - [A0A0D9R437_CHLSB]	A0A0D9R437	LESLPETPGPSSPRQPR	1	PETPGPSSPRQPRKA	S1125	S	99.5	0.132003	0.120749	-0.0736811	-0.149442	-0.416121	-0.44478	-0.718776	-0.117994	-0.157648	-0.0995573	0.0113773	0.155477	0.00740729	-0.526559	-0.125067	FALSE	None
ARHGEF5	Uncharacterized protein OS=Chlorocebus sabaeus GN=ARHGEF5 PE=4 SV=1 - [A0A0D9R437_CHLSB]	A0A0D9R437	NCSTVSESPTALSTPK	1	NCSTVSESPTALSTP	S663	S	100	0.0334805	-0.0489175	-0.0168106	0.0341854	0.31368	0.0776602	0.0945425	-0.0221375	-0.0202979	0.0771806	0.160276	0.789969	0.000484455	0.161961	0.0115817	FALSE	None
ARHGEF5	Uncharacterized protein OS=Chlorocebus sabaeus GN=ARHGEF5 PE=4 SV=1 - [A0A0D9R437_CHLSB]	A0A0D9R437	NCSTVSESPTALSTPK	2	ESPTALSTPKQDSQG	T669	T	100	-0.0303057	0.175598	-0.0372028	-0.0141033	-0.119877	-0.0508478	-0.181261	0.099425	0.189317	0.0724118	0.0773143	0.180177	0.0234964	-0.117328	0.120385	FALSE	None
ARHGEF5	Uncharacterized protein OS=Chlorocebus sabaeus GN=ARHGEF5 PE=4 SV=1 - [A0A0D9R437_CHLSB]	A0A0D9R437	RDSGRPPGDSSGQAVAPSEGASK	1	SWPHRRDSGRPPGDS	S1010	S	100	0.0561001	0.00861025	0.0363164	-0.0861444	0.413696	0.718926	0.58541	0.52814	0.524931	0.71347	0.0146726	0.00347183	0.00372059	0.572677	0.588847	FALSE	None
ARHGEF5	Uncharacterized protein OS=Chlorocebus sabaeus GN=ARHGEF5 PE=4 SV=1 - [A0A0D9R437_CHLSB]	A0A0D9R437	RPSILPEGSSDSR	1	RQGLRRPSILPEGSS	S1043	S	100	0.0206219	-0.239273	0.114309	0.0515025	0.322037	-0.0802419	0.144901	-0.349083	0.212747	-0.129966	0.371934	0.705342	-0.0132098	0.128899	-0.0887672	FALSE	None
ARHGEF5	Uncharacterized protein OS=Chlorocebus sabaeus GN=ARHGEF5 PE=4 SV=1 - [A0A0D9R437_CHLSB]	A0A0D9R437	SGELTALEFSVSPGLR	1	TALEFSVSPGLRRKL	S1404	S	99.6	0.0443111	-0.0681164	0.0234653	0.000423291	0.150624	0.111806	0.00600904	-0.0983611	-0.0548274	0.193857	0.161918	0.897457	2.08358e-05	0.0894795	0.0135563	FALSE	None
ARHGEF5	Uncharacterized protein OS=Chlorocebus sabaeus GN=ARHGEF5 PE=4 SV=1 - [A0A0D9R437_CHLSB]	A0A0D9R437	TSWPPATGR	1	PTSAGRTSWPPATGR	S896	S	100	0.140519	-0.0858491	-0.105615	0.0475376	-0.101281	0.126883	-0.0545368	0.00981844	-0.0520327	-0.125361	0.927041	0.468835	-0.000851976	-0.00964492	-0.0558583	FALSE	None
ARHGEF6	Uncharacterized protein OS=Chlorocebus sabaeus GN=ARHGEF6 PE=4 SV=1 - [A0A0D9R545_CHLSB]	A0A0D9R545	ERMSYILK	1	LGYKERMSYILKESS	S613	S	100	0.106743	-0.0410019	-0.102622	0.0420298	0.154729	-0.155627	-0.235283	0.11006	0.122786	0.154965	0.581097	0.0642315	0.00128718	-0.078727	0.12927	FALSE	None
ARHGEF7	Uncharacterized protein OS=Chlorocebus sabaeus GN=ARHGEF7 PE=4 SV=1 - [A0A0D9RY05_CHLSB]	A0A0D9RY05	KPSDEEFASR	1	RKPERKPSDEEFASR	S673	S	100	0.0555571	-0.0519228	0.011437	-0.0217039	0.120597	0.236406	0.273379	0.110927	0.127186	0.0171961	0.0259508	0.108969	-0.00165813	0.210127	0.0851029	TRUE	None
ARHGEF7	Uncharacterized protein OS=Chlorocebus sabaeus GN=ARHGEF7 PE=4 SV=1 - [A0A0D9RY05_CHLSB]	A0A0D9RY05	SNGQTVIEEK	1	IIVEETKSNGQTVIE	S795	S	100	-0.0263415	0.0239226	0.0260566	-0.0141801	-0.209584	0.0654991	-0.0119136	0.162074	0.13133	0.152518	0.576653	0.000312757	0.00236437	-0.0519994	0.148641	FALSE	None
ARID1A	Uncharacterized protein OS=Chlorocebus sabaeus GN=ARID1A PE=4 SV=1 - [A0A0D9S841_CHLSB]	A0A0D9S841	FGAMGGGGPSAAGGGTPQPTATPTLNQLLTSPSSAR	1	TLNQLLTSPSSARGY	S252	S	99	-0.0297814	-0.0591952	0.165274	-0.0933571	-0.0401116	0.0604817	0.0106641	0.53437	0.226324	0.00739522	0.832093	0.223917	-0.00426504	0.0103447	0.25603	FALSE	None + Transcription factor
ARID1A	Uncharacterized protein OS=Chlorocebus sabaeus GN=ARID1A PE=4 SV=1 - [A0A0D9S841_CHLSB]	A0A0D9S841	FPFGISPAQSHR	1	SKFPFGISPAQSHRN	S1895	S	100	0.0344447	-0.141882	0.0663731	-0.025421	0.0957948	-0.164318	0.0227675	-0.0219757	0.0356084	0.0375582	0.988719	0.536487	-0.0166214	-0.0152519	0.0170637	FALSE	None + Transcription factor
ARID1A	Uncharacterized protein OS=Chlorocebus sabaeus GN=ARID1A PE=4 SV=1 - [A0A0D9S841_CHLSB]	A0A0D9S841	GPSPSPVGSPASVAQSR	1	LPGIRGPSPSPVGSP	S649	S	100	0.0740029	-0.000529563	-0.0397403	0.0104012	0.308656	0.186929	0.324477	0.227538	0.156721	0.202499	0.0113607	0.00206274	0.0110335	0.273354	0.195586	FALSE	None + Transcription factor
ARID1A	Uncharacterized protein OS=Chlorocebus sabaeus GN=ARID1A PE=4 SV=1 - [A0A0D9S841_CHLSB]	A0A0D9S841	GPSPSPVGSPASVAQSR	2	GIRGPSPSPVGSPAS	S651	S	99.45	0.0927898	-0.0285632	-0.0498307	-0.0194971	-0.104838	-0.307223	-0.287287	-0.037535	-0.185995	-0.25248	0.0487077	0.113422	-0.00127532	-0.233116	-0.15867	FALSE	None + Transcription factor
ARID1A	Uncharacterized protein OS=Chlorocebus sabaeus GN=ARID1A PE=4 SV=1 - [A0A0D9S841_CHLSB]	A0A0D9S841	GPSPSPVGSPASVAQSR	2	LPGIRGPSPSPVGSP	S649	S	100	-0.017291	-0.066455	-0.0231411	0.0636256	0.0563513	0.0223163	0.1262	-0.04416	-0.0131584	-0.0142517	0.116845	0.677108	-0.0108154	0.0682893	-0.0238567	FALSE	None + Transcription factor
ARID1A	Uncharacterized protein OS=Chlorocebus sabaeus GN=ARID1A PE=4 SV=1 - [A0A0D9S841_CHLSB]	A0A0D9S841	GPSPSPVGSPASVAQSR	2	PSPSPVGSPASVAQS	S655	S	99.3	0.0785186	-0.066455	0.0514402	0.0459604	-0.0492703	-0.0303849	0.1262	-0.0379138	-0.0131584	-0.165169	0.864287	0.160636	0.027366	0.0155151	-0.0720804	FALSE	None + Transcription factor
ARID1A	Uncharacterized protein OS=Chlorocebus sabaeus GN=ARID1A PE=4 SV=1 - [A0A0D9S841_CHLSB]	A0A0D9S841	NPQMPQYSSPQPGSALSPR	1	PQPGSALSPRQPSGG	S725	S	100	0.134649	-0.0458647	0.100001	-0.193999	0.0430893	-0.176943	0.257339	-0.431282	-0.036947	0.532267	0.788271	0.943967	-0.00130355	0.0411616	0.0213461	FALSE	None + Transcription factor
ARID1A	Uncharacterized protein OS=Chlorocebus sabaeus GN=ARID1A PE=4 SV=1 - [A0A0D9S841_CHLSB]	A0A0D9S841	NPQMPQYSSPQPGSALSPR	2	PQPGSALSPRQPSGG	S725	S	100	-0.0355648	0.0769736	0.0298184	-0.0361789	0.0884249	-0.000549216	-0.11578	0.0305437	0.00861482	0.0466062	0.800486	0.541047	0.00876208	-0.00930129	0.0285882	FALSE	None + Transcription factor
ARID1A	Uncharacterized protein OS=Chlorocebus sabaeus GN=ARID1A PE=4 SV=1 - [A0A0D9S841_CHLSB]	A0A0D9S841	QSTGSAPQGPAYHGVNR	1	NYANRQSTGSAPQGP	T1465	T	99.1	0.00390891	-0.0397254	0.0266753	0.0104982	0.148455	-0.0304433	0.607743	-0.0248868	0.122418	0.404952	0.331373	0.315703	0.000339253	0.241918	0.167495	FALSE	None + Transcription factor
ARID1A	Uncharacterized protein OS=Chlorocebus sabaeus GN=ARID1A PE=4 SV=1 - [A0A0D9S841_CHLSB]	A0A0D9S841	SAYPPPAPAYALSSPR	1	APAYALSSPRGGTPG	S184	S	99.5	-0.0687809	-0.207012	0.0631211	0.15092	0.0272095	-0.305861	-0.12179	-0.0293558	0.0310312	0.0489545	0.392113	0.715211	-0.015438	-0.13348	0.0168766	FALSE	None + Transcription factor
ARID1A	Uncharacterized protein OS=Chlorocebus sabaeus GN=ARID1A PE=4 SV=1 - [A0A0D9S841_CHLSB]	A0A0D9S841	SHHAPMSPGSSGGGGQPLAR	1	RSHHAPMSPGSSGGG	S316	S	100	0.162271	-0.00935371	-0.0430042	-0.0673426	-0.0150745	-0.0262876	-0.0777934	-0.0150145	0.0294944	-0.00976504	0.417515	0.875549	0.0106426	-0.0397185	0.00157162	FALSE	None + Transcription factor
ARID1A	Uncharacterized protein OS=Chlorocebus sabaeus GN=ARID1A PE=4 SV=1 - [A0A0D9S841_CHLSB]	A0A0D9S841	SPFLHSGMK	1	NRTSPSKSPFLHSGM	S1555	S	100	0.0289621	0.0641548	-0.011407	-0.0596964	-0.366214	-0.206413	-0.368917	-0.396176	-0.357953	-0.356624	0.0131022	0.000158834	0.00550336	-0.313848	-0.370251	FALSE	None + Transcription factor
ARID1A	Uncharacterized protein OS=Chlorocebus sabaeus GN=ARID1A PE=4 SV=1 - [A0A0D9S841_CHLSB]	A0A0D9S841	TPQPSSPMDQMGK	1	ARTPQPSSPMDQMGK	S335	S	100	-0.0453587	-0.067761	0.0484459	-0.00973373	0.16018	0.0279232	-0.00787993	-0.10549	-0.0819712	-0.138173	0.26213	0.0324639	-0.0186019	0.0600746	-0.108545	FALSE	None + Transcription factor
ARID1A	Uncharacterized protein OS=Chlorocebus sabaeus GN=ARID1A PE=4 SV=1 - [A0A0D9S841_CHLSB]	A0A0D9S841	TPQPSSPMDQMGK	2	ARTPQPSSPMDQMGK	S335	S	99.2	-0.0917615	0.220641	-0.0570224	-0.0653191	0.210894	0.0924349	0.178349	0.200477	0.234086	0.181242	0.119169	0.0664368	0.00163447	0.160559	0.205268	FALSE	None + Transcription factor
ARID1A	Uncharacterized protein OS=Chlorocebus sabaeus GN=ARID1A PE=4 SV=1 - [A0A0D9S841_CHLSB]	A0A0D9S841	TPQPSSPMDQMGK	2	GGQPLARTPQPSSPM	T330	T	100	-0.0669349	0.0336319	0.0372155	-0.0177976	0.0782624	0.182066	0.253534	0.214305	0.155201	0.196614	0.0551451	0.00150742	-0.0034713	0.171288	0.188707	FALSE	None + Transcription factor
ARID1A	Uncharacterized protein OS=Chlorocebus sabaeus GN=ARID1A PE=4 SV=1 - [A0A0D9S841_CHLSB]	A0A0D9S841	TPQPSSPMDQMGK	2	LARTPQPSSPMDQMG	S334	S	99.3	-0.0421083	-0.153377	0.131453	0.0297239	-0.054369	0.271697	0.328719	0.228133	0.0763153	0.211987	0.248558	0.0655862	-0.00857706	0.182016	0.172145	FALSE	None + Transcription factor
ARID1A	Uncharacterized protein OS=Chlorocebus sabaeus GN=ARID1A PE=4 SV=1 - [A0A0D9S841_CHLSB]	A0A0D9S841	VSSPAPMEGGEEEEELLGPK	1	GRFSKVSSPAPMEGG	S1706	S	99.5	0.0184339	-0.0543879	-0.00504927	0.0267753	0.284887	0.259618	0.307357	0.118417	0.113845	0.198951	5.85267e-05	0.0137609	-0.00355699	0.283954	0.143738	FALSE	None + Transcription factor
ARID1B	Uncharacterized protein OS=Chlorocebus sabaeus GN=ARID1B PE=4 SV=1 - [A0A0D9RLB0_CHLSB]	A0A0D9RLB0	APSPASFQR	1	NHISRAPSPASFQRS	S1137	S	100	-0.115717	0.108912	-0.0429958	0.0534462	-0.127113	-0.06486	-0.202809	-0.11352	-0.0573942	-0.278691	0.0929506	0.143114	0.000911365	-0.131594	-0.149868	FALSE	None + Transcription factor
ARID1B	Uncharacterized protein OS=Chlorocebus sabaeus GN=ARID1B PE=4 SV=1 - [A0A0D9RLB0_CHLSB]	A0A0D9RLB0	DDSQSLADDSGK	2	ARKDDSQSLADDSGK	S1305	S	100	-0.0274397	0.334867	-0.115741	-0.194428	-0.219176	0.3376	-0.448774	0.448143	0.0324378	-0.787604	0.703315	0.810879	-0.000685453	-0.110117	-0.102341	FALSE	None + Transcription factor
ARID1B	Uncharacterized protein OS=Chlorocebus sabaeus GN=ARID1B PE=4 SV=1 - [A0A0D9RLB0_CHLSB]	A0A0D9RLB0	DDSQSLADDSGK	2	HAARKDDSQSLADDS	S1303	S	100	-0.0274397	0.334867	-0.115741	-0.194428	-0.219176	0.3376	-0.448774	0.448143	0.0324378	-0.787604	0.703315	0.810879	-0.000685453	-0.110117	-0.102341	FALSE	None + Transcription factor
ARID1B	Uncharacterized protein OS=Chlorocebus sabaeus GN=ARID1B PE=4 SV=1 - [A0A0D9RLB0_CHLSB]	A0A0D9RLB0	SHPAMSPGTPGPTMGR	1	QRSHPAMSPGTPGPT	S30	S	100	-0.0404292	0.14925	-0.0539972	-0.0586246	-0.158335	-0.11479	-0.117055	-0.106292	0.104241	-0.078418	0.0783757	0.770424	-0.000950126	-0.13006	-0.0268228	FALSE	None + Transcription factor
ARID1B	Uncharacterized protein OS=Chlorocebus sabaeus GN=ARID1B PE=4 SV=1 - [A0A0D9RLB0_CHLSB]	A0A0D9RLB0	SHPAMSPGTPGPTMGR	2	HPAMSPGTPGPTMGR	T33	T	100	-0.0964813	0.182292	-0.0162324	-0.0531072	0.26752	0.317461	-0.156563	0.340481	0.392291	0.570293	0.46295	0.00732637	0.00411773	0.142806	0.434355	FALSE	None + Transcription factor
ARID1B	Uncharacterized protein OS=Chlorocebus sabaeus GN=ARID1B PE=4 SV=1 - [A0A0D9RLB0_CHLSB]	A0A0D9RLB0	SHPAMSPGTPGPTMGR	2	QRSHPAMSPGTPGPT	S30	S	100	-0.0964813	0.182292	-0.0162324	-0.0531072	0.26752	0.317461	-0.156563	0.340481	0.392291	0.570293	0.46295	0.00732637	0.00411773	0.142806	0.434355	FALSE	None + Transcription factor
ARID1B	Uncharacterized protein OS=Chlorocebus sabaeus GN=ARID1B PE=4 SV=1 - [A0A0D9RLB0_CHLSB]	A0A0D9RLB0	SSIALTAPDAAADPK	1	TESDEKSSIALTAPD	S1344	S	99.7	0.120333	-0.0325919	-0.0981298	0.0191368	0.00603448	0.170194	0.0673619	0.0301883	0.0931894	-0.0389744	0.290987	0.682742	0.00218704	0.0811969	0.0281344	FALSE	None + Transcription factor
ARID2	Uncharacterized protein OS=Chlorocebus sabaeus GN=ARID2 PE=4 SV=1 - [A0A0D9R346_CHLSB]	A0A0D9R346	VSHSPALSSDVRPTNGTAECK	1	SGSKVSHSPALSSDV	S1348	S	100	-0.158555	0.458178	-0.130134	-0.187562	-0.3248	-0.396634	-0.351874	-0.430414	-0.243772	-0.0817359	0.10549	0.2401	-0.00451854	-0.357769	-0.251974	FALSE	None + Transcription factor
ARID3A	Uncharacterized protein OS=Chlorocebus sabaeus GN=ARID3A PE=4 SV=1 - [A0A0D9RJD5_CHLSB]	A0A0D9RJD5	AAAAGLGHPASPGGSEDGPPGSEEEDAAR	2	AGLGHPASPGGSEDG	S77	S	100	0.0235036	-0.0066562	-0.0684573	0.0439059	0.393718	-0.079512	0.210689	-0.0766567	-0.0403533	0.0551168	0.327045	0.709658	-0.00192601	0.174965	-0.0206311	FALSE	None + Transcription factor
ARID3A	Uncharacterized protein OS=Chlorocebus sabaeus GN=ARID3A PE=4 SV=1 - [A0A0D9RJD5_CHLSB]	A0A0D9RJD5	AAAAGLGHPASPGGSEDGPPGSEEEDAAR	2	SEDGPPGSEEEDAAR	S88	S	100	0.0235036	-0.0066562	-0.0684573	0.0439059	0.393718	-0.079512	0.210689	-0.0766567	-0.0403533	0.0551168	0.327045	0.709658	-0.00192601	0.174965	-0.0206311	FALSE	None + Transcription factor
ARID3A	Uncharacterized protein OS=Chlorocebus sabaeus GN=ARID3A PE=4 SV=1 - [A0A0D9RJD5_CHLSB]	A0A0D9RJD5	AAAAGLGHPASPGGSEDGPPGSEEEDAAR	3	AGLGHPASPGGSEDG	S77	S	100	-0.0553179	-0.0617216	0.337559	-0.305535	0.542767	0.22789	0.133988	0.413107	0.482514	0.237676	0.136601	0.0519954	-0.0212537	0.301548	0.377765	FALSE	None + Transcription factor
ARID3A	Uncharacterized protein OS=Chlorocebus sabaeus GN=ARID3A PE=4 SV=1 - [A0A0D9RJD5_CHLSB]	A0A0D9RJD5	AAAAGLGHPASPGGSEDGPPGSEEEDAAR	3	HPASPGGSEDGPPGS	S81	S	100	-0.0553179	-0.0617216	0.337559	-0.305535	0.542767	0.22789	0.133988	0.413107	0.482514	0.237676	0.136601	0.0519954	-0.0212537	0.301548	0.377765	FALSE	None + Transcription factor
ARID3A	Uncharacterized protein OS=Chlorocebus sabaeus GN=ARID3A PE=4 SV=1 - [A0A0D9RJD5_CHLSB]	A0A0D9RJD5	AAAAGLGHPASPGGSEDGPPGSEEEDAAR	3	SEDGPPGSEEEDAAR	S88	S	100	-0.0553179	-0.0617216	0.337559	-0.305535	0.542767	0.22789	0.133988	0.413107	0.482514	0.237676	0.136601	0.0519954	-0.0212537	0.301548	0.377765	FALSE	None + Transcription factor
ARID3A	Uncharacterized protein OS=Chlorocebus sabaeus GN=ARID3A PE=4 SV=1 - [A0A0D9RJD5_CHLSB]	A0A0D9RJD5	EGPGEEHFEDVASDEDMKPK	1	EHFEDVASDEDMKPK	S119	S	100	-0.105587	0.0820189	0.00455816	0.00989593	0.172411	0.192487	0.131213	0.183214	0.207442	0.207993	0.0159746	0.01182	-0.0022785	0.16537	0.19955	FALSE	None + Transcription factor
ARID4A	Uncharacterized protein OS=Chlorocebus sabaeus GN=ARID4A PE=4 SV=1 - [A0A0D9RPL2_CHLSB]	A0A0D9RPL2	DLEESMEEALK	1	EKKDLEESMEEALKL	S427	S	100	0.0126815	-0.0954341	0.0108718	0.0622543	-0.129482	-0.0794034	-0.278078	-0.000157402	-0.165616	-0.21398	0.0949273	0.184906	-0.00240662	-0.162321	-0.126585	FALSE	None + Transcription factor
ARID4A	Uncharacterized protein OS=Chlorocebus sabaeus GN=ARID4A PE=4 SV=1 - [A0A0D9RPL2_CHLSB]	A0A0D9RPL2	ILGQSSPEK	1	KRKILGQSSPEKKIR	S862	S	99.7	0.0854915	-0.0537213	0.0282231	-0.0535475	0.099017	0.0605503	0.0271996	-0.0802807	0.0233964	0.156312	0.19207	0.707795	0.00161143	0.0622556	0.0331427	FALSE	None + Transcription factor
[truncated: 19,260 more rows]

## Sheet: ouabain regulated p-sites
Phosphorylation sites significantly regulated by ouabain
[truncated: 2,582 more rows]
