# Supplementary material for: Ouabain-regulated phosphoproteome reveals molecular mechanisms for Na+, K+–ATPase control of cell adhesion, proliferation, and survival
Source: FASEB J. 2019 Jul 10;33(9):10193–206. doi: 10.1096/fj.201900445R (PMC6704450; doi:10.1096/fj.201900445R)
Supplement: Supplementary file 8 [file fj.201900445R.st3.xlsx]

## Sheet: all identified proteins
Table of all proteins identified by Standard HiRIEF LC-MS
Gene	log2 ratio 126 (Untreated R#1)	log2 ratio 127 N (Untreated R#2)	log2 ratio 127 C (Untreated R#3)	log2 ratio 128 N (Untreated R#4)	log2 ratio 128 C (Ouabain 10 min R#1)	log2 ratio 129 N (Ouabain 10 min R#2)	log2 ratio 129 C (Ouabain 10 min R#3)	log2 ratio 130 N (Ouabain 20 min R#1)	log2 ratio 130 C (Ouabain 20 min R#2)	log2 ratio 131 (Ouabain 20 min R#3)	t-test p value Ouabain 10min vs Untreated	t-test p value Ouabain 20min vs Untreated	untreated average	ouabain 10 min average	ouabain 20 min average
A2M	-0.0133653	0.0321826	-0.0657223	0.0226579	-0.848319	-0.613231	-0.954171	-0.722827	-0.801596	-0.794759	0.012394	7.93912e-06	-0.00606176	-0.80524	-0.773061
AACS	-0.072404	-0.0268453	0.0469004	-0.0371257	-0.0243433	-0.0799008	-0.0938103	0.00924171	-0.0563872	0.108638	0.241313	0.484702	-0.0223686	-0.0660182	0.0204975
AADAT	-0.0273377	0.0571287	-0.0617455	0.0381776	-0.0361611	0.221197	0.140847	-0.0858144	0.175042	-0.13155	0.292369	0.887416	0.00155579	0.108628	-0.0141073
AAED1	-0.21931	-0.161403	0.0984138	0.200782	-0.509911	-0.154266	-1.22988	0.0110967	-1.32211	0.315985	0.185087	0.601601	-0.0203792	-0.631354	-0.331675
AAGAB	-0.101376	0.035276	0.163432	-0.124833	0.308198	-0.104408	-0.0458562	-0.0473504	-0.191041	0.403938	0.708767	0.770277	-0.0068753	0.0526447	0.0551824
AAK1	-0.0467529	0.0896627	-0.0494988	0.0165791	-0.0223719	-0.00580084	-0.14909	0.0550746	-0.0512925	0.066221	0.333437	0.694892	0.00249753	-0.0590876	0.0233344
AAMDC	0.114786	0.00995493	0.0696585	-0.0747411	0.346438	0.168274	0.212371	-0.113024	0.113807	0.122883	0.0334606	0.904914	0.0299147	0.242361	0.0412221
AAR2	0.0318029	-0.0442216	0.0503624	-0.0127589	0.0872068	-0.0110092	-0.00873124	0.0315104	0.0416815	0.105798	0.699794	0.157062	0.0062962	0.0224888	0.0596632
AARS	0.00341691	-0.000620917	0.0164889	-0.00237863	0.00348147	-0.0187257	0.0104597	0.000623558	0.0168503	-0.00273862	0.594286	0.930842	0.00422657	-0.00159482	0.00491175
AARS2	0.0135986	-0.028448	0.000962883	-0.011302	-0.0353101	-0.00248258	-0.0269992	-0.00858754	0.000514552	-0.0387554	0.307094	0.564753	-0.00629712	-0.0215973	-0.0156095
AARSD1	-0.0280103	0.0147366	0.0148482	0.027231	-0.00182598	0.0226744	0.0678531	0.0225465	0.014365	0.00701987	0.408277	0.596701	0.00720137	0.0295672	0.0146438
AASDH	-0.00440765	0.151005	-0.115705	-0.0189108	0.0278082	0.152249	0.0952966	0.0542518	0.0816614	0.0759174	0.237826	0.308958	0.0029956	0.0917844	0.0706102
AASDHPPT	0.0578039	-0.0304351	0.0157134	-0.0326441	0.117064	-0.077831	-0.0475257	0.0529904	-0.212942	-0.0863777	0.939561	0.386165	0.00260953	-0.00276417	-0.0821098
AASS	-0.0186347	-0.0347806	0.0272582	0.0187585	0.0359148	-0.139547	0.00692236	-0.100539	-0.0441379	0.0533249	0.637069	0.597082	-0.00184963	-0.0322368	-0.0304507
AATF	0.0445767	-0.0194647	0.0209875	-0.0431993	0.131656	0.004299	0.082503	-0.0067839	-0.00788593	0.102367	0.180912	0.539691	0.000725027	0.0728195	0.0292323
ABAT	0.0394731	-0.126426	0.0197728	0.0509793	0.154992	0.457618	0.140126	-0.732767	0.277633	-0.017479	0.117883	0.660956	-0.00405017	0.250912	-0.157538
ABCA13	0.0648111	0.152532	-0.152556	-0.0493669	-0.452082	-0.138715	-0.362891	-0.183845	-0.260426	0.0338074	0.0499912	0.27085	0.00385482	-0.317896	-0.136821
ABCA3	-0.0527565	-0.0763274	0.0824281	0.0161699	-0.27357	-0.109368	-0.129656	-0.0196744	-0.107269	-0.0668591	0.0635119	0.251916	-0.0076215	-0.170865	-0.0646009
ABCB1	-0.00648264	0.00516582	0.0184338	-0.00333474	0.00869312	-0.00840386	0.01302	-2.51881e-05	-0.000223684	0.0277661	0.913238	0.629766	0.00344557	0.00443641	0.00917242
ABCB10	-0.000267591	0.00520476	-0.0532757	0.0373386	-0.143657	-0.016234	-0.0366614	-0.0316384	0.0300953	-0.0553369	0.249601	0.635498	-0.00275	-0.0655176	-0.01896
ABCB6	0.0771533	-0.104109	-0.0475347	0.069287	0.0757705	0.0490749	-0.101492	-0.0326132	0.221078	-0.00349327	0.903914	0.538571	-0.00130077	0.0077846	0.0616571
ABCB7	-0.0141315	-0.0489735	0.00565279	0.0409879	0.149316	0.0778383	0.0508765	0.0720882	-0.0276241	0.187654	0.0567817	0.319345	-0.00411606	0.0926771	0.0773728
ABCB8	-0.0240484	-0.012474	0.0316712	-0.0299943	-0.0165298	0.0580174	-0.0235035	-0.101906	0.107171	0.0272341	0.651875	0.781513	-0.00871138	0.0059947	0.0108333
ABCC10	0.0948496	-0.0772101	0.00707477	-0.0210132	0.249302	0.0867659	0.203974	0.114766	0.00545448	0.20199	0.0411376	0.197582	0.000925271	0.180014	0.107404
ABCC3	0.0261435	-0.166421	0.0482691	0.045495	-0.0362457	-0.0374892	0.0896625	0.0257896	0.153817	0.0926963	0.810002	0.169632	-0.0116284	0.00530918	0.0907675
ABCC4	-0.014809	0.104183	-0.0666162	-0.0311807	-0.104589	-0.000168047	0.00946206	0.0123836	0.00474784	-0.0775599	0.59406	0.716487	-0.0021057	-0.031765	-0.0201428
ABCC5	-0.00495022	-0.120096	0.0332656	0.0423011	-0.0841197	-0.190256	-0.179039	-0.039694	0.00989804	0.0527577	0.0402461	0.681197	-0.0123699	-0.151138	0.00765389
ABCD1	-0.0528083	0.0839656	-0.017094	-0.00801558	0.00763844	0.0423239	-0.0355154	0.0163226	0.0976155	-0.104085	0.931998	0.980098	0.0015119	0.00481566	0.00328423
ABCD3	-0.00963045	0.00491555	0.0181771	0.0254764	-0.0620938	-0.0652438	-0.098424	0.0134526	0.00987304	-0.0410627	0.00479563	0.479709	0.00973465	-0.0752539	-0.00591236
ABCD4	-0.106017	0.015065	-0.0650916	0.13813	-0.54338	-0.440439	-0.443524	-0.303955	-0.240146	-0.602149	0.000887392	0.0571573	-0.00447851	-0.475781	-0.382083
ABCF1	-0.00546416	0.00550599	-0.00478405	0.00177503	0.0118058	0.0155231	-0.00203419	0.0219286	0.0228183	0.0228381	0.221994	0.00285867	-0.000741795	0.00843157	0.0225283
ABCF2	-0.00475537	0.00690753	0.00513723	0.0225924	-0.103557	-0.0090319	-0.0280205	-0.00746611	-0.0290379	-0.0488714	0.196828	0.0755632	0.00747044	-0.0468697	-0.0284585
ABCF3	-0.0058094	0.00657455	0.0411282	-0.0122652	0.064407	0.0247486	0.00799401	0.0236524	-0.0415482	0.0514824	0.29259	0.908245	0.00740703	0.0323832	0.0111956
ABCG2	0.00334259	0.032979	-0.0389763	0.0232844	-0.0235088	0.0564908	0.0159102	0.100457	0.117162	0.0108861	0.712786	0.150022	0.00515744	0.0162974	0.0761682
ABHD10	-0.04219	0.00988415	0.0269926	0.0383275	0.0180594	-0.0812976	-0.0866195	-0.0747388	0.00211921	-0.047222	0.224395	0.164774	0.00825357	-0.0499526	-0.0399472
ABHD11	0.00199383	0.0446212	-0.0754484	-0.0137591	0.0494609	0.21228	0.16619	0.0293753	-0.0148038	0.111443	0.065733	0.307601	-0.0106481	0.142644	0.042005
ABHD14B	-0.0852519	0.0355889	0.10203	-0.0619148	-0.2102	-0.157088	-0.196936	-0.232255	-0.077885	-0.124304	0.0181718	0.077194	-0.00238695	-0.188075	-0.144815
ABHD16A	0.0053657	-0.00106821	-9.61591e-05	-0.0261528	-0.0802822	-0.100143	0.0373871	-0.0955558	-0.0372831	-0.125257	0.4298	0.0801405	-0.00548787	-0.0476792	-0.0860318
ABHD3	0.0436408	0.0482258	-0.107312	0.0269402	-0.591076	-0.0972744	-0.210783	0.0334921	-0.0486863	-0.698641	0.17386	0.407895	0.00287361	-0.299711	-0.237945
ABHD6	0.00473601	-0.0567436	-0.0294796	0.0749603	0.0521017	0.039516	0.0125148	-0.15347	0.0234276	-0.00794668	0.303997	0.521337	-0.00163172	0.0347108	-0.0459965
ABI1	-0.0310012	-0.115637	0.203223	-0.0843275	0.399227	-0.165056	-0.182263	-0.0957597	-0.195903	0.424728	0.914151	0.821473	-0.00693567	0.0173027	0.0443551
ABI2	0.000407543	-0.0192822	0.109355	-0.0551106	0.0383509	-0.059966	-0.100258	-0.161931	-0.175581	0.111431	0.409118	0.470483	0.00884237	-0.0406245	-0.0753603
ABL1	-0.0392892	-0.00307408	0.0546863	-0.0168965	-0.0871576	-0.0376442	-0.0518179	-0.0884379	-0.0298791	-0.147106	0.0685164	0.103113	-0.00114335	-0.0588732	-0.0884744
ABL2	0.0312385	-0.0448235	-0.0212804	0.0472578	0.0770908	-0.00322074	0.0811267	0.0257387	-0.00590205	-0.00520643	0.234416	0.944418	0.00309811	0.0516656	0.00487673
ABLIM1	0.0836251	0.117832	-0.107819	-0.0750079	-0.325902	0.167776	0.201768	0.0818666	0.374618	-0.540328	0.960265	0.915851	0.00465755	0.0145471	-0.0279477
ABR	0.00874473	0.0298851	-0.0220366	-0.00893146	-0.0193141	-0.0663355	-0.0309126	-0.0251128	-0.00022485	-0.112881	0.0837716	0.293115	0.00191544	-0.0388541	-0.0460729
ABRACL	-0.00282535	0.0451217	-0.0821928	0.0422198	-0.354497	-0.285639	-0.353808	-0.23119	-0.306438	-0.216561	0.00030979	0.00171754	0.00058085	-0.331315	-0.251396
ABT1	-0.0309347	-0.0148627	-0.00381266	0.0317599	-0.0520799	-0.032922	0.0861175	-0.0285289	0.00723576	0.0425951	0.923214	0.663585	-0.00446253	0.00037188	0.00710063
ABTB2	-0.0298053	0.114352	-0.00672791	0.101738	-0.169956	0.0841094	-0.109312	-0.0634848	0.000599068	0.0296315	0.288499	0.278255	0.0448891	-0.0650529	-0.0110847
ACAA1	0.00362532	-0.00924664	0.0351897	-0.0183125	0.0848622	-0.00518873	0.0379396	0.00807537	0.0233248	0.0747139	0.296985	0.24845	0.00281397	0.0392044	0.0353714
ACAA2	-0.00792843	0.00365927	0.048085	-0.00720379	-0.00872795	-0.0516297	-0.0266545	-0.0258124	-0.0524439	-0.0177415	0.0908638	0.0589798	0.00915302	-0.0290041	-0.0319993
ACACA	0.00350124	0.0146998	-0.0282489	-0.00920525	0.00220338	0.0326254	0.0284718	0.0595446	0.0525971	-0.0033445	0.111139	0.162273	-0.00481329	0.0211002	0.0362657
ACACB	-0.083728	0.0366917	0.0716341	-0.0287381	0.293892	-0.161904	0.139969	0.0460658	-0.154542	0.0767105	0.568253	0.913055	-0.0010351	0.0906525	-0.0105885
ACAD10	0.0293543	0.0345601	-0.129386	0.0683794	0.00565569	-0.0360485	0.0337336	0.034006	0.0712935	-0.0331562	0.99403	0.682927	0.000727052	0.0011136	0.0240478
ACAD11	0.0358511	-0.0299575	0.00616367	0.0250847	-0.0281876	0.027271	0.0748138	0.0489472	0.0250216	-0.0903154	0.674878	0.77092	0.00928548	0.0246324	-0.0054489
ACAD8	-0.0190513	0.0304029	-0.101424	0.0709562	-0.0305293	-0.0930743	-0.129511	-0.0179915	0.0260418	-0.113078	0.15148	0.610435	-0.00477907	-0.0843714	-0.0350091
ACAD9	0.00682588	0.0205424	-0.0263096	-0.018294	-0.0909829	-0.00785607	-0.0312676	0.00042208	0.000584721	-0.0978924	0.251093	0.48931	-0.00430883	-0.0433688	-0.0322952
ACADM	-0.00211684	0.00240414	8.20168e-05	-0.0211069	-0.00887191	-0.0364511	-0.0276466	0.00275965	-0.0476277	0.105515	0.127661	0.630631	-0.00518438	-0.0243232	0.0202157
ACADS	0.00719544	0.0165372	-0.000764548	0.0233447	-0.1292	-0.130086	-0.1958	-0.148999	-0.0663244	-0.0833468	0.0138306	0.0426667	0.0115782	-0.151695	-0.0995566
ACADSB	-0.00517707	-0.0123778	0.0162237	0.00304545	0.0770944	-0.0167544	-0.000221387	-0.00262071	-0.0113477	0.112986	0.570382	0.502632	0.000428576	0.0200395	0.0330059
ACADVL	-0.00955784	0.00867584	-0.0181346	0.00595017	-0.0609486	-0.0132916	0.0264219	0.0230263	0.00133826	-0.0538658	0.669808	0.80503	-0.0032666	-0.0159395	-0.00983374
ACAP2	-0.0969786	0.018223	-0.0110725	0.0935544	0.0369427	0.0548004	0.0902351	0.0138791	0.0200697	0.00300522	0.233634	0.792354	0.000931581	0.0606594	0.012318
ACAP3	0.0672877	-0.0783797	-0.0550354	0.146973	0.152951	-0.130014	0.00235179	-0.14461	-0.0614817	0.0757943	0.910154	0.484404	0.0202113	0.00842941	-0.0434324
ACAT1	-0.00101847	0.0258982	0.00818187	-0.0127025	-0.0135167	0.0454566	-0.00947998	-0.000831884	-0.0630464	0.0283604	0.915743	0.600263	0.00508977	0.00748665	-0.0118393
ACBD3	0.0171156	-0.0412347	-0.000469094	0.0486073	0.0247419	0.0755392	-0.00798611	0.0820804	0.0224654	0.0607322	0.463741	0.11423	0.00600476	0.030765	0.0550927
ACBD4	-0.240026	0.173567	0.137943	-0.110049	-0.563766	0.0149135	-0.126933	0.242461	-0.0878908	0.0229104	0.35479	0.642062	-0.00964125	-0.225262	0.0591601
ACBD5	0.00873316	0.0194197	-0.0328782	0.000442068	0.0380549	0.101941	0.109996	0.0521652	0.0851729	0.0146232	0.0452998	0.107078	-0.0010708	0.0833308	0.0506538
ACBD6	0.00756778	-0.0312069	-0.00544133	-0.0070416	0.199145	-0.0490674	-0.10251	0.116439	-0.259574	0.137658	0.814297	0.960585	-0.00903051	0.015856	-0.00182555
ACIN1	-0.0230257	-0.0137703	-0.000720587	0.0198099	-0.00544039	0.0475696	0.00562556	0.00608411	0.0196794	-0.054739	0.347901	0.847345	-0.00442665	0.0159183	-0.00965847
ACO1	0.0118348	-0.0110341	-0.0130034	-0.0047495	0.000905615	-0.0142557	-0.0402805	0.0281857	0.0279924	-0.056534	0.382826	0.898381	-0.00423805	-0.0178769	-0.000118645
ACO2	0.0143093	-0.00717116	0.010888	-0.00315467	0.0385261	-0.011731	0.00864101	-0.016836	-0.00266428	0.00224431	0.644003	0.280974	0.00371787	0.0118121	-0.00575198
ACOT13	0.0156997	-0.0288849	-0.00574467	0.0348351	-0.0307311	-0.0687078	-0.0681961	-0.00595328	0.0139722	0.00494519	0.0240579	0.982636	0.00397631	-0.0558783	0.00432138
ACOT7	-0.00805781	-0.0137549	0.00296418	0.0226717	-0.107755	-0.0964823	-0.0356787	-0.0505901	-0.0291067	-0.0736466	0.0549759	0.0324935	0.0009558	-0.079972	-0.0511145
ACOT8	-0.0698514	0.0185905	-0.089322	0.107797	-0.207638	0.0210701	-0.122955	0.072466	-0.0823657	0.00914836	0.308465	0.905868	-0.00819639	-0.103174	-0.00025043
ACOT9	-0.009098	-0.0286126	0.00942649	0.0365845	-0.0200916	-0.0591092	0.00442609	-0.0567446	-0.0540206	-0.0430289	0.307374	0.0263921	0.00207511	-0.0249249	-0.0512647
ACOX1	-0.00769501	-0.0810016	0.0484735	0.0215497	-0.02934	-0.189842	-0.0389076	-0.156005	-0.121304	-0.0075267	0.257782	0.172738	-0.00466834	-0.0860299	-0.094945
ACOX2	0.0683529	0.00711957	-0.05082	-0.0117335	0.0620792	-0.0168554	0.0455894	-0.000985044	0.0783602	0.0353808	0.470401	0.356758	0.00322976	0.030271	0.0375853
ACP1	-0.0105141	-0.113464	0.197093	-0.1145	0.570719	-0.0393585	0.0405763	-0.0958661	-0.100681	0.644546	0.409273	0.590915	-0.010346	0.190646	0.149333
ACP6	-0.00334895	0.0141702	-0.0358765	-0.0181123	0.0190599	0.0373418	0.0200004	0.0795469	0.033169	0.0871277	0.0353592	0.0224335	-0.0107919	0.0254674	0.0666145
ACSF2	-0.0454208	0.123842	-0.0778042	0.0164618	-0.145063	0.114583	-0.0967425	-0.0680325	-0.0318534	-0.0953628	0.641963	0.223414	0.00426958	-0.0424075	-0.0650829
ACSF3	-0.0471685	-0.00996887	-0.00333496	0.0463499	-0.0468001	-0.0565907	-0.112318	0.0392551	0.0477591	0.0565665	0.0622216	0.0716636	-0.00353061	-0.0719029	0.0478602
ACSL1	0.00309854	0.0303478	-0.0246235	0.024324	0.0209703	0.0268745	-0.0884812	-0.0755488	-0.0387203	0.0182779	0.627013	0.27662	0.0082867	-0.0135455	-0.0319971
ACSL3	0.0104374	0.00313711	0.00172543	0.00329157	-0.0496631	0.00768881	0.00298326	0.00642557	-0.0189057	0.02288	0.438668	0.931916	0.00464787	-0.012997	0.00346662
ACSL4	-0.023457	0.0211368	0.0666422	-0.016881	0.00102648	-0.0601896	-0.117626	0.00719591	-0.0950247	0.210679	0.163698	0.779685	0.0118603	-0.0589299	0.0409501
ACSL5	0.0118406	-0.01851	-0.00824054	0.0196877	-0.0513526	0.0648281	-0.0196129	-0.0450334	-0.0183275	-0.0475883	0.935227	0.0338958	0.00119443	-0.0020458	-0.0369831
ACSM1	-0.0643038	0.0583962	0.0286573	-0.0200932	0.232804	0.18515	0.180154	0.123286	0.155089	0.211347	0.00191165	0.0077301	0.000664131	0.199369	0.163241
ACSS2	0.0716279	-0.0951062	0.0906539	-0.0608361	0.116018	0.00315992	-0.0705745	-0.0301615	-0.0351128	0.0585183	0.847149	0.947833	0.00158488	0.0162013	-0.00225199
ACSS3	-0.00855621	-0.0130898	0.142114	-0.129001	-0.0831008	-0.465178	-0.160184	-0.646691	-0.0570313	-0.228722	0.170614	0.213419	-0.00213308	-0.236154	-0.310815
ACTB	-0.0248492	0.0004478	-0.00231038	0.0316576	0.0881543	0.112757	0.140027	0.113169	0.103935	0.11746	0.00365571	0.00125095	0.00123645	0.113646	0.111521
ACTC1	0.0088192	-0.0963567	0.136643	-0.0613309	0.232386	-0.105252	-0.0486536	-0.0535385	-0.134083	0.279963	0.818143	0.822429	-0.00305625	0.0261601	0.0307805
ACTL6A	0.00293913	0.0120258	0.0285426	-0.0133887	0.261033	0.25933	0.19245	0.0737605	0.0831898	0.0791812	0.00430331	0.00235882	0.0075297	0.237604	0.0787105
ACTN1	0.00125185	-0.00392492	0.00409857	0.00819467	0.099877	0.0895189	0.0829202	0.0290674	0.018303	0.000126231	0.000480955	0.248364	0.00240504	0.090772	0.0158322
ACTN2	-0.157274	0.178259	-0.217799	0.107118	-0.154393	0.114313	-0.145474	0.163399	-0.322821	0.134575	0.776021	0.943283	-0.0224238	-0.0618513	-0.00828222
ACTN4	0.00313129	-0.01505	0.0103126	-0.0122468	0.0771825	-0.000405519	0.0336424	0.00106571	0.00514333	0.0632757	0.209155	0.31497	-0.00346323	0.0368065	0.0231616
ACTR10	0.0472887	0.0474534	0.0293127	-0.0866328	0.134798	-0.117748	-0.110874	0.0454509	0.0100466	-0.0308987	0.683643	0.977588	0.0093555	-0.0312746	0.00819961
ACTR1A	-0.164769	0.134555	-0.16087	0.109463	-0.314352	-0.284446	-0.37364	-0.209544	-0.138632	-0.083693	0.0294287	0.241194	-0.0204055	-0.324146	-0.143956
ACTR1B	-0.0108868	-0.0849189	0.141814	-0.0622291	0.130337	-0.140279	-0.145411	-0.190231	-0.0235048	0.17558	0.676456	0.945919	-0.00405511	-0.0517847	-0.0127186
ACTR2	-0.00707343	-0.0228999	0.0303401	0.00540055	-0.0146941	-0.034695	-0.00166448	0.01878	0.0284647	0.0493437	0.267202	0.0859557	0.00144183	-0.0170179	0.0321961
ACTR3	0.00199697	-0.00210075	0.0156901	-0.0129705	0.0786392	0.0493976	0.0507352	0.0374968	0.0309284	0.102324	0.00906444	0.124211	0.000653933	0.0595907	0.0569163
ACTR5	-0.0125918	0.0823619	0.0465511	-0.0140539	-0.546172	0.111087	0.0678464	0.0572306	-0.0443561	0.0098994	0.558487	0.656775	0.0255668	-0.122413	0.00759131
ACTR6	-0.0643289	-0.0153929	0.156007	-0.0935032	0.184238	-0.138995	0.110724	-0.0686692	0.0883603	0.25883	0.648798	0.435013	-0.00430455	0.0519891	0.0928403
ACTR8	-0.0381151	0.0824844	-0.0333597	-0.0157738	-0.43958	8.07458e-05	-0.113297	-0.169978	-0.1389	0.163992	0.297582	0.706068	-0.00119105	-0.184266	-0.0482953
ACYP1	0.0543057	-0.124667	0.120005	-0.064005	0.202687	-0.0594369	-0.070006	-0.107445	-0.172906	0.244738	0.804724	0.957206	-0.00359034	0.0244146	-0.011871
ADAL	-0.0483229	0.0598525	-0.00140704	-0.0178189	-0.0220923	0.0423072	0.00277017	-0.0189899	-0.0365666	-0.0980986	0.758362	0.200025	-0.00192407	0.00766169	-0.0512184
ADAM10	-0.0102083	-0.01496	0.0188133	-0.010581	0.130093	0.0349477	0.0747395	0.0750238	0.0330008	0.0667734	0.0830434	0.0194562	-0.00423401	0.0799266	0.058266
ADAM15	0.0695732	-0.030086	-0.0230378	-0.0666184	0.0521949	0.0657517	-0.00765245	0.0676847	0.105699	-0.0166465	0.237286	0.230909	-0.0125423	0.0367647	0.0522458
ADAM17	-0.0383269	0.0164432	0.0123931	0.0630548	-0.0446496	-0.0136047	-0.075716	0.0135467	-0.0975873	0.0638401	0.087855	0.726617	0.013391	-0.0446568	-0.00673346
ADAM9	0.0149455	-0.0366334	0.0124237	0.0255999	0.0299054	0.0150655	-0.0132447	0.0260323	0.02256	0.0662216	0.743792	0.146123	0.00408394	0.0105754	0.0382713
ADAMTS1	-0.0152641	0.0560958	-0.0933288	0.0508265	-0.00845213	0.0267945	-0.143644	-0.0971464	0.147805	-0.0369064	0.547717	0.95508	-0.000417636	-0.041767	0.00458398
ADAR	-0.00785089	-0.00629015	-0.0076159	0.0172001	-0.00662717	-0.0188822	-0.0425286	-0.0234288	-0.0119755	-0.00635685	0.166221	0.167481	-0.00113921	-0.0226793	-0.0139204
ADARB1	-0.194752	-0.292287	0.088729	0.189458	0.413648	0.176583	0.330071	-0.282748	-0.121611	0.0472866	0.0465535	0.67193	-0.0522131	0.306767	-0.119024
ADCK1	0.0163902	0.0743052	-0.0494257	0.0161063	-0.017919	-0.000848573	0.0250766	-0.00506045	0.111552	-0.0729644	0.685318	0.961016	0.014344	0.002103	0.0111757
ADCY6	-0.314996	0.0121354	0.127739	0.0698761	0.544842	0.20841	0.791669	0.0828148	0.806059	-0.291145	0.061895	0.562284	-0.0263115	0.514974	0.199243
ADCY9	-0.00808374	-0.0182229	0.045179	-0.0208105	-0.0448059	-0.0164174	-0.0035096	0.0287697	0.051315	0.0365301	0.333238	0.0794612	-0.000484533	-0.0215776	0.0388716
ADD1	-0.0433065	0.00860249	-0.00587421	0.0432125	0.0395507	0.0606427	0.0243602	0.00972267	0.0208035	0.0762189	0.111233	0.262801	0.000658574	0.0415179	0.0355817
ADD3	-0.0128945	-0.0657825	0.0153294	0.0175468	-0.0355705	-0.0209415	0.0156718	-0.0166089	-0.00514672	-0.032026	0.933515	0.772467	-0.0114502	-0.0136134	-0.0179272
ADGRA3	0.0384104	0.18814	-0.155821	-0.0578981	-0.119318	-0.0687669	-0.367223	-0.228034	-0.296807	-0.168302	0.181687	0.0424527	0.00320781	-0.185103	-0.231048
ADGRF5	-0.0551081	0.0155405	-0.00081608	0.0735456	-0.0397255	0.0134566	-0.108158	-0.0390816	-0.0798865	0.0228463	0.293802	0.363268	0.00829048	-0.0448091	-0.0320406
ADGRG1	-0.112811	0.0337188	-0.1334	0.141435	-0.131016	0.238537	-0.0495417	0.0739859	-0.0798246	-0.0204127	0.791526	0.913458	-0.0177644	0.0193265	-0.00875048
ADGRG2	0.00490117	0.0134825	-0.0198936	0.00852883	-0.0154219	0.0467355	0.102775	0.0815604	-0.0121033	-0.0321732	0.334622	0.791785	0.00175473	0.0446962	0.012428
ADGRG4	-0.0533549	-0.031939	0.12165	-0.0475334	0.0986476	0.189828	0.207029	0.0799223	0.160142	-0.0553431	0.0258428	0.445701	-0.00279422	0.165168	0.0615738
ADGRG6	-0.0582411	0.0497222	0.00881455	0.037036	0.0187567	0.0070974	-0.0387896	-0.0215435	0.020151	0.125162	0.666623	0.564788	0.0093329	-0.00431185	0.0412566
ADGRL1	0.232139	-0.161156	0.131585	-0.23525	0.224253	0.120359	0.0735075	-0.243925	0.0016783	0.164399	0.292204	0.917969	-0.00817033	0.139373	-0.0259492
ADGRL2	-0.0468844	-0.0637214	-0.0190557	0.0597572	0.0408818	-0.00744361	-0.0972076	0.0499336	0.00490277	0.161257	0.942267	0.185726	-0.0174761	-0.0212565	0.0720312
ADH5	0.0174045	-0.0323936	0.0118829	-0.00426682	-0.131192	-0.0906983	-0.102642	-0.0808693	-0.0488722	-0.122219	0.00171891	0.0396303	-0.00184324	-0.108177	-0.083987
ADI1	-0.033054	-0.0503738	0.0783156	0.03173	0.166758	-0.0455326	0.00685256	-0.0497487	-0.107863	0.184602	0.645595	0.982046	0.00665444	0.0426925	0.00899675
ADK	0.0237891	-0.00441987	-0.0338259	0.00826595	0.00218686	-0.0302562	-0.018716	-0.102022	-0.0373395	-0.0964816	0.405453	0.0418111	-0.00154766	-0.0155951	-0.0786143
ADNP	0.00788592	0.031513	-0.02547	-0.0479081	-0.0191907	-0.0202281	-0.0294346	0.0117323	-0.0576967	0.00761093	0.474581	0.887562	-0.0084948	-0.0229511	-0.0127845
ADO	0.0134187	-0.0483174	-0.0714292	0.074492	-0.0499674	0.0599272	0.0159666	0.0326923	-0.0425326	-0.00987766	0.732154	0.973324	-0.00795898	0.00864214	-0.00657265
ADPGK	-0.00156438	-0.0934099	0.056739	0.0239053	-0.116658	-0.0743307	0.0229808	-0.130285	0.0548056	-0.119125	0.372007	0.431265	-0.0035825	-0.0560025	-0.0648682
ADPRH	0.0308213	0.0500662	-0.0177312	-0.00351808	0.0296401	0.10528	0.0356345	-0.00444177	0.0546487	0.038308	0.227392	0.56437	0.0149095	0.0568516	0.029505
ADPRHL2	0.0230174	-0.0525095	0.0574281	-0.0261771	0.0479459	-0.0986761	-0.0400655	-0.100512	-0.00270342	0.0262503	0.572995	0.600895	0.000439731	-0.0302652	-0.0256549
ADRM1	-0.00519754	0.0219309	-0.0228435	-0.0292814	-0.0819126	-0.0296605	0.0151748	-0.0152331	-0.0293421	0.000513435	0.504371	0.700725	-0.00884786	-0.0321328	-0.0146872
ADSS	0.0157996	0.00334637	-0.0368497	0.0275671	0.0313281	0.042848	-0.00558863	0.0186034	0.0423157	0.057283	0.362469	0.0950342	0.00246586	0.0228625	0.0394007
AEBP2	-0.0806486	0.0495113	0.119457	0.00639863	0.0337293	-0.00462754	-0.133461	-0.0812187	0.320018	0.146871	0.419868	0.468659	0.0236797	-0.0347863	0.128557
AFAP1	-0.00540395	0.0439419	-0.0323296	0.0653406	-0.041035	0.0870776	0.0943145	0.181385	-0.009461	-0.0701962	0.598646	0.85555	0.0178872	0.0467857	0.0339092
AFAP1L2	0.0340486	-0.0725864	0.0516608	-0.00764854	0.0271427	-0.0392684	0.0613567	0.0468451	-0.0115682	0.111532	0.726222	0.348391	0.00136862	0.0164104	0.0489365
AFDN	-0.0285807	-0.0293347	0.033643	0.00723902	-0.00231061	0.00644297	0.030499	0.00775198	0.011453	0.0722311	0.425062	0.251379	-0.00425834	0.0115438	0.0304787
AFF1	0.0444749	0.0200145	-0.00597257	-0.0491073	0.157426	0.0712419	0.175198	-0.0375411	0.0915358	0.123803	0.0309367	0.371891	0.00235239	0.134622	0.059266
AFF4	-0.00513725	0.0127617	0.00524147	-0.00896797	0.057639	-0.0264342	-0.0159386	-0.0508871	0.120484	-0.021628	0.891684	0.803726	0.000974488	0.00508873	0.0159896
AFG3L2	0.012426	0.00311164	-0.0455019	0.00717753	0.0179523	0.0219301	0.0207508	0.0232266	0.0269711	-0.0908329	0.148455	0.862454	-0.00569667	0.0202111	-0.0135451
AFMID	0.210063	0.197732	-0.184663	-0.219914	0.128738	-0.28521	0.151616	-0.184615	0.454948	-0.0358269	0.990091	0.752139	0.000804596	-0.00161888	0.0781686
AFTPH	-0.0362852	-0.0321113	0.0355033	0.00899581	-0.0219649	0.0345738	-0.0214066	0.0143913	0.0760063	0.0319255	0.909868	0.126134	-0.00597434	-0.00293256	0.0407744
AGA	-0.0554735	0.0974006	0.0567341	-0.0950161	-0.110671	-0.292674	-0.369517	-0.0914317	-0.17419	-0.140764	0.0543193	0.0516261	0.000911279	-0.257621	-0.135462
AGAP1	0.0898911	-0.0250368	-0.0200936	-0.0337582	-0.166693	-0.217935	0.0491526	-0.0782536	0.121129	-0.13945	0.294532	0.709536	0.00275062	-0.111825	-0.0321916
AGFG1	-0.00269407	-0.01494	-0.0408275	0.0447715	-0.049429	-0.0451162	-0.0102242	-0.0975475	-0.0655223	-0.00462773	0.20946	0.189702	-0.00342253	-0.0349231	-0.0558992
AGFG2	0.0103295	-0.0653273	0.105187	-0.024886	-0.10367	-0.0158421	-0.00303449	-0.0360537	-0.148467	0.0795124	0.373003	0.618583	0.00632589	-0.0408487	-0.0350028
AGGF1	-0.0390284	0.0146123	0.0733085	-0.0349842	0.231266	-0.0332869	-0.0427107	-0.00654012	0.0399304	0.280651	0.650434	0.374478	0.00347701	0.0517561	0.104681
AGK	-0.0276792	0.0525694	-0.0197793	-0.0320716	-0.0478694	0.0412773	-0.0958858	0.00382573	-0.00446527	-0.0750923	0.584431	0.592669	-0.00674019	-0.0341593	-0.025244
AGO1	-0.0519957	-0.0253894	0.0453226	0.0723949	0.0328961	-0.11807	-0.0588843	-0.0266936	-0.015965	-0.0919006	0.337402	0.204142	0.0100831	-0.0480194	-0.0448531
AGO2	0.0165328	0.0138725	-0.00549313	0.015625	-0.010756	-0.0480074	0.044897	0.0172915	0.0668421	-0.026801	0.641865	0.773552	0.0101343	-0.00462212	0.0191109
AGO3	-0.167495	0.0839556	0.128685	-0.066761	-0.0442783	-0.237119	0.0785391	-0.193074	-0.0368113	0.012664	0.615646	0.500572	-0.00540372	-0.0676193	-0.0724072
AGPAT1	-0.0181612	-0.0930471	0.0912328	0.00687459	0.013764	-0.00769942	0.219617	0.00892035	0.0851601	0.0350067	0.406112	0.345464	-0.00327521	0.0752271	0.0430291
AGPAT2	0.0662845	0.0604339	-0.0289446	-0.0337025	0.156276	0.141861	0.0625099	0.0433248	0.152368	0.10226	0.0512677	0.109366	0.0160179	0.120216	0.0993175
AGPAT3	-0.0632656	-0.00868101	0.116792	-0.0219049	-0.1778	-0.0556789	-0.0291424	-0.116241	-0.0914165	-0.0766517	0.188716	0.0767154	0.00573521	-0.0875404	-0.0947698
AGPAT5	0.00433406	-0.00843008	0.0171029	-0.00803878	-0.0503103	-0.00474538	-0.0364254	-0.0741506	0.0754742	0.0353728	0.127046	0.829565	0.00124202	-0.0304937	0.0122321
AGPS	-0.0122606	-0.0482961	0.0473222	-0.0171483	0.128515	-0.0657589	0.0035963	-0.0585457	-0.0128397	0.180618	0.661897	0.614167	-0.00759569	0.0221176	0.0364107
AGRN	0.0214545	0.00602595	-0.00998138	-0.0292794	0.0433452	0.0515012	0.0313125	0.0589493	0.058973	0.0717643	0.0183211	0.00533392	-0.00294508	0.042053	0.0632289
AGTPBP1	-0.224604	0.148026	0.256984	-0.248114	0.0876748	-0.319708	-0.305162	-0.100011	-0.465321	-0.104536	0.424035	0.296444	-0.016927	-0.179065	-0.22329
AGTRAP	0.0117967	-0.117184	0.163196	-0.0797209	0.195424	-0.0972532	0.0304603	-0.181058	-0.149647	0.226389	0.669827	0.853191	-0.00547807	0.0428772	-0.0347721
AHCTF1	0.00832099	-0.0455859	0.032452	-0.00515486	0.0799109	-0.0543259	-0.0231066	-0.0266538	0.010653	0.0897201	0.944855	0.529148	-0.00249195	0.000826168	0.0245731
AHCY	-0.0106506	-0.00506914	0.0019422	-0.0159743	-0.0931484	-0.082274	-0.0426473	-0.0385094	-0.0291329	-0.0827126	0.0439598	0.116041	-0.00743796	-0.0726899	-0.0501183
AHCYL1	0.0091911	-0.052265	0.0184791	-0.0120653	-0.189982	-0.261252	-0.0312441	-0.106868	-0.131273	-0.174858	0.149305	0.00630011	-0.00916503	-0.160826	-0.137666
AHCYL2	0.112893	-0.107229	0.0044034	-0.0453145	-0.150042	-0.158627	-0.0656195	-0.0301844	0.00682131	-0.0819854	0.092577	0.644244	-0.0088117	-0.124763	-0.0351161
AHDC1	0.290659	0.136527	-0.406087	-0.0491617	-0.515775	-0.0688581	0.417411	-0.146877	0.218813	-0.215952	0.883854	0.847106	-0.00701553	-0.0557405	-0.0480052
AHNAK	-0.00121308	-0.0074405	-0.00244601	0.00961195	0.00136542	0.0421718	0.0471834	0.0311219	0.0216713	-0.00724538	0.162941	0.308587	-0.000371909	0.0302402	0.0151826
AHSA1	-0.00555646	0.0180089	-0.00157684	0.000743484	-0.0122457	-0.000833841	-0.025735	-0.0447214	-0.0337071	-0.00148186	0.150368	0.136857	0.00290477	-0.0129382	-0.0266368
AHSG	0.0267291	-0.0533395	0.0812094	-0.0346457	-1.64421	-1.91501	-1.83533	-1.98803	-2.01629	-2.39133	0.00058467	0.00243216	0.00498833	-1.79818	-2.13188
AIDA	-0.0272401	0.0606525	-0.0747632	0.0434725	0.10091	0.138388	0.138554	0.116595	0.0597562	0.117085	0.0219821	0.0490926	0.000530446	0.125951	0.0978119
AIF1L	-0.00362978	0.0214154	-0.0104586	0.0346362	0.11783	-0.114068	-0.18002	-0.144702	-0.117463	0.0664136	0.524076	0.371514	0.0104908	-0.0587529	-0.0652507
AIFM1	0.00848043	-0.0121849	0.00912557	-0.0194047	-0.0168756	-0.0147281	-0.0292643	-0.0124574	0.0153688	-0.0166115	0.110177	0.935337	-0.00349589	-0.0202893	-0.00456674
AIM1	0.0458117	0.0797926	-0.034288	-0.0636566	0.0371788	-0.0943206	0.0214521	0.084862	0.0486631	0.0130277	0.741063	0.339146	0.00691495	-0.0118966	0.0488509
AIMP1	-0.0182093	-0.0121151	0.0516822	-0.0106659	-0.00510349	0.00321566	-0.00323825	0.032535	-0.0383004	0.0550674	0.808309	0.698429	0.00267298	-0.00170869	0.016434
AIMP2	-0.00844828	0.0124168	-0.00186869	0.0039543	-0.0624506	0.00305945	0.00787097	0.0364751	0.0420616	0.0617757	0.498347	0.0113721	0.00151354	-0.0171734	0.0467708
AIP	0.0720132	-0.00791113	0.0151467	-0.0251809	0.197705	0.112925	0.0328501	0.103925	-0.00287531	0.262246	0.154581	0.295115	0.013517	0.114494	0.121099
AJUBA	-0.0150944	-0.00889474	0.0104327	0.0259208	0.0250092	-0.148856	-0.116065	-0.0441814	0.0378791	0.0041483	0.257741	0.892337	0.00309107	-0.0799706	-0.000717995
AK1	-0.00710717	-0.0368129	0.0715023	-0.0336988	0.0705503	-0.0885973	-0.0437214	-0.0698029	-0.0122262	0.0448655	0.74513	0.806835	-0.00152914	-0.0205894	-0.0123879
AK2	-0.0154034	0.0277482	-0.0170929	0.0053616	-0.0774213	-0.00625174	-0.0289518	0.00427631	0.0130732	-0.102961	0.20658	0.526761	0.000153354	-0.0375416	-0.0285371
AK3	-0.00173778	-0.009839	-0.00581136	0.0173469	0.00783654	0.0139319	0.0359147	0.00441304	0.0037221	0.00285095	0.141816	0.585352	-1.03137e-05	0.0192277	0.00366203
AK6	0.0254665	-0.13123	-0.0459214	-0.019648	0.0408142	-0.00287796	0.115665	-0.0720423	0.0201884	0.0966492	0.109927	0.385716	-0.0428332	0.0512004	0.0149318
AKAP1	0.100759	-0.0123235	0.0346226	-0.103024	-0.00530906	0.020573	-0.0278171	0.114244	-0.00951059	0.0693295	0.849307	0.387816	0.00500838	-0.00418439	0.0580208
AKAP10	-0.0170591	-0.079768	0.0654434	0.0392026	-0.0318738	0.11145	0.110799	0.151187	0.0874878	-0.0850469	0.349376	0.572934	0.00195471	0.0634584	0.0512093
AKAP11	-0.000897938	-0.0381064	0.00645333	-0.0110322	0.0229616	0.0131205	0.0704781	-0.010789	0.0433131	-0.00162353	0.0998457	0.346151	-0.0108958	0.0355201	0.0103002
AKAP12	0.00436503	-0.00283233	0.0105297	-0.000373241	-0.0107688	-0.0205501	-0.016904	-0.0104299	-0.00668926	0.0138717	0.00609548	0.65983	0.0029223	-0.0160743	-0.00108248
AKAP13	-0.0268086	0.00888225	0.0351281	0.0113056	0.0577727	-0.000170619	0.0182376	0.0721765	0.0302216	0.0537679	0.442571	0.0523758	0.00712683	0.0252799	0.0520553
AKAP2	0.000771207	-0.0629021	0.0560648	-0.00990024	-0.0520779	0.0356967	-0.0148199	0.0529682	-0.00892085	0.00622737	0.863233	0.529011	-0.00399158	-0.0104004	0.0167583
AKAP8	0.00648066	0.00599398	0.0084499	-0.0273841	0.0919078	0.0573603	0.0411569	0.0328287	0.0612714	-0.00798814	0.0276419	0.267625	-0.00161489	0.063475	0.028704
AKAP8L	-0.035746	-0.0110579	0.0491426	-0.00339143	0.154588	-0.0672211	0.0217012	-0.0233104	-0.0246122	0.193257	0.632343	0.574231	-0.000263169	0.036356	0.0484446
AKAP9	-0.00334798	0.0114957	-0.0214975	0.0124487	0.0215919	0.0482218	0.019792	0.00414221	0.0339466	-0.00917849	0.062213	0.55223	-0.000225267	0.0298686	0.00963677
AKIRIN2	-0.00963149	0.103426	-0.089978	0.00427153	-0.21935	-0.12079	-0.114261	-0.0429149	-0.0423492	-0.0448517	0.032425	0.335583	0.00202208	-0.151467	-0.043372
AKR1A1	-0.00236415	-0.00356207	-0.0365421	0.0348696	0.00785423	0.0303136	0.0402776	-0.0423977	-0.0304114	0.00257726	0.171442	0.328499	-0.00189966	0.0261485	-0.0234106
AKR1B1	0.0180571	-0.00282049	-0.0113688	-0.00728135	-0.187092	-0.160091	-0.162886	-0.0956103	-0.0909387	-0.153013	8.37728e-05	0.0213491	-0.000853381	-0.170023	-0.113187
AKR1C3	-0.0410272	0.0411043	0.19553	-0.218702	0.164432	-0.184413	-0.175427	-0.151952	-0.303979	0.243013	0.700356	0.746287	-0.00577368	-0.0651361	-0.0709727
AKR1C4	0.11882	-0.0448403	-0.0463944	-0.0182045	0.14135	0.0438087	-0.0798947	-0.0293409	0.00102037	0.0361257	0.688775	0.99558	0.00234514	0.0350879	0.00260172
AKR7A2	-0.0107212	-0.024449	0.0466927	0.0385554	0.0095457	-0.0419567	0.132178	-0.00480103	0.00732237	-0.171004	0.734259	0.355494	0.0125195	0.0332557	-0.0561607
AKR7L	0.00420622	-0.125901	-0.117281	0.0318587	-0.12564	-0.0489504	0.104836	0.0853226	-0.0700889	-0.22839	0.739454	0.859267	-0.0517794	-0.0232516	-0.0710522
AKT1	-0.0294286	0.061313	-0.0299752	0.033598	-0.129099	0.0578332	0.0666292	-0.00981254	0.0447784	-0.0574561	0.889336	0.683576	0.0088768	-0.00154547	-0.00749675
AKT1S1	0.01354	-0.00525356	0.0052572	0.0354947	-0.0225629	-0.195674	-0.0543284	-0.112607	0.0939376	-0.199883	0.189442	0.4318	0.0122596	-0.0908551	-0.0728507
AKT2	-0.0357093	0.113125	-0.0789022	0.0178919	-0.257694	-0.0558321	-0.186745	-0.10431	-0.100715	-0.126622	0.079956	0.0670299	0.00410134	-0.166757	-0.110549
AKT3	-0.0812549	0.243552	-0.299833	0.107767	-0.396659	0.233502	-0.376631	0.0100958	-0.578833	0.125357	0.517037	0.609081	-0.00744241	-0.179929	-0.147794
AKTIP	0.0286758	-0.0291871	-0.0276803	0.111394	-0.246398	-0.3455	-0.37839	-0.269839	-0.252621	-0.297905	0.00194974	0.00132586	0.0208005	-0.323429	-0.273455
ALAD	-0.0101356	0.00318081	-0.00558179	0.00633822	0.0466163	-0.0415811	0.00824724	-0.0060723	-0.0999425	-0.0326522	0.837611	0.249535	-0.00154959	0.00442748	-0.0462223
ALAS1	0.0945833	-0.0422367	-0.0621752	-0.0231756	-0.0929579	0.0451889	0.0390166	-0.0501197	0.0562461	-0.0255159	0.929998	0.971548	-0.00825108	-0.0029175	-0.00646319
ALB	-0.00990867	0.0115332	-0.0308898	0.0122791	-2.08212	-1.89385	-2.25785	-2.48545	-2.47865	-2.46346	0.00236385	1.56019e-10	-0.00424653	-2.07794	-2.47585
ALCAM	-0.00863861	0.0602813	-0.198461	0.129198	-0.197284	0.0349987	0.092269	-0.200171	-0.0509131	0.0202764	0.874885	0.483974	-0.00440501	-0.0233387	-0.0769359
ALDH16A1	0.00214271	0.0202047	-0.0218929	0.0128283	-0.0366904	0.035933	0.0254194	0.0578166	0.0162343	0.0386535	0.855474	0.0848084	0.00332069	0.00822064	0.0375681
ALDH1B1	-0.00453506	0.0143403	0.0134143	-0.00415414	-0.019742	-0.0188257	-0.0104822	-0.0339303	-0.0226099	-0.0539015	0.0204589	0.0244046	0.00476633	-0.01635	-0.0368139
ALDH3A2	0.0123311	-0.0107133	0.0149295	-0.0116716	0.0553229	0.042637	0.0723851	0.0495284	0.0289779	0.056953	0.00623661	0.0133622	0.00121893	0.0567816	0.0451531
ALDH3B1	0.0345038	0.0437967	-0.0444007	-0.0303241	-0.0516753	0.0682905	0.0784912	-0.0309324	0.056849	-0.0975317	0.560146	0.654281	0.000893914	0.0317022	-0.0238717
ALDH3B2	-0.42677	0.196198	0.244177	-0.124798	-0.103878	-0.104095	0.168454	0.069543	-0.0788692	0.665562	0.938895	0.424944	-0.0277982	-0.0131731	0.218745
ALDH4A1	-0.1055	-0.0383243	0.0886351	-0.00738416	0.287977	0.0793234	0.0518725	0.122851	-0.0643889	0.362614	0.159454	0.33395	-0.0156433	0.139724	0.140359
ALDH5A1	-0.0893715	0.111825	-0.127814	0.0587227	0.00218636	0.0229235	-0.0455721	-0.0378862	-0.115995	0.250322	0.940884	0.74943	-0.0116594	-0.00682075	0.032147
ALDH6A1	0.00510045	0.0220397	-0.0161394	-0.0233334	0.0566871	0.07675	0.11831	0.0234155	0.0993629	0.0798488	0.0211461	0.0712254	-0.00308314	0.0839156	0.0675424
ALDH9A1	0.00956409	0.017663	-0.0465067	0.00986832	-0.138046	-0.0193784	-0.0730907	-0.00130209	-0.0686194	-0.0624759	0.148449	0.188814	-0.00235282	-0.0768385	-0.0441324
ALDOA	0.00113917	0.00179811	-0.00322305	0.00283155	0.00723779	-0.00382714	0.00775994	-0.0125132	-0.0100249	-0.0145403	0.507113	0.00107187	0.000636445	0.00372353	-0.0123595
ALDOC	-0.0237214	0.0233741	0.00580985	0.00906415	0.144106	0.116605	0.171749	-0.0548095	-0.0200943	0.0099552	0.00284684	0.315313	0.00363167	0.144154	-0.0216495
ALG14	0.0426626	0.0867611	-0.0419074	-0.0704905	0.0512377	0.214344	0.120009	0.0699349	0.148545	0.0960726	0.103946	0.0702102	0.00425644	0.12853	0.104851
ALG2	-0.0214701	0.0249055	0.125233	-0.133144	0.018276	-0.0829008	0.0849698	0.061877	-0.049479	-0.065453	0.917502	0.814383	-0.00111895	0.00678167	-0.017685
ALG3	-0.101011	0.0702557	-0.0770267	0.0668401	-0.0870438	-0.0754006	-0.00276593	-0.0716721	-0.0727589	0.0144973	0.438086	0.569206	-0.0102354	-0.0550701	-0.0433112
ALKBH2	-0.08821	0.0314594	-0.0185766	0.069386	-0.0116961	0.0817547	0.177252	-0.0379894	-0.0900328	-0.134363	0.270889	0.108097	-0.0014853	0.082437	-0.0874616
ALKBH4	0.0508286	-0.0276065	-0.0721164	-0.00429245	0.0155072	-0.0634774	-0.0290884	0.0467707	-0.0557003	0.0772127	0.732934	0.496244	-0.0132967	-0.0256862	0.022761
ALKBH5	0.0588153	-0.0518573	0.114248	-0.0133705	0.173767	0.138903	0.0967888	0.0512944	-0.100696	0.0665826	0.0558966	0.761087	0.0269588	0.136486	0.005727
ALKBH6	0.011239	-0.0440068	0.031509	-0.000468534	0.161266	0.114785	0.163646	-0.101481	-0.0711532	-0.0317419	0.00146803	0.0554798	-0.000431823	0.146566	-0.0681254
ALKBH7	0.267619	-0.186364	-0.0297908	-0.0700461	-0.128894	-0.061136	0.0741396	-0.0562533	0.018678	-0.110256	0.777552	0.689743	-0.0046457	-0.0386302	-0.0492771
ALKBH8	-0.0507772	-0.0527211	0.0136292	0.0788401	-0.0587588	0.116924	-0.094665	-0.0198863	0.0807336	-0.218052	0.905116	0.637609	-0.00275725	-0.0121667	-0.0524014
ALMS1	0.0327202	-0.0162488	0.0393049	-0.0255544	0.00626986	-0.0233503	0.00598705	-0.0310394	0.0660606	0.017248	0.586853	0.77969	0.00755547	-0.00369779	0.0174231
ALPK2	-0.00320854	0.0259778	-0.055503	0.0383929	-0.0419494	-0.0326772	-0.0625257	0.0336362	-0.0172306	-0.0751763	0.106514	0.609906	0.00141477	-0.0457175	-0.0195903
ALPL	0.532943	-0.13439	-0.33359	-0.156374	-0.505122	0.218187	0.241968	-0.0974846	0.185778	-0.11051	0.98097	0.945597	-0.0228526	-0.0149891	-0.00740561
ALX3	-0.00934378	0.0779795	-0.186264	0.113003	-0.310186	-0.0618057	-0.172515	0.12252	0.0785378	-0.489262	0.129988	0.685347	-0.00115627	-0.181502	-0.0960681
ALYREF	0.00562984	-0.0432252	0.0560045	-0.0454302	0.256303	-0.0721044	0.0147428	-0.0285825	0.0157444	0.218577	0.537946	0.430015	-0.00675526	0.0663137	0.0685795
AMACR	-0.142717	0.114909	-0.0338437	0.0522143	0.0427535	0.114407	0.0212828	0.180328	0.00233301	0.0707002	0.375048	0.30699	-0.0023593	0.0594812	0.0844536
AMBRA1	-0.131109	-0.0360102	0.0329187	0.100259	0.0496342	-0.0986892	-0.0395314	0.0118335	-0.0745494	-0.13343	0.761388	0.421463	-0.00848551	-0.0295288	-0.0653821
AMD1	-0.207736	0.219075	-0.222493	0.156374	-0.166995	0.174543	-0.115434	0.166388	-0.216771	0.055724	0.893554	0.928279	-0.0136951	-0.035962	0.00178031
AMER1	-0.271191	0.370355	-0.284694	0.105304	-0.276622	-0.112574	-0.209378	-0.266732	-0.443007	0.215917	0.346599	0.596359	-0.0200565	-0.199524	-0.164607
AMFR	-0.022107	0.031556	0.0179241	-0.0198485	-0.0166353	0.0275101	0.117138	0.0839761	0.0433883	0.0128687	0.412748	0.149616	0.00188113	0.0426709	0.0467444
AMMECR1	0.0157611	-0.0199707	0.0380502	-0.0290667	-0.105005	-0.0991085	-0.0453453	-0.0296458	0.0139473	-0.0547978	0.0235689	0.385113	0.00119347	-0.083153	-0.0234988
AMOTL1	-0.013215	0.0700056	-0.0438801	-0.00345596	-0.152347	0.295302	0.240365	0.0447943	0.31269	-0.202556	0.468535	0.773364	0.00236364	0.127774	0.0516429
AMOTL2	0.0204091	-0.0535667	0.0331709	-0.0280878	0.0177544	-0.105569	0.0455376	-0.0174405	-0.0710005	0.118037	0.898555	0.799249	-0.00701862	-0.0140922	0.00986522
AMPD2	-0.00567257	-0.0132825	0.00836068	0.0342118	-0.020615	-0.0143165	0.00127095	0.00190243	-0.0227854	-0.0425576	0.226141	0.173353	0.00590434	-0.0112202	-0.0211469
AMPD3	-0.0732669	0.0349702	-0.0317298	0.0900693	-0.0551222	0.027714	0.0535812	0.111619	0.114176	0.0275963	0.942254	0.144302	0.0050107	0.00872433	0.0844638
ANAPC1	0.00568946	0.058464	0.0314577	-0.0471913	0.00404048	-0.0257072	-0.0339718	-0.0242344	0.0383477	0.0146283	0.28753	0.933953	0.012105	-0.0185462	0.00958057
ANAPC2	0.0043383	-0.0432187	0.00552147	-0.00327043	-0.0347783	-0.0139512	0.0357907	-0.0553142	-0.000642036	0.0139459	0.85155	0.852335	-0.00915734	-0.00431289	-0.0140035
ANAPC4	-0.0247831	-0.0179367	0.0267791	-0.0202687	-0.112207	-0.0958887	0.00190055	-0.0892163	0.0394425	-0.205575	0.229967	0.39509	-0.00905234	-0.0687317	-0.0851163
ANAPC5	-0.00249863	0.00369723	-0.0138742	0.0120987	-0.103708	-0.0493053	-0.142821	0.00654663	-0.168494	-0.0515901	0.062892	0.301061	-0.000144225	-0.0986114	-0.0711793
ANGEL2	0.0225859	0.00687182	-0.0393724	-0.00811734	-0.0460457	0.0351083	0.00697365	-0.0349372	-0.0295999	0.00886605	0.913698	0.496936	-0.00450802	-0.00132124	-0.018557
ANGPTL2	0.0729315	-0.017113	-0.123548	0.0713408	-0.164814	-0.167861	-0.125179	-0.152522	-0.430833	-0.0756261	0.0408435	0.165459	0.000902784	-0.152618	-0.21966
ANK2	0.0192075	-0.0155907	0.0349733	-0.0352905	0.0729109	-0.00592965	0.0248595	-0.016428	0.0252803	0.0591795	0.349621	0.465696	0.000824911	0.0306136	0.0226773
ANKFY1	-0.0220543	0.00683558	-0.0162499	0.0421333	-0.0761987	-0.0434542	-0.0520146	0.022263	-0.00894753	-0.0715056	0.01998	0.528515	0.00266617	-0.0572225	-0.0193967
ANKH	-0.0506189	0.0381914	0.0909912	-0.0499255	-0.0877065	0.0622235	-0.0555962	0.0273639	0.0281738	0.0686937	0.582744	0.413879	0.00715955	-0.0270264	0.0414105
ANKIB1	-0.0602395	-0.0324604	-0.229174	0.265845	-0.465431	-0.017625	0.0453939	0.062606	-0.0447738	-0.363133	0.531928	0.569399	-0.0140071	-0.145887	-0.1151
ANKLE2	-0.0052312	-0.0408778	0.0192153	0.0017707	0.0998101	0.0280361	0.0509215	0.00374194	0.0621765	0.0153637	0.0662948	0.204312	-0.00628075	0.0595892	0.0270941
ANKMY2	0.0359204	-0.0171338	-0.0323406	0.00246144	0.0829665	-0.0560662	-0.112617	0.0289224	-0.0777996	0.14541	0.704563	0.6454	-0.00277314	-0.0285724	0.0321775
ANKRD1	0.0591672	-0.0401194	-0.0266569	-0.0457114	0.0243039	-0.086592	-0.185681	-0.072532	0.024138	0.0598453	0.37587	0.733658	-0.0133301	-0.0826565	0.00381713
ANKRD11	0.0382681	0.0118615	-0.0778555	0.0451084	0.0292296	-0.0289189	0.0768713	-0.0167582	0.0127677	0.0262105	0.631534	0.92609	0.00434564	0.0257273	0.00740665
ANKRD13A	-0.0730085	0.0291478	-0.030399	0.0146379	0.0146401	0.18281	0.0976415	0.140047	0.246322	-0.0995438	0.128566	0.393551	-0.0149055	0.098364	0.0956082
ANKRD17	0.0107171	0.0123708	-0.019799	0.00320307	-0.112734	-0.0275137	-0.096882	-0.010472	-0.0228879	-0.0458341	0.0812599	0.0945347	0.00162301	-0.0790433	-0.026398
ANKRD26	-0.045035	0.075807	-0.00259052	0.0201092	-0.0230832	0.0452855	0.0101314	-0.0225193	0.0684148	-0.156859	0.969281	0.541491	0.0120727	0.0107779	-0.0369879
ANKRD27	-0.0280241	0.0166048	0.0336611	-0.0290979	-0.00445272	0.0789083	0.0946685	-0.0130871	0.0271897	0.101168	0.189978	0.360154	-0.00171402	0.0563747	0.0384235
ANKRD28	0.0226621	0.0129367	-0.0237242	-0.00806138	-0.100419	-0.0156541	-0.0972945	-0.0428733	0.00321868	-0.0932711	0.107496	0.240239	0.00095332	-0.0711224	-0.0443086
ANKRD30B	0.00185611	0.173072	-0.21086	0.0243874	-0.203521	0.0480409	0.0248479	-0.0316409	0.0212912	-0.303104	0.733602	0.469518	-0.00288595	-0.043544	-0.104484
ANKRD39	-0.0708196	-0.0159406	0.0861389	-0.00807262	0.251471	0.205704	0.2171	0.212877	0.272369	0.199939	0.00309496	0.00227844	-0.00217347	0.224758	0.228395
ANKRD40	0.00263946	0.0233908	-0.0400243	0.00464475	-0.00375644	0.0664885	0.12666	0.0999164	0.0712968	0.0410451	0.217497	0.0260185	-0.00233733	0.0631307	0.0707528
ANKRD50	-0.00191312	0.0203754	-0.0419101	0.02199	-0.0109112	0.166623	0.0886982	0.0430799	0.0663823	-0.0764248	0.247893	0.826293	-0.000364442	0.08147	0.0110125
ANKRD52	-0.0325651	-0.0178961	0.00103219	0.0462745	-0.179319	-0.115813	-0.0952557	-0.00915765	-0.0181499	-0.171746	0.015447	0.340087	-0.00078861	-0.130129	-0.0663511
ANKRD54	-0.0490413	0.00709771	0.0078643	0.0335574	-0.188939	-0.280199	-0.11232	-0.0722402	-0.219026	-0.19194	0.0442236	0.055028	-0.000130486	-0.193819	-0.161069
ANKRD9	-0.125706	-0.277357	0.28122	0.0227899	-0.204706	-0.204338	0.0147959	-0.0330862	0.146527	-0.0449058	0.481654	0.73914	-0.0247631	-0.131416	0.0228448
ANKS1A	0.0359472	-0.0296572	-0.0408602	-0.00961451	0.0599299	-0.0347316	0.0684129	-0.014602	0.056635	0.0342348	0.336828	0.244409	-0.0110462	0.0312037	0.0254226
ANKS6	-0.471593	0.420805	-0.715189	0.421517	-1.45972	-0.284326	-0.975157	-0.0262571	-0.925586	-0.856425	0.136352	0.269333	-0.0861149	-0.9064	-0.602756
ANKZF1	-0.00641536	0.00952726	0.00273664	0.0330175	0.0545494	0.0192876	0.00532881	-0.000460447	0.0545496	-0.00120841	0.390451	0.724095	0.0097165	0.0263886	0.0176269
ANLN	0.0037335	0.0205764	-0.00932453	-0.00936657	-0.0547077	0.0145756	-0.00719833	0.00942662	-0.013639	-0.0746294	0.496141	0.385873	0.00140469	-0.0157768	-0.0262806
ANO10	-0.229942	0.169242	-0.286079	0.265852	-0.270088	0.146706	-0.0989536	0.144053	-0.384182	0.143159	0.7819	0.959482	-0.0202317	-0.0741117	-0.0323236
ANO6	-0.0295389	0.0396627	-0.00987426	0.00795529	0.001977	0.0611389	0.0229835	-0.0612132	0.0937532	0.0393997	0.300208	0.683814	0.00205122	0.0286998	0.0239799
ANP32A	0.00550605	0.00175617	0.015459	-0.0211765	-0.0823115	-0.167778	-0.122487	-0.14099	-0.129588	-0.115711	0.0279764	7.71446e-05	0.000386175	-0.124192	-0.128763
ANP32B	-0.0211886	0.0197228	-0.0149102	0.0149697	0.00972276	0.00417254	-0.0475281	0.0368197	0.00518374	-0.0329084	0.637419	0.890621	-0.000351587	-0.0112109	0.00303168
ANP32E	-0.0209632	0.00371551	0.00901343	-0.00832747	0.0394471	-0.015626	-0.0900932	-0.0376776	0.00541866	-0.0542473	0.681652	0.2979	-0.00414043	-0.0220907	-0.0288354
ANTXR1	0.0130974	-0.00735121	-0.00486911	-0.00828949	-0.0743232	0.102668	0.0563956	0.0231226	0.0374821	-0.23899	0.62787	0.587299	-0.0018531	0.0282469	-0.0594616
ANTXR2	0.0366618	-0.0560372	0.0329115	-0.0114826	0.12559	0.08116	0.107757	0.0694586	0.0887921	0.0986496	0.0108408	0.0234353	0.000513396	0.104836	0.0856334
ANXA1	0.00972874	-0.00237732	-0.00258557	-0.015551	0.0152849	-0.0385167	-0.0230613	-0.0312229	-0.0346449	-0.0131599	0.515458	0.0468458	-0.0026963	-0.015431	-0.0263426
ANXA11	0.000884461	0.00700914	-0.00502289	0.00133053	0.0746175	-0.00941803	0.00080083	0.00753284	-0.0097095	0.0205704	0.512063	0.626152	0.00105031	0.0220001	0.00613126
ANXA2	-0.0295806	0.0519436	-0.0208605	0.000417456	0.145034	0.0769559	0.0890343	0.125336	0.110619	0.0146432	0.0169366	0.121455	0.000479993	0.103675	0.0835328
ANXA3	-0.00017994	-0.0148929	0.01717	-0.00368064	0.00318159	-0.00641243	0.0172046	-0.0384546	-0.0286126	-0.0185686	0.620439	0.0239374	-0.000395853	0.00465793	-0.0285452
ANXA4	-0.010602	-0.00944879	0.020136	0.00891608	0.0607536	0.0575409	0.0279177	0.0188134	-0.0248574	0.019735	0.0234987	0.897268	0.00225032	0.0487374	0.00456368
ANXA5	-0.00936674	0.00879997	0.000913192	-0.00627809	0.0587734	-0.0425426	0.0104937	-0.0579483	-0.0374402	-0.02379	0.757493	0.0452744	-0.00148292	0.00890817	-0.0397262
ANXA6	-0.000604964	0.0291253	-0.0298748	-0.00748029	0.06201	-0.000759354	0.0708604	0.0164923	0.0562894	-0.000943555	0.16422	0.279655	-0.00220869	0.044037	0.023946
ANXA7	0.0088329	0.011507	-0.0181726	-0.00356907	0.062102	0.0281142	0.023703	0.0168814	0.000659711	-0.0229773	0.0645986	0.919454	-0.000350447	0.037973	-0.00181206
AP1B1	0.00962496	-0.0673746	0.0367354	-0.0317214	0.0435354	-0.048527	-0.00816339	-0.101643	0.0448456	0.142486	0.81342	0.623021	-0.0131839	-0.004385	0.0285629
AP1G1	0.0352693	-0.016842	2.7511e-05	-0.0372568	-0.0354454	-0.0609794	-0.0390495	0.0112704	-0.0149058	-0.0368287	0.0740702	0.689155	-0.00470051	-0.0451581	-0.013488
AP1G2	0.0344778	0.00516945	-0.0288317	-0.00087699	-0.195104	-0.0233159	-0.0732352	-0.245353	-0.040272	-0.054848	0.183866	0.218028	0.00248465	-0.0972185	-0.113491
AP1M1	-0.0093883	-0.0329576	0.0378635	-0.047023	0.146723	-0.0304694	0.0218715	-0.0267122	0.0748609	0.17566	0.381715	0.269468	-0.0128763	0.0460417	0.0746028
AP1S1	-0.0181739	-5.46416e-05	-0.109797	0.0606495	0.124664	0.0837492	0.115008	0.0896827	0.0901468	0.117503	0.0326097	0.0420938	-0.016844	0.107807	0.0991109
AP2A1	0.00553747	-0.00369562	-0.00788056	0.000118723	-0.0663476	-0.0355938	-0.0186233	1.86341e-05	0.0032056	-0.0555462	0.103736	0.49171	-0.00148	-0.0401882	-0.0174406
AP2A2	-0.00662711	0.00245657	-0.025795	0.012134	-0.0763887	-0.0415162	-0.100493	-0.0296106	-0.0437887	-0.0230602	0.0386995	0.0413541	-0.00445788	-0.0727992	-0.0321532
AP2B1	-0.000822638	0.00398476	0.0177667	0.00993535	0.16087	0.0646336	0.0440949	0.0931139	0.107326	0.135158	0.148341	0.00839215	0.00771605	0.0898663	0.111866
AP3B1	-0.00160161	0.0202796	-0.0125952	-0.0100757	-0.0273151	-0.00563111	-0.0189876	-0.0201323	0.00342328	-0.00800944	0.156381	0.505996	-0.000998236	-0.0173113	-0.00823947
AP3D1	0.00710696	-0.0729248	0.0176573	0.0157774	0.0453386	0.00804279	-0.00164584	0.0380573	0.0968155	0.0196805	0.376606	0.124338	-0.0080958	0.0172452	0.0515178
AP3M1	-0.0269659	0.0202677	-0.00254019	0.0497767	-0.062837	-0.062849	-0.0995975	-0.00174627	-0.0705279	-0.0451009	0.00886788	0.125279	0.0101346	-0.0750945	-0.039125
AP4B1	-0.000301403	-0.00130869	-0.038464	0.059515	-0.0314551	0.0625859	0.0732131	-0.0283713	-0.106966	-0.0798835	0.491607	0.0602513	0.00486023	0.0347813	-0.0717401
AP4E1	0.0866378	0.0247071	-0.0652657	-0.0791654	-0.0734124	-0.0415146	-0.0787793	-0.363183	0.127542	-0.0928437	0.249108	0.554317	-0.00827154	-0.0645688	-0.109495
AP4M1	-0.00739906	0.0319542	0.00212265	-0.0232287	0.198242	0.0939803	0.0287762	-0.100101	-0.0589206	0.136896	0.158432	0.921118	0.00086227	0.106999	-0.00737528
AP5B1	0.00628734	0.0678421	-0.0843281	0.0209902	0.365894	0.352062	0.353279	0.0781572	0.242539	0.292334	0.00134479	0.0688767	0.00269787	0.357079	0.204343
AP5M1	-0.116554	0.214539	-0.0589613	-0.0416005	-0.125955	-0.265701	-0.1491	-0.00669937	-0.223716	-0.0497355	0.0937665	0.392324	-0.00064433	-0.180252	-0.0933837
AP5Z1	0.0329021	0.0857225	-0.072997	0.0433982	-0.153671	0.000675204	-0.107347	0.00584622	-0.143788	-0.286956	0.127753	0.181831	0.0222564	-0.086781	-0.141633
APAF1	0.0156255	0.0256466	-0.083439	0.0282482	-0.0419154	-0.0352243	0.0012977	-0.0199245	-0.0486377	0.0147649	0.504664	0.675263	-0.00347969	-0.0252807	-0.0179325
APBA1	-0.0857536	0.190215	-0.0877611	-0.0145142	-0.0656822	0.328021	0.10349	0.340259	0.00732279	0.0128068	0.418347	0.412187	0.000546448	0.121943	0.120129
APBA2	-0.102832	0.275549	0.068686	-0.265264	-0.294511	-0.118252	-0.0586359	0.173432	0.109709	0.0975912	0.319846	0.337719	-0.00596522	-0.157133	0.126911
APBA3	0.0123593	-0.0885842	0.00362336	0.0605566	-0.109002	0.0190452	-0.0980643	0.0729575	-0.0856543	-0.00948114	0.309858	0.940996	-0.00301124	-0.0626736	-0.00739262
APBB1	0.0546425	0.075921	-0.188428	0.063288	-0.131967	0.276506	0.218719	0.169984	0.205216	-0.321176	0.462719	0.93353	0.0013559	0.121086	0.018008
APBB1IP	-0.0177566	-0.00370021	0.046216	0.0124131	0.132996	0.0209932	-0.0681196	0.0290712	0.0829534	0.0973035	0.77435	0.0779104	0.00929309	0.0286231	0.069776
APBB2	-0.00658644	-0.0151316	0.0564336	-0.00681339	-0.0219809	-0.0280277	0.0145695	-0.0368055	0.0618453	0.0313259	0.417693	0.746246	0.00697554	-0.0118131	0.0187886
APC	0.0600399	0.0436298	-0.0430812	-0.0250125	-0.179165	-0.121913	-0.0801262	-0.0486348	0.00166525	-0.0477233	0.0194663	0.240985	0.008894	-0.127068	-0.0315643
APEH	-0.0250268	-0.0185187	-0.00138211	0.0468509	-0.0348229	0.0424132	0.0497103	0.00727167	0.0840701	-0.121115	0.591921	0.88039	0.000480834	0.0191002	-0.00992441
APEX2	0.0424509	0.127494	-0.125699	-0.0287203	-0.155976	-0.186673	0.0590341	0.244468	0.22237	-0.00942538	0.357542	0.207991	0.00388137	-0.0945382	0.152471
APH1A	-0.101499	0.0750502	0.0356216	-0.015627	0.130731	-0.260915	0.0623396	0.0401496	0.169285	0.0952755	0.88123	0.11319	-0.00161367	-0.0226148	0.10157
APH1B	0.220437	-0.0108691	-0.118486	-0.0814551	0.0603849	-0.0951173	0.23609	0.149162	0.119496	-0.197749	0.623145	0.882734	0.00240653	0.0671192	0.0236364
API5	-0.0242739	-0.00929584	-0.0280552	0.0260746	0.054715	0.0263373	-0.0129052	0.04132	-0.0226411	-0.034007	0.252962	0.89536	-0.00888758	0.0227157	-0.00510937
APIP	0.00295738	-0.0362611	0.0523747	0.0206463	0.107307	0.00536065	-0.0556936	0.030195	-0.0103509	0.0543242	0.871869	0.600751	0.00992932	0.0189913	0.0247228
APLF	-0.113137	0.131696	-0.0727252	0.0772806	-0.182492	0.0087741	0.348509	-0.00777865	0.0380143	-0.108005	0.775684	0.681518	0.00577874	0.0582638	-0.025923
APLP2	0.0402541	0.0342938	-0.0212315	0.00950959	0.087549	0.141632	0.0756765	0.0833556	0.0534446	0.0763728	0.0276153	0.0224382	0.0157065	0.101619	0.0710577
APOA1BP	0.00384684	-0.0237993	0.0628494	-0.0246525	0.0727342	-0.0180062	-0.0492489	-0.0356884	-0.0446828	0.0738379	0.951833	0.88569	0.00456113	0.00182638	-0.00217779
APOB	-0.0663729	-0.0763312	0.127508	-0.00490998	-0.192176	-0.44839	-0.442921	-0.562805	-0.748027	-0.199205	0.030756	0.0803761	-0.00502648	-0.361162	-0.503346
APOBEC3G	-0.019479	-0.189009	0.181544	-0.0146	0.197638	-0.0862584	-0.0503788	0.0103422	-0.0171711	0.346266	0.804839	0.430111	-0.0103859	0.0203336	0.113146
APOE	0.00729523	0.0822381	0.0590442	-0.140683	0.257956	-0.267117	0.116368	-0.456923	-0.281124	0.000171726	0.853566	0.194682	0.00197378	0.0357358	-0.245958
APOO	-0.0210992	-0.00854683	0.0341721	-0.0536215	0.14262	-0.0748141	-0.0393315	-0.133651	-0.0271679	0.182066	0.781145	0.855443	-0.0122739	0.00949139	0.0070822
APP	-0.024708	-0.0151832	0.0716597	0.0156701	0.0772133	0.0280424	-0.00722909	-0.119535	-0.0525203	0.0442054	0.555564	0.37766	0.0118596	0.0326755	-0.0426168
APPBP2	0.0301728	-0.187488	0.12403	-0.00920468	-0.0090894	0.13657	0.0177932	-0.33973	-0.0585692	-0.134065	0.489896	0.189533	-0.0106225	0.0484247	-0.177455
APPL1	0.031367	-0.0562354	-0.0219368	0.0288532	0.10674	0.0282664	0.079321	0.0388731	0.0745312	0.0732912	0.063591	0.0449086	-0.00448804	0.0714426	0.0622318
APPL2	0.0174435	-0.0122936	0.0263875	0.0580368	0.0232798	-0.100923	-0.054638	0.0683571	0.00335465	0.00788237	0.199111	0.879222	0.0223935	-0.0440938	0.0265314
APRT	-0.0022075	0.0128067	0.0446412	-0.060058	0.060025	0.0747871	0.0152684	-0.0618039	-0.071376	0.0368195	0.129938	0.497169	-0.00120438	0.0500268	-0.0321202
APTX	-0.0274595	0.0634121	-0.0499615	0.0216628	0.198827	0.211972	0.171071	0.156585	0.0900233	0.0785322	0.00202421	0.0300993	0.00191351	0.193957	0.10838
AQP1	-0.0460583	0.166462	0.0192582	-0.15769	0.277745	0.137905	0.153436	-0.0819216	0.123614	0.294397	0.0636502	0.421322	-0.00450702	0.189695	0.11203
AQR	0.00102279	-0.00132762	0.019185	0.00800323	-0.0806315	-0.0653322	-0.0899123	0.00595581	0.00195444	-0.0661961	0.00095203	0.380354	0.00672084	-0.0786253	-0.0194286
ARAF	0.0738194	0.00811414	0.0538038	-0.103897	0.109284	-0.124044	0.00357459	0.0349676	-0.0689558	0.13406	0.889841	0.7392	0.00796002	-0.00372843	0.0333573
ARAP1	0.00402869	0.0315117	-0.0719716	0.0583905	-0.399008	-0.279831	-0.34819	-0.369885	-0.322448	-0.370339	0.00109534	0.000183455	0.00548983	-0.342343	-0.354224
ARAP2	0.0751697	0.111051	-0.183945	0.00934239	-0.00684799	0.019259	-0.0926335	-0.25086	-0.140376	-0.0480617	0.707374	0.151226	0.00290444	-0.0267409	-0.146433
ARAP3	0.0315614	0.0148368	-0.0473414	-0.00262415	-0.00473208	-0.0247233	0.0605276	0.0563313	-0.0136068	-0.0827007	0.735371	0.795723	-0.000891833	0.0103574	-0.0133254
ARCN1	0.0210952	-0.0238827	0.0169897	-0.00375517	-0.00470423	-0.0449585	-0.0264945	-0.000958925	-0.0251199	0.0122557	0.138373	0.653549	0.00261177	-0.0253857	-0.00460773
ARF3	0.00847333	0.000497887	0.0120438	0.00658123	0.0358944	0.0212429	0.0441667	-0.0198576	0.0238524	-0.0228179	0.0437324	0.47561	0.00689905	0.033768	-0.00627437
ARF4	-0.0323672	0.0411451	-0.0425503	0.0272787	0.0980022	0.122486	0.112243	0.153305	0.112579	0.086018	0.00898301	0.00929577	-0.00162343	0.11091	0.117301
ARF5	0.0568186	-0.0168484	0.0216419	-0.0018269	0.059289	0.0248902	0.0883184	0.0178473	0.034832	0.0169694	0.147853	0.654997	0.0149463	0.0574992	0.0232162
ARF6	0.0429585	0.0288549	-0.0580038	0.0132331	0.00762908	0.0576151	0.0967019	0.0342492	-0.0522099	-0.0284537	0.232046	0.547316	0.00676068	0.053982	-0.0154715
ARFGAP1	-0.0248184	-0.0196541	0.0263752	0.0218972	0.0386318	0.0375475	0.0820021	0.0895586	-0.0141079	0.143022	0.0519533	0.255503	0.000949964	0.0527271	0.0728242
ARFGAP2	-0.00363792	-0.0276614	0.0230657	0.00703203	0.0242797	0.0101186	-0.0187248	-0.0089224	-0.0469323	0.0570707	0.753695	0.984141	-0.000300393	0.00522449	0.000405338
ARFGAP3	0.030465	-0.0512958	-0.0266374	-0.0237799	0.000742028	-0.080403	-0.0398185	-0.0363153	-0.0500701	0.133988	0.491463	0.632491	-0.017812	-0.0398265	0.0158677
ARFGEF1	-0.0356524	0.0212473	0.0281165	0.00419344	0.114384	0.0524029	0.102363	-0.0576626	0.0622472	0.0230919	0.0225739	0.90957	0.00447623	0.0897167	0.00922549
ARFGEF2	-0.000689885	-0.0375979	-0.000279713	-0.0180683	0.131482	0.0512679	0.049962	0.0166938	0.0483428	0.0247353	0.0643353	0.0216765	-0.0141589	0.0775706	0.029924
ARFGEF3	0.168013	-0.0552611	-0.0854209	-0.0282945	-0.0446245	-0.0902151	0.0312681	-0.0227927	0.043455	-0.0827045	0.633739	0.776085	-0.000240776	-0.0345239	-0.0206807
ARFIP1	0.0201792	-0.0199946	0.0375877	0.00354673	0.0758014	0.0983352	0.0788309	0.0368873	0.0292223	0.0472187	0.00440894	0.108782	0.0103298	0.0843225	0.0377761
ARFIP2	0.0223322	-0.0134126	0.0823887	0.0224901	0.046532	-0.0519234	0.0289063	-0.06762	0.0685535	-0.0113376	0.60277	0.522414	0.0284496	0.00783827	-0.00346804
ARFRP1	0.0252822	0.112488	-0.0605524	-0.0305552	-0.221498	0.0855324	-0.031131	0.0533363	-0.0279407	-0.0850493	0.542715	0.594575	0.0116656	-0.0556987	-0.0198846
ARG2	-0.0178099	0.00740853	-0.0592663	-0.0134708	-0.121657	-0.084509	0.0793507	0.0639228	0.0805217	-0.0689575	0.763927	0.436973	-0.0207846	-0.0422719	0.0251623
ARGLU1	0.00751044	-0.00406847	-0.014902	0.0389411	-0.0328363	0.17807	0.123792	0.256923	0.0808378	0.024391	0.319606	0.243484	0.00687027	0.0896752	0.120717
ARHGAP1	0.00590287	-0.00258299	-0.0559555	0.0224532	0.00623569	0.000987011	-0.0678336	0.0117637	-0.0678643	-0.00816561	0.688428	0.661524	-0.0075456	-0.0202036	-0.0214221
ARHGAP10	0.084144	0.0574747	-0.0977138	0.0276117	0.00875522	0.158957	0.173607	0.0785267	0.113189	0.00118465	0.220055	0.413711	0.0178792	0.113773	0.0643002
ARHGAP11A	-0.127821	-0.00815917	0.0688796	0.0488086	-0.153002	-0.0661711	0.0148924	-0.0258851	-0.216069	-0.116401	0.381112	0.17446	-0.00457302	-0.0680937	-0.119451
ARHGAP12	0.00110069	-0.00613804	-0.00681467	-0.0677035	0.0619594	-0.0548119	-0.00629905	0.104077	-0.146659	0.151824	0.628943	0.606762	-0.0198889	0.00028283	0.0364143
ARHGAP17	0.0464869	-0.0452919	-0.0196659	0.0168889	-0.127328	-0.0190319	-0.223947	-0.0492509	-0.146259	-0.0272489	0.163177	0.169167	-0.000395485	-0.123435	-0.0742528
ARHGAP18	0.0363749	-0.00872755	-0.0503569	-0.00719493	0.0470837	0.0663765	0.174429	0.137014	0.103489	0.0505061	0.103377	0.029216	-0.00747611	0.0959631	0.097003
ARHGAP21	0.0178022	0.0429738	0.0229259	-0.0156456	0.0627907	0.0564148	0.16942	0.0934696	0.143449	0.101114	0.153071	0.00756806	0.0170141	0.0962084	0.112678
ARHGAP23	0.0186954	0.0296179	0.0167425	-0.044126	0.0393642	-0.0999613	-0.138832	-0.1148	-0.106809	0.0693295	0.314895	0.452826	0.00523246	-0.0664764	-0.05076
ARHGAP26	-0.0693252	0.181477	-0.0263234	-0.0885932	0.132629	0.0743237	0.0135729	0.141415	-0.0229156	0.0446186	0.348852	0.513394	-0.000691206	0.0735087	0.0543726
ARHGAP27	0.00895509	0.0809957	-0.0638787	-0.0262656	-0.101826	0.134721	0.031095	0.15869	0.266757	0.00475745	0.795495	0.19009	-4.83603e-05	0.0213297	0.143402
ARHGAP28	-0.0817588	0.02172	-0.0428722	0.0827524	0.319809	0.051738	0.225046	0.0663816	0.127999	0.286469	0.103872	0.10856	-0.00503965	0.198865	0.160283
ARHGAP29	0.0121572	0.00409769	0.00593372	0.00678478	-0.00792679	-0.0466642	-0.0130301	-0.00587038	-0.00771162	-0.0377491	0.131128	0.138935	0.00724334	-0.0225404	-0.0171104
ARHGAP31	-0.0119099	0.013411	-0.0381937	-0.000849107	0.0160791	-0.00996403	0.0360466	0.0246407	0.0730526	0.101778	0.240488	0.0575865	-0.00938544	0.0140539	0.0664904
ARHGAP32	-0.0452734	0.127878	0.279206	-0.437685	0.162125	-0.186066	0.180352	0.185935	0.412529	0.210359	0.730544	0.163056	-0.0189686	0.0521367	0.269607
ARHGAP35	0.012198	-0.0169533	-0.000596867	-0.0190287	0.0925197	0.0596548	0.0377866	0.0216567	-0.0163425	0.0163636	0.0313512	0.401856	-0.00609522	0.0633204	0.00722595
ARHGAP39	0.0817676	0.224268	-0.0541014	-0.269656	0.215739	0.0128544	-0.172901	0.200495	0.0852361	0.291072	0.887373	0.170349	-0.00443041	0.0185643	0.192268
ARHGAP5	-0.0455818	-0.03143	0.0770066	-0.0045127	-0.0499023	-0.0670846	-0.054337	-0.134623	-0.0348066	0.0374903	0.132296	0.50322	-0.00112948	-0.057108	-0.0439799
ARHGDIA	-0.00347871	0.0195084	-0.0265316	0.00995463	-0.00344479	0.0789447	0.0589581	0.00273336	-0.00607274	-0.0126708	0.203121	0.658746	-0.000136824	0.0448193	-0.00533673
ARHGEF1	-0.0199135	0.0126806	-0.0138064	0.0127971	-0.00487801	0.0512382	0.066435	-0.00287482	0.0326064	0.00309211	0.200164	0.402287	-0.00206055	0.0375984	0.0109412
ARHGEF10	-0.0420876	0.00281788	0.00567792	0.0207188	0.0503534	0.0468342	0.0226718	0.0129002	0.00628104	0.128414	0.0458439	0.316324	-0.00321826	0.0399531	0.0491985
ARHGEF11	-0.0426202	0.102415	-0.0638833	-0.0424459	-0.16447	-0.0163156	-0.107338	-0.11433	-0.106938	0.059037	0.209402	0.57059	-0.0116336	-0.0960414	-0.0540771
ARHGEF12	-0.0257543	0.00565126	-0.0154134	0.046755	0.0349495	0.0170146	0.0599987	0.0208145	-0.00339813	0.0652883	0.150221	0.387742	0.00280965	0.0373209	0.0275682
ARHGEF17	0.134077	-0.00275824	-0.0498822	0.019587	0.13221	0.0606101	0.0318622	-0.00421581	0.0959308	-0.0274658	0.359041	0.946538	0.025256	0.0748941	0.0214164
ARHGEF2	0.0400003	-0.00357907	-0.0353463	0.0444156	0.00196344	0.0391358	0.0603476	0.0352257	0.082706	0.0462469	0.419664	0.128253	0.0113726	0.0338156	0.0547262
ARHGEF26	0.00311551	0.0750137	0.0125015	-0.00673283	0.0308822	0.00926084	0.0252608	0.0828903	0.0486836	0.256279	0.968432	0.228796	0.0209745	0.0218013	0.129284
ARHGEF28	-0.0173402	0.141041	-0.0758753	-0.0129538	0.0817196	-0.0776831	0.0972203	-0.00559702	0.052367	0.147408	0.746432	0.424888	0.00871784	0.0337523	0.064726
ARHGEF40	-0.0462674	0.103444	-0.00104457	-0.0490472	-0.0428549	0.0444975	0.0171862	-0.0390346	-0.0537336	-0.15529	0.922464	0.161996	0.00177125	0.00627628	-0.082686
ARHGEF5	0.0663677	-0.0239894	-0.0369917	-0.0131053	-0.0120078	-0.0329296	-0.0855045	-0.0735932	0.00492056	0.0473427	0.251046	0.909174	-0.0019297	-0.0434806	-0.00710998
ARHGEF6	0.0207757	-0.0278437	0.0342791	-0.0813626	0.0258486	0.0110007	-0.0621129	-0.0576735	-0.0651807	-0.0332137	0.897873	0.245023	-0.0135379	-0.00842118	-0.0520226
ARHGEF7	0.0187216	-0.00184535	-0.0216276	-0.00247531	0.0339301	-0.126501	-0.0908829	0.0481983	-0.106591	0.000265163	0.346335	0.739835	-0.00180666	-0.0611513	-0.0193758
ARID1A	-0.00269573	-0.000347117	0.00120848	-0.0044128	0.0461082	-0.0447303	0.000863357	-0.0362026	-0.0498962	0.0579824	0.937898	0.839301	-0.00156179	0.0007471	-0.00937211
ARID1B	0.0383405	-0.0148761	-0.00481833	-0.00607276	-0.0388735	-0.0965891	-0.0663708	0.0189801	-0.0270815	0.0509552	0.0275476	0.691944	0.00314333	-0.0672778	0.0142846
ARID2	0.0328607	-0.000370202	-0.00888487	-0.00420668	-0.109493	-0.0309931	-0.00504738	0.0380737	0.0180934	-0.020764	0.225714	0.746345	0.00484973	-0.0485111	0.011801
ARID3A	0.0480504	-0.0836397	-0.0260844	0.0393066	-0.137137	0.156303	0.0157725	0.123893	-0.0579396	-0.0626604	0.862648	0.928574	-0.00559176	0.0116459	0.00109765
ARID4B	0.0308825	0.0155821	0.0268894	-0.0234903	0.0420531	-0.00467093	0.00569822	-0.00885701	-0.0122226	-0.0554801	0.924237	0.117646	0.0124659	0.0143601	-0.0255199
ARID5B	-0.0951166	0.116506	-0.094615	0.0678071	-0.097511	0.0531191	0.0442334	-0.0259523	-0.0354363	0.0177066	0.98655	0.830456	-0.0013546	-5.28561e-05	-0.0145606
ARIH1	0.0215022	0.0328983	-0.0352695	-0.0136071	0.00510965	-0.0125244	0.0439563	-0.00072738	-0.0514417	-0.0626399	0.658736	0.178434	0.00138096	0.0121805	-0.0382697
ARIH2	0.0151571	-0.0458484	0.0127559	0.0630559	-0.0182223	0.0158647	-0.0578307	0.0357812	0.132271	0.0937079	0.357001	0.0978425	0.0112801	-0.0200628	0.0872532
ARL1	5.75231e-05	-0.0137391	-0.00358632	0.0311433	-0.212587	-0.145352	-0.195631	-0.101349	-0.156795	-0.136579	0.00391105	0.00368486	0.00346884	-0.184524	-0.131574
ARL13B	-0.0025168	0.0630446	0.00439348	0.0158225	-0.112229	-0.0451566	-0.0444182	-0.0721155	-0.0436832	-0.0441323	0.0358416	0.00951486	0.020186	-0.0672678	-0.0533103
ARL14EP	0.0321077	0.0384584	-0.05255	0.0254625	0.0792158	0.228077	0.192999	0.149262	0.113535	0.125228	0.0542226	0.00640681	0.0108696	0.166764	0.129342
ARL15	-0.0435975	-0.0175362	0.029548	0.0286947	-0.124534	-0.0421176	-0.0857697	-0.102267	-0.048591	0.199631	0.0483015	0.873205	-0.000722749	-0.0841403	0.0162577
ARL2	-0.0420155	0.00472317	0.0281822	-0.0216727	-0.0309917	0.049495	-0.0529526	0.00220256	-0.0199811	-0.155164	0.920052	0.419724	-0.0076957	-0.0114831	-0.0576476
ARL2BP	-0.0999754	-0.0282742	0.125814	-0.0342516	0.275609	-0.0468964	-0.0959414	-0.0031199	-0.171825	0.381591	0.703182	0.686269	-0.00917191	0.0442571	0.0688821
ARL3	0.0257544	0.0826839	-0.0359395	-0.0232371	-0.146426	0.0070465	-0.0657986	-0.223278	-0.0735493	-0.162745	0.206074	0.0387396	0.0123154	-0.0683926	-0.153191
ARL4C	-0.00973727	0.0626108	-0.0288573	-0.0131195	-0.17978	-0.0118217	0.0726971	-0.203057	-0.0673904	-0.282538	0.63073	0.0845303	0.0027242	-0.0396349	-0.184328
ARL5B	0.0979296	0.00494558	-0.0948831	0.00448418	-0.152233	-0.221966	-0.0402367	-0.190739	0.0454116	-0.162091	0.0988027	0.295595	0.00311906	-0.138145	-0.102473
ARL6	-0.169685	-0.0861178	0.107448	0.103019	-0.0397567	0.100917	0.0401984	-0.0157486	-0.201659	-0.0237924	0.601321	0.487712	-0.011334	0.0337863	-0.0803999
ARL6IP4	-0.00228034	-0.0431413	0.0966	-0.0807241	-0.157857	-0.142149	-0.110077	-0.232063	-0.0197782	-0.209445	0.0365803	0.147317	-0.00738644	-0.136694	-0.153762
ARL6IP5	-0.0603016	0.0416875	-0.0208273	0.0230982	0.117338	0.0564719	0.0583794	0.0254408	0.0772691	0.112011	0.0438405	0.0814478	-0.00408579	0.0773963	0.0715735
ARL6IP6	-0.0624155	-0.0106408	0.0169937	0.0366072	0.0408888	0.0674371	0.0507325	0.0904702	0.128394	0.0308498	0.0687781	0.067704	-0.00486387	0.0530194	0.083238
ARL8A	-0.0161826	0.0475029	-0.0566235	0.0421038	-0.0115732	0.124071	0.0555009	0.0141343	0.0035503	-0.0650852	0.333927	0.59492	0.00420012	0.0559997	-0.0158002
ARL8B	0.0339913	-0.0306562	-0.0286455	0.0293388	-0.0687246	-0.0466278	-0.08698	-0.0223672	-0.0144493	-0.119334	0.0246743	0.255203	0.0010071	-0.0674441	-0.05205
ARMC1	0.00701	-0.0146514	-0.0610139	0.0511537	-0.0529388	-0.0188471	-0.0106883	-0.0756713	0.00941105	-0.0611399	0.429942	0.332666	-0.0043754	-0.0274914	-0.0424667
ARMC10	-0.0344839	0.0115782	-0.0321578	0.0539962	0.112728	0.0822794	0.062086	0.0638944	0.00596123	0.11656	0.020819	0.184617	-0.000266829	0.0856979	0.0621386
ARMC5	-0.0914906	-0.143648	0.16197	0.0320901	-0.0111604	-0.0785813	-0.0859254	0.0332629	-0.0138927	-0.194178	0.543372	0.643486	-0.0102695	-0.0585557	-0.0582693
ARMC6	-0.0162018	-0.0232364	-0.00949361	0.0282098	0.0361308	0.0999358	0.0633768	0.0594022	0.14424	0.070223	0.036785	0.0510868	-0.00518051	0.0664811	0.0912884
ARMC8	0.0164337	-0.00908898	-0.00382573	0.0371813	0.0124842	0.0343611	0.017609	0.0169486	0.0296423	-0.000427363	0.407526	0.718904	0.0101751	0.0214848	0.0153878
ARMC9	0.0406214	-0.0477769	0.0252572	-0.0128882	0.132323	-0.0365071	0.0051642	-0.0835856	-0.00854384	0.0430991	0.600186	0.699978	0.00130338	0.0336601	-0.0163434
ARMCX1	-0.162445	0.198646	-0.248206	0.16982	-0.362606	0.0545471	-0.16222	-0.000389992	-0.29553	0.138683	0.420861	0.817696	-0.0105463	-0.15676	-0.0524124
ARMCX2	0.00755542	-0.1173	0.0812037	0.0169303	0.244414	-0.0223694	0.127989	-0.169339	-0.129776	0.248717	0.261919	0.928418	-0.00290274	0.116678	-0.0167994
ARMCX3	-0.0145558	0.00957509	-0.0138078	0.0166154	0.0154831	0.01391	-0.00392203	0.0100544	0.0288549	0.0428457	0.413875	0.0830928	-0.000543274	0.00849037	0.0272517
ARMCX4	-0.0182278	0.00416182	0.00181412	0.0381741	0.15375	0.103858	-0.0330932	0.0583015	0.085859	0.0205107	0.345111	0.105526	0.00648056	0.0748382	0.0548904
ARMCX6	0.475489	0.0334653	-0.507525	-0.0926166	0.304805	0.187549	0.0968632	0.0692861	0.0918313	1.43104	0.365207	0.348635	-0.0227969	0.196406	0.530721
ARMT1	0.00554457	-0.075499	0.0563774	0.0124505	0.00777069	0.0348377	0.0408698	-0.0685138	0.047094	-0.050286	0.394866	0.628279	-0.000281649	0.0278261	-0.0239019
ARNT	-0.0734753	0.046805	-0.0261131	0.101058	0.0940295	0.0204947	-0.0300677	0.115714	0.0435184	-0.0309954	0.773219	0.617399	0.0120687	0.0281522	0.0427457
ARPC1B	0.0372164	-0.126919	0.0470618	-0.0176178	-0.142618	-0.132342	-0.103399	-0.194984	0.0131338	-0.146611	0.0642103	0.281598	-0.0150647	-0.12612	-0.109487
ARPC2	0.00289013	0.000507608	-0.0109446	-0.000967776	-0.0160659	-0.0310188	-0.0299234	-0.000309152	-0.0216514	-0.00123392	0.0184951	0.518516	-0.00212865	-0.0256694	-0.00773149
ARPC3	0.107143	-0.0651382	0.0329795	-0.0976883	0.263332	-0.123493	-0.0326855	-0.187295	-0.311276	0.131484	0.766397	0.476217	-0.00567589	0.0357179	-0.122362
ARPC4	0.00650735	0.0148049	-0.0398578	0.0438364	-0.137963	-0.102461	-0.178889	-0.0544674	-0.0643909	-0.100506	0.0057939	0.0161379	0.00632271	-0.139771	-0.0731216
ARPC5	0.00958184	-0.0409053	0.0540878	-0.0721676	0.10047	0.00485979	0.0369681	-0.036506	0.0510167	0.0755821	0.193538	0.385979	-0.0123508	0.0474325	0.0300309
ARPC5L	-0.0412663	-0.00358258	0.0418581	-0.0185755	0.0757844	0.0802571	0.119193	0.0713532	0.0669356	0.0378545	0.00736598	0.0286012	-0.00539156	0.0917447	0.0587144
ARPP19	-0.0716593	0.00127595	-0.000142151	0.0592605	0.0143977	0.159626	0.00192952	-0.0109344	0.0918407	-0.0828865	0.35917	0.97229	-0.00281626	0.0586512	-0.000660066
ARRB1	-0.0143067	-0.0944732	0.0530879	0.0047414	-0.124103	-0.095275	-0.163885	-0.631992	0.0344089	-0.0991251	0.027183	0.393804	-0.0127376	-0.127754	-0.232236
ARRDC1	-0.0744486	0.000731741	0.00228006	0.0648106	-0.109647	0.00969718	0.0228941	0.0634398	0.0102922	0.0702173	0.663038	0.208543	-0.00165656	-0.0256853	0.0479831
ARSA	-0.0116601	0.042397	-0.0466725	0.0239162	0.119853	-0.0317141	0.0301288	-0.0491699	-0.180074	-0.441829	0.497697	0.18668	0.00199515	0.0394224	-0.223691
ARSB	-0.233643	0.235407	-0.30551	0.166768	-0.187651	0.164802	-0.108908	0.0858829	-0.26859	-0.0571414	0.957821	0.800763	-0.0342446	-0.0439189	-0.0799496
ARVCF	-0.0617233	-0.165033	0.261447	-0.0926055	0.408157	-0.0773079	-0.0481511	-0.211665	-0.0924015	0.343256	0.59039	0.895112	-0.0144788	0.0942327	0.013063
ASAH1	0.0315467	0.013371	0.00156164	0.00871124	0.0548986	0.114194	0.0387877	0.0697129	0.0251324	0.0168499	0.127715	0.287639	0.0137976	0.0692936	0.0372317
ASAP1	-0.0125512	0.00286215	-0.0269544	0.00198829	0.0722056	0.160665	0.0571301	0.0971892	0.0226105	0.00653327	0.0762725	0.205476	-0.00866377	0.0966668	0.042111
ASAP2	-0.0545839	0.0480706	-0.0135101	0.026778	-0.0176335	0.0323184	0.0563497	-0.0362749	0.068259	-0.0697158	0.516511	0.781807	0.00168866	0.0236782	-0.0125772
ASAP3	0.0877932	0.0146126	-0.032009	-0.0676851	0.0431506	0.126873	-0.0159375	-0.00706642	-0.121101	-0.0326634	0.392579	0.313523	0.000677926	0.051362	-0.0536103
ASB5	-0.177183	0.0699495	0.178126	-0.10301	-0.678006	0.266364	0.1339	0.160749	0.0261876	0.17247	0.805215	0.234595	-0.0080294	-0.0925803	0.119802
ASB6	-0.011492	0.000216308	-0.0285446	-0.00754769	-0.195599	0.0446799	-0.252302	-0.0312256	0.0280924	0.0022394	0.310263	0.579253	-0.011842	-0.134407	-0.000297925
ASCC1	-0.0728889	0.0585286	0.0336349	0.00929442	-0.0164003	0.0571835	-0.0300943	-0.0958048	-0.0807575	-0.101652	0.931105	0.0363736	0.00714226	0.00356299	-0.0927382
ASCC2	-0.0119643	0.00292082	-0.0130373	0.0481868	-0.139834	0.0302285	-0.220428	-0.0963878	-0.0277665	-0.155062	0.253011	0.0983507	0.00652651	-0.110011	-0.0930723
ASCC3	0.00500724	0.0236992	-0.012937	-0.0254505	-0.0335647	0.0463908	-0.0661334	-0.0101827	-0.0171186	-0.0137203	0.698007	0.373455	-0.00242026	-0.0177691	-0.0136739
ASF1A	-0.0427328	0.0651786	-0.0974583	0.0759465	0.0515298	0.178341	0.0618008	0.241362	0.206505	-0.0201882	0.160343	0.21875	0.000233502	0.0972238	0.142559
ASF1B	-0.0364251	0.0852307	0.171541	-0.238744	0.234195	0.0191065	-0.0895591	0.0745108	0.0166196	-0.118008	0.669928	0.968757	-0.0045993	0.0545807	-0.00895918
ASH1L	-0.0917497	0.255024	-0.16319	-0.051896	-0.42785	0.5371	-0.0748631	-0.229331	-0.119528	-0.0415582	0.94068	0.327765	-0.012953	0.0114624	-0.130139
ASH2L	-0.00364416	-0.027476	0.0268405	0.00678937	0.0583824	-0.0170395	0.0629816	-0.011441	-0.105994	0.0657501	0.320555	0.756558	0.000627415	0.0347749	-0.0172282
ASL	-0.0335866	-0.0170446	-0.0205399	0.0662733	-0.0541683	0.0344331	0.00512216	-0.0673014	0.043931	-0.0916151	0.920646	0.489024	-0.00122445	-0.00487103	-0.0383285
ASNA1	0.0180499	-0.0226309	0.0215358	-0.0186169	-0.0539296	-0.0933654	-0.0586374	-0.0467798	-0.0320839	-0.0712538	0.0119117	0.0301922	-0.000415514	-0.0686441	-0.0500392
ASNS	-0.00883121	0.0204008	-0.0205472	0.00957355	-0.00536067	-0.0115076	-0.0508132	0.0199795	0.0145229	-0.0443132	0.258408	0.889647	0.000148981	-0.0225605	-0.00327026
ASNSD1	-0.0399952	0.0790181	-0.0600034	0.0275141	-0.0142185	-0.0179438	-0.0824108	-0.368527	-0.354008	-0.565794	0.35286	0.0119022	0.0016334	-0.038191	-0.429443
ASPM	0.0513496	0.0130172	-0.0105229	-0.0340683	-0.0314168	-0.083633	-0.0676829	-0.0759576	0.0285718	-0.0395569	0.0400113	0.404106	0.00494389	-0.0609109	-0.0289809
ASPSCR1	0.0035363	0.0156626	0.00445601	-0.0282671	-0.185873	-0.0217032	0.0141677	-0.0576975	0.0330294	-0.126007	0.412266	0.398837	-0.00115306	-0.0644696	-0.050225
ASRGL1	-0.00315743	-0.0445043	0.0256596	0.0166453	-0.0830375	-0.0522725	-0.0285637	-0.0641902	-0.0218495	-0.0757161	0.0637719	0.0709811	-0.00133923	-0.0546246	-0.0539186
ASTE1	0.153605	-0.425038	0.136842	0.042972	-0.0302585	-0.179437	0.269606	0.108101	0.262668	-0.18111	0.830413	0.667119	-0.0229048	0.0199701	0.0632197
ASUN	0.0315991	0.00392086	0.0128868	0.00395355	-0.0777819	0.0155554	-0.0183349	-0.00259966	0.0181757	-0.0707695	0.278242	0.361892	0.0130901	-0.0268538	-0.0183978
ASXL1	-0.0668077	0.00580859	-0.00592593	0.0118102	-0.202733	0.133062	-0.0130104	-0.157529	0.0102939	-0.152774	0.901171	0.254061	-0.0137787	-0.0275605	-0.100003
ATAD2	0.00758764	0.011034	0.000105165	-0.0335787	0.0467448	0.0506995	0.0568532	0.0386496	0.0633516	-0.0149712	0.00951199	0.292263	-0.00371299	0.0514325	0.02901
ATAD2B	0.0167975	-0.0291707	-0.0204725	0.0130939	-0.0318424	0.0142774	-0.0115702	-0.00211607	-0.025967	0.0508198	0.799481	0.656702	-0.00493793	-0.00971173	0.00757889
ATAD5	0.0206755	0.0166878	-0.0479682	-0.0116698	0.0407632	0.0292005	0.0574538	0.0359973	0.0561362	0.07022	0.0499815	0.0262924	-0.00556869	0.0424725	0.0541178
ATAT1	-0.0750303	0.0655946	-0.178346	0.167457	-0.0969441	-0.00156137	-0.174106	0.021772	-0.101056	0.147066	0.391211	0.802058	-0.00508125	-0.0908706	0.0225939
ATE1	-0.0291378	-0.0970073	0.166397	-0.0633901	-0.326925	-0.239442	-0.347216	-0.258476	-0.0999645	-0.0682262	0.00879358	0.164956	-0.0057845	-0.304528	-0.142222
ATF2	0.109245	-0.293334	0.12626	-0.035952	-0.327388	-0.216408	-0.225769	-0.226357	0.128867	-0.160696	0.0914617	0.687709	-0.0234453	-0.256521	-0.0860622
ATF6	0.0437125	-0.00382023	0.00314497	-0.0376038	-0.102824	-0.0531013	-0.0295779	-0.0919701	0.0429849	-0.0660096	0.079559	0.446504	0.00135836	-0.0618345	-0.0383316
ATF6B	0.0725475	-0.0328689	-0.134847	0.0941117	-0.0434063	-0.135525	-0.215101	-0.0335781	0.0681	-0.0979644	0.131195	0.782244	-0.000264098	-0.131344	-0.0211475
ATF7	0.0332025	0.0455223	-0.0414145	-0.0269998	-0.0328883	0.0608746	0.0630106	-0.00140986	-0.0205965	-0.100353	0.511048	0.310342	0.00257763	0.0303323	-0.0407866
ATF7IP	-0.00870006	-0.000167544	-0.0174733	-0.0245621	0.0468858	0.057376	0.0100171	-0.0136043	-0.00731245	0.0484498	0.0570182	0.383264	-0.0127257	0.038093	0.00917766
ATF7IP2	0.02105	0.157683	-0.236463	0.0573446	-0.490388	-0.296636	-0.341026	-0.54486	-0.353579	-0.511267	0.0149626	0.00624251	-9.62175e-05	-0.376017	-0.469902
ATG101	-0.015858	-0.0324483	0.0620547	-0.0167152	0.130579	0.0288233	0.0437972	0.0375476	-0.0661258	0.154278	0.153154	0.579505	-0.000741676	0.0677331	0.0419
ATG12	-0.132594	0.0191379	0.0531467	0.142267	0.119547	0.118468	0.0534869	0.0872928	0.0626553	0.060655	0.28204	0.451164	0.0204895	0.0971672	0.070201
ATG13	-0.0517453	-0.0796568	-0.0630696	0.0603695	0.256505	0.0859087	-0.0684412	0.018343	-0.00715621	0.303402	0.313805	0.296895	-0.0335256	0.0913241	0.104863
ATG14	0.015561	0.0372184	0.0130862	-0.0272378	-0.0130294	0.0319828	-0.181915	-0.0316803	-0.00323799	-0.0075078	0.43046	0.201522	0.00965695	-0.0543207	-0.014142
ATG16L1	0.0876938	-0.0327392	-0.0189738	0.00767072	-0.0901421	0.0661291	-0.0178894	0.0088389	-0.023403	-0.12435	0.664882	0.306679	0.0109129	-0.0139675	-0.0463046
ATG2A	-0.00219069	0.0291971	-0.0651289	0.0323207	-0.0199863	0.0821404	0.0153468	0.109522	0.0963243	0.0102805	0.50692	0.129759	-0.00145045	0.0258337	0.0720423
ATG2B	-0.03556	0.0510027	-0.0873893	-0.00745346	0.0800607	0.0745686	0.157832	0.00321668	0.099188	0.236068	0.0261393	0.177502	-0.01985	0.104154	0.112824
ATG3	-0.00703586	0.00464533	0.0218777	-0.0262493	0.0968882	-0.0457868	0.0455114	0.0660114	-0.00209217	0.0728536	0.504824	0.175612	-0.00169055	0.0322043	0.0455909
ATG4B	0.0235363	-0.0511847	-0.0144858	0.0179943	0.109964	0.0672084	0.0611229	0.00759914	0.0242497	0.0260386	0.014163	0.242547	-0.00603497	0.0794317	0.0192958
ATG4C	0.081352	-0.149486	-0.0264698	0.0308785	-0.256637	-0.128874	-0.0760612	-0.10963	-0.255537	-0.103128	0.122349	0.105171	-0.0159314	-0.153858	-0.156098
ATG7	-0.0376326	0.0471749	-0.0128986	0.00920298	0.0049232	-0.150579	-0.11796	0.0194781	0.12707	0.0207889	0.190537	0.266421	0.00146168	-0.0878718	0.0557791
ATG9A	-0.0285647	-0.0626764	0.0627185	0.0310838	0.101967	-0.106923	-0.0230646	-0.0768231	0.0393558	0.0556393	0.891383	0.919964	0.0006403	-0.00934027	0.00605733
ATIC	0.0168228	-0.0381803	0.0204032	-0.00946823	0.0430944	0.0142886	0.0333704	-0.0272969	-0.018162	0.0483099	0.0989089	0.90441	-0.00260562	0.0302511	0.000950305
ATL2	-0.0149461	0.0115918	-0.0160241	0.0294933	0.0315203	0.0190062	-0.0252084	0.0341676	0.0334488	-0.0231912	0.788389	0.611668	0.00252874	0.00843938	0.0148084
ATL3	-0.00603306	-0.000525264	0.0480074	-0.0303793	-0.0161968	-0.0297404	-0.0576828	-0.0479848	-0.0810755	0.0230399	0.128322	0.350705	0.00276745	-0.03454	-0.0353401
ATM	0.0261913	-0.0450363	0.0420379	-0.059598	0.0443336	0.011471	0.0340935	-0.00597481	-0.0127568	0.0257127	0.226468	0.703021	-0.00910129	0.0299661	0.00232702
ATN1	0.111573	-0.0309664	0.0745588	0.0231813	-0.212991	0.117498	0.0775823	-0.122937	0.12645	0.00303563	0.681262	0.629302	0.0445866	-0.00597024	0.00218268
ATP10D	0.124931	0.0339924	-0.0286306	-0.113986	-0.571608	-0.0589022	-0.141499	0.0128279	-0.00985852	-0.072862	0.236451	0.651947	0.00407673	-0.257336	-0.0232976
ATP11A	0.0884604	-0.213947	0.241882	-0.171013	0.0540106	0.000265634	-0.0942937	-0.0712912	-0.103613	0.0330333	0.997975	0.786626	-0.0136545	-0.0133391	-0.0472902
ATP11B	-0.0499697	-0.0468835	0.0614582	-0.0249687	0.142885	0.160159	0.100985	0.0902883	0.249872	0.155437	0.00550585	0.0378098	-0.0150909	0.134676	0.165199
ATP11C	0.0366471	0.00367054	0.0072958	-0.073478	-0.0790213	-0.0531723	0.0567287	-0.0263834	-0.0129956	-0.00111416	0.720007	0.791128	-0.00646615	-0.025155	-0.0134977
ATP13A1	0.00170503	0.00249978	0.00465115	-0.00287052	0.0385659	0.0422114	-0.00434251	0.0063562	0.0105747	0.0154829	0.248972	0.0479349	0.00149636	0.0254783	0.0108046
ATP13A3	0.0236888	0.0144244	-0.0582648	0.0020078	-0.0806307	0.000610454	0.020108	-0.0168397	-0.015742	-0.0392218	0.693435	0.387183	-0.00453594	-0.0199707	-0.0239345
ATP1A1	0.00239253	-0.00169932	-0.00450599	-0.00372156	-0.0204744	-0.00664087	-0.00904597	-0.000172064	0.00651433	0.00486873	0.127291	0.0892598	-0.00188359	-0.0120537	0.003737
ATP1B1	-0.0147034	-0.0272503	0.0667188	-0.0100047	0.0138418	0.0125925	-0.014417	0.0041938	-0.0489837	0.0487541	0.989807	0.949816	0.0036901	0.00400576	0.00132141
ATP1B3	0.0648127	-0.0998361	0.101931	-0.0768161	-0.0576426	-0.0954901	0.0884094	-0.0723037	0.100357	0.0875396	0.810995	0.609984	-0.00247707	-0.0215744	0.0385311
ATP2A1	-0.0797806	-0.0403431	0.017067	0.0885064	0.0892761	-0.0302539	0.127771	0.0446612	0.104824	-0.174134	0.33234	0.963821	-0.00363756	0.0622645	-0.00821626
ATP2A2	0.0180037	0.0131908	-0.0351632	0.00981127	-0.0789458	-0.0277916	-0.0219934	0.0154268	0.000617636	-0.0563438	0.117347	0.591813	0.00146063	-0.0429103	-0.0134331
ATP2B1	0.0246306	-0.011906	0.00500923	0.00170516	-0.089621	-0.0686343	-0.0404908	-0.0482321	-0.00662658	-0.103989	0.0199142	0.169942	0.00485974	-0.0662487	-0.0529493
ATP2B4	-0.0590005	0.0347316	0.00124942	-0.00877297	-0.0189956	0.00609154	-0.023715	0.010333	-0.040323	-0.0611035	0.852138	0.47366	-0.00794812	-0.0122064	-0.0303645
ATP2C1	0.0341479	0.112162	-0.018291	-0.103106	-0.0750146	0.000200406	0.00652088	0.100058	-0.0347142	0.120304	0.605127	0.443159	0.00622836	-0.0227644	0.0618825
ATP5A1	0.00195587	0.00478309	-0.00401277	-0.00371531	0.00120744	0.0204726	0.0185783	0.018889	0.0238224	-0.00306038	0.144062	0.240595	-0.000247281	0.0134194	0.013217
ATP5B	0.0090548	-0.0231393	0.0134055	-0.0197656	0.0693947	-0.0482674	-0.0368265	-0.0631864	-0.057923	-0.013067	0.99774	0.111486	-0.00511116	-0.00523308	-0.0447255
ATP5C1	0.00730716	-0.0528253	0.0976881	-0.0593165	-0.0451818	-0.0634063	-0.0943459	-0.0508298	-0.0570591	0.0149341	0.170044	0.529439	-0.00178661	-0.0676447	-0.0309849
ATP5D	-0.00902768	0.0251357	-0.0093092	-0.0060852	-0.153927	-0.103409	-0.0857336	-0.0272858	-0.0453928	-0.0803023	0.0183719	0.059149	0.000178404	-0.114356	-0.0509936
ATP5F1	-0.0300945	0.0333971	-0.0394745	0.00401972	-0.0792976	-0.0901197	-0.101112	-0.066799	-0.0565156	-0.0236882	0.0112463	0.110567	-0.00803804	-0.0901763	-0.0490009
ATP5J	0.0118292	-0.047911	0.0312025	-0.0103508	0.175627	0.170722	0.114928	0.0792431	0.0676498	0.0996167	0.00251832	0.00878168	-0.00380755	0.153759	0.0821699
ATP5J2	0.0324925	-0.0315094	0.00524468	-0.00300518	-0.0278207	-0.0673372	-0.100381	-0.00580229	0.097183	0.0628009	0.0641411	0.230505	0.000805635	-0.0651796	0.0513939
ATP5SL	-0.00163335	0.0202139	-0.0147441	0.0275495	-0.0662949	0.0745503	0.0270177	0.190705	-0.00977944	-0.0523443	0.934308	0.687329	0.00784647	0.0117577	0.0428606
ATP6AP1	0.0123758	-0.014538	0.0638288	-0.0869911	0.0464744	-0.0885829	-0.053999	-0.107903	0.137516	-0.0700356	0.641598	0.937049	-0.00633114	-0.0320358	-0.0134742
ATP6AP2	-0.0702643	-0.0269311	-0.0353301	0.108194	0.0800036	0.130132	-0.0483692	0.0493256	-0.0374833	0.226991	0.415284	0.397688	-0.00608297	0.0539221	0.0796111
ATP6V0A1	0.0122833	-0.0078261	-0.0231767	0.0115616	0.0178818	0.0889465	0.032781	0.0803717	0.0238087	0.121365	0.142067	0.102037	-0.00178948	0.0465364	0.0751818
ATP6V0A2	-0.0604381	0.0141199	-0.0194283	0.0680059	0.0358573	0.000638713	0.106465	-0.0309268	-0.0715542	-0.0232638	0.311536	0.235499	0.000564845	0.0476536	-0.0419149
ATP6V0C	-0.0672641	0.106204	-0.0591447	0.0243465	-0.00606583	0.167503	-0.046294	0.115007	-0.408782	0.142414	0.657324	0.803577	0.00103551	0.038381	-0.0504537
ATP6V0D1	-0.0302747	0.0443236	0.00325555	0.00629197	-0.0755558	-0.0189034	0.00627694	-0.0185681	0.0203909	-0.0287281	0.292988	0.518659	0.00589911	-0.0293941	-0.00896842
ATP6V1A	0.000744971	-0.032742	0.0178336	-0.00587238	0.116299	0.0179339	0.00985521	-0.0151787	-0.016399	0.0745963	0.257157	0.594995	-0.00500895	0.0480292	0.0143395
ATP6V1B2	-0.0100887	0.00675313	-0.00735463	-0.0119466	0.0278517	-0.0259862	0.0184084	0.00535769	0.00673517	0.0128227	0.536136	0.0391249	-0.00565918	0.00675798	0.00830517
ATP6V1C1	-0.00802697	-0.00442255	0.0167385	-0.0223169	0.220067	0.0451768	0.0527292	0.0359414	0.0165696	0.160744	0.19039	0.233788	-0.00450699	0.105991	0.0710849
ATP6V1E1	0.016924	0.00385968	0.0474909	-0.0282485	0.0808168	-0.0190128	-0.0129528	0.0110343	0.0454421	0.0416134	0.872599	0.289318	0.0100065	0.0162838	0.0326966
ATP6V1F	-0.0508395	0.027546	-0.0369586	-0.0178802	-0.0563135	-0.0736563	-0.093662	0.0400608	0.0159134	-0.152489	0.044077	0.85707	-0.0195331	-0.074544	-0.0321717
ATP6V1G1	0.0273349	-0.0882231	0.0647163	-0.0051943	0.0681473	-0.0764247	-0.0373567	-0.0659269	-0.0271171	0.140718	0.796862	0.834284	-0.000341554	-0.0152114	0.0158915
ATP6V1H	0.0066807	0.0349051	-0.00251233	-0.0242669	-0.0224947	-0.112679	-0.0612994	-0.0272237	-0.0671227	-0.0241473	0.0994696	0.0722313	0.00370165	-0.0654909	-0.0394979
ATP8A1	-0.014941	0.132562	-0.0174913	-0.0875892	-0.194854	0.0854012	-0.345768	-0.394257	-0.161038	-0.220041	0.346345	0.0401466	0.00313514	-0.15174	-0.258445
ATP9A	0.183616	-0.144464	0.144579	-0.210119	-0.081192	-0.251933	-0.169489	-0.114309	-0.31238	0.00608756	0.217438	0.372687	-0.00659691	-0.167538	-0.1402
ATP9B	0.0933529	-0.105228	0.0776374	0.0449152	0.0152002	-0.012088	-0.180985	0.0596057	0.0673758	0.0692654	0.318358	0.467412	0.0276693	-0.059291	0.0654156
ATPAF1	0.00183853	0.0284851	0.0221312	-0.00894582	0.00625029	-0.105198	-0.159253	-0.118633	-0.13158	0.145516	0.181516	0.663093	0.0108772	-0.0860669	-0.0348987
ATPAF2	0.0341201	-0.0412234	-0.00139002	0.00128182	0.110094	0.144269	0.140376	0.107972	0.027536	0.101106	0.00094511	0.0651092	-0.00180286	0.13158	0.0788713
ATR	-0.049657	0.04755	0.0157186	-0.0182993	0.0344952	0.010048	0.0155586	0.0392254	-0.00877671	0.00615879	0.399228	0.621156	-0.00117192	0.0200339	0.0122025
ATRN	0.0207746	-0.0555068	0.0777256	-0.0281426	0.223157	-0.10387	0.0703825	-0.061043	-0.110527	0.216966	0.599607	0.922811	0.0037127	0.0632233	0.0151318
ATRX	-0.00790039	0.0312519	-0.0179964	-0.0237719	0.0408491	0.0471475	0.0501224	0.0215252	0.0178483	0.0371806	0.0237462	0.09019	-0.00460419	0.0460397	0.025518
ATXN10	0.011881	0.0265434	-0.0292618	-0.000851035	-0.0237226	0.044331	0.0466302	0.0611539	0.054329	-0.0407894	0.489421	0.568532	0.00207789	0.0224129	0.0248979
ATXN1L	-0.0413642	0.0741568	-0.121767	0.0819569	-0.100854	0.221769	-0.0682777	0.0982802	0.0824621	-0.0592813	0.876224	0.57401	-0.00175445	0.0175457	0.040487
ATXN2	-0.0205026	-0.00010399	0.0134755	0.0065356	-0.0277555	0.0216914	-0.00561646	0.0211792	-0.0693139	-0.0303681	0.830505	0.427878	-0.000148878	-0.00389352	-0.0261676
ATXN2L	-0.0140456	0.000918479	0.00736296	-0.00184718	-0.0238055	-0.0514588	-0.0158936	-0.0450903	-0.0273195	-0.00312135	0.102119	0.186461	-0.00190285	-0.0303859	-0.0251771
ATXN7	-0.0585417	-0.0218366	-0.0673044	0.127286	-0.1302	0.179856	-0.0388215	0.0436335	0.000853168	-0.0115184	0.937683	0.756286	-0.0050991	0.00361144	0.0109894
ATXN7L2	-0.0477891	-0.0570755	-0.0124495	0.104206	-0.114074	-0.0534379	-0.177544	-0.262529	-0.0868472	-0.0315433	0.0840458	0.211237	-0.00327692	-0.115019	-0.126973
ATXN7L3B	0.102037	-0.0384242	-0.0969642	0.0383143	-0.028217	-0.0566744	0.0334332	-0.111758	-0.0718544	-0.0750026	0.734169	0.136349	0.00124073	-0.0171527	-0.0862051
AUH	0.0143557	0.0193833	-0.0549699	0.00820359	-0.170863	-0.0125547	-0.0954636	-0.0287021	-0.0887648	-0.227766	0.178614	0.19122	-0.00325685	-0.0929604	-0.115078
AUP1	0.00714075	-0.0268048	-0.00837535	-0.00300408	-0.134455	-0.0321265	-0.137673	-0.0190344	-0.158397	0.0346258	0.108448	0.561004	-0.00776088	-0.101418	-0.0476019
AURKA	-0.010748	-0.0118048	0.0309876	0.000866432	0.0172608	0.0579125	0.05766	-0.0604284	0.0493022	-0.0656594	0.0671131	0.538073	0.00232532	0.0442778	-0.0255952
AURKB	0.0646891	-0.0577262	0.0373367	-0.0517666	-0.0823108	0.000651449	0.0461921	-0.0445503	0.0122335	0.00629673	0.84755	0.85777	-0.00186678	-0.0118224	-0.00867337
AVEN	-0.0426405	-0.0101345	-0.00576942	0.0920135	-0.0420069	-0.0348191	-0.00433453	-0.0209467	-0.0710278	-0.00893674	0.322607	0.282754	0.00836727	-0.0270535	-0.0336371
AVL9	0.0376541	0.0340836	0.00871192	0.000849175	0.0705474	0.043899	-0.000826052	0.00141653	0.015916	0.130242	0.500641	0.555005	0.0203247	0.0378735	0.0491915
AXIN1	-0.073424	0.0903744	0.0312332	-0.0450675	-0.271623	-0.138658	-0.159172	-0.249839	-0.0128172	-0.476313	0.0216099	0.199901	0.000779006	-0.189818	-0.246323
AXL	0.016629	-0.0587603	0.0700328	-0.00824552	0.124099	-0.0652427	-0.0202241	-0.0281156	-0.02996	0.0873932	0.907821	0.923164	0.00491402	0.0128772	0.0097725
AZI2	0.0183256	-0.045542	0.0767259	0.0455049	0.0115785	-0.0490106	-0.0233382	-0.0165342	-0.067044	0.0735156	0.221338	0.610618	0.0237536	-0.0202567	-0.0033542
B2M	0.00448685	-0.0873834	0.168475	-0.0819247	0.415172	-0.177001	0.0277279	-0.196049	-0.00289788	0.197744	0.671736	0.992456	0.000913373	0.0886331	-0.000401083
B3GALNT1	-0.202444	-0.11119	0.407767	-0.219519	-0.938215	-0.235014	-0.355955	-0.296642	-0.567318	-0.79339	0.147543	0.0542908	-0.0313466	-0.509728	-0.55245
B3GALNT2	-0.0165988	-0.0835135	0.00981025	0.0720139	-0.118898	0.121886	0.0115197	-0.0312444	0.110137	-0.122582	0.91046	0.902661	-0.00457203	0.00483592	-0.0145632
B3GALT6	0.0649431	-0.248626	0.189861	-0.0549645	-0.120739	-0.0428038	-0.113314	0.422272	0.503721	0.175634	0.460927	0.041139	-0.0121967	-0.0922857	0.367209
B3GAT3	-0.106961	0.126585	0.041812	-0.0608946	0.0753166	0.0253894	-0.0400718	0.199386	0.125765	0.133853	0.7603	0.0550558	0.000135354	0.0202114	0.153001
B3GLCT	-0.0483327	0.0541962	-0.0352753	0.0333797	0.131021	0.0312141	0.0456065	0.049449	-0.15938	-0.0241826	0.159187	0.544581	0.000991965	0.0692805	-0.0447045
B4GALNT1	0.0307525	0.117768	0.0943158	-0.244479	-0.0750437	0.216357	-0.121673	-0.122577	0.0542034	0.0243987	0.961179	0.89218	-0.000410576	0.00654686	-0.0146582
B4GALT4	-0.0663395	0.0513514	0.0361572	0.0380967	-0.0789871	0.0648994	-0.0887271	-0.113146	-0.064824	0.070431	0.446458	0.469607	0.0148164	-0.0342716	-0.0358463
B4GALT5	0.032716	-0.172967	0.197045	-0.0930299	0.237412	0.118249	0.0952854	0.0396852	0.0712054	0.198076	0.15059	0.29103	-0.00905884	0.150316	0.102989
B4GALT6	0.0236544	-0.0141229	-0.076989	0.0701181	-0.115916	-0.103416	-0.0918673	-0.0444403	-0.0656858	-0.111488	0.0406384	0.102	0.000665158	-0.103733	-0.0738714
B4GALT7	-0.00213337	-0.155923	0.0741745	0.105769	0.353723	0.043849	-0.5518	-0.454232	-0.0539181	0.0776134	0.852205	0.456408	0.00547182	-0.0514093	-0.143512
B4GAT1	0.00965437	-0.0121231	0.0668739	-0.0621915	0.0253329	-0.0403782	-0.0818242	-0.0638873	-0.0265878	-0.0107473	0.464801	0.323418	0.000553396	-0.0322898	-0.0337408
B9D1	0.179527	0.0173469	-0.0818379	-0.100265	0.0241371	0.19791	0.193048	0.0724498	-0.193845	-0.203308	0.17786	0.371336	0.00369268	0.138365	-0.108234
BACH1	-0.0431695	0.0223847	0.0671045	-0.0432158	0.12723	-0.0204134	0.173157	0.0773711	0.209234	0.100843	0.250077	0.0632358	0.000775992	0.0933247	0.129149
BACH2	0.087333	-0.0497262	0.155775	-0.207203	0.139178	0.624217	0.48253	0.135897	0.0745465	0.139114	0.0787779	0.233455	-0.00345535	0.415309	0.116519
BAD	0.0229302	0.0229454	-0.025435	-0.00935622	-0.0450146	0.128004	0.172704	0.15444	0.186371	0.0428879	0.339521	0.0930869	0.00277109	0.0852311	0.1279
BAG1	0.011868	0.0141687	0.0107986	-0.0533095	-0.00152687	-0.0417162	0.0350406	-0.0219612	0.00625826	-0.0145234	0.962377	0.761839	-0.00411855	-0.00273415	-0.0100755
BAG2	-0.00625227	0.00523815	0.00681477	0.0193624	0.0700467	0.0704546	0.074994	0.0849931	0.0755862	0.029691	0.000554016	0.06789	0.00629076	0.0718318	0.0634234
BAG3	-0.0191928	0.00373692	0.00106337	0.0116138	-0.0493396	0.0757073	0.00508174	0.0357584	0.0294324	-0.0244365	0.788361	0.540148	-0.000694669	0.0104832	0.0135848
BAG4	-0.00127347	-0.0222368	-0.0802142	0.0975617	0.0523869	0.422026	0.153841	0.259282	0.341533	0.121331	0.187383	0.0407541	-0.0015407	0.209418	0.240715
BAG5	0.0150331	-0.0216093	-0.00977533	0.0276623	0.0618412	0.110275	-0.00989082	0.0248911	0.0230013	0.0664439	0.276644	0.119657	0.00282769	0.0540751	0.0381121
BAIAP2	0.000117356	0.00252942	0.0186105	-0.00157301	0.0568656	-0.0146123	0.0426872	-0.0082646	-0.0206997	-0.00125417	0.396984	0.105902	0.00492107	0.0283135	-0.0100728
BAIAP2L1	-0.0220895	-0.033263	0.0485952	-0.00587765	-0.0316307	-0.0424246	-0.0160116	-0.0534972	-0.0972324	-0.0167753	0.244721	0.146057	-0.00315873	-0.0300223	-0.055835
BAIAP3	0.0509862	0.105684	-0.180614	0.0331344	-0.57925	-0.0696196	0.0431546	-0.101463	0.254809	-0.835877	0.400795	0.550618	0.00229784	-0.201905	-0.22751
BAK1	0.0125369	-0.0136338	-0.00531632	0.0511948	0.163408	0.0949666	0.0520591	0.0390462	0.00365555	0.0417558	0.0863524	0.411404	0.0111954	0.103478	0.0281525
BANF1	0.0525581	0.0537362	-0.0722706	-0.0240154	0.117752	0.259392	0.268783	0.242666	0.112362	0.0921833	0.0261803	0.0660622	0.0025021	0.215309	0.14907
BANP	0.0205882	-0.143975	0.0724142	0.0334141	0.20376	0.151201	0.146119	0.205106	0.145386	0.213991	0.0306466	0.0205588	-0.00438952	0.167027	0.188161
BAP1	-0.0694499	0.0756021	-0.0483409	0.053433	-0.142284	0.022945	-0.0962915	-0.100701	-0.00840164	0.0685139	0.289078	0.801552	0.00281108	-0.071877	-0.0135296
BARD1	-0.105665	0.11023	0.0328045	-0.0476719	-0.021052	0.0180991	0.095917	0.00344754	0.069465	0.178548	0.590166	0.272993	-0.00257569	0.030988	0.0838201
BASP1	-0.00326453	-0.00780365	0.00870727	0.0138695	-0.0757774	-0.0371753	0.0040048	-0.0226255	-0.0497525	-0.0550952	0.227356	0.0272353	0.00287714	-0.036316	-0.0424911
BAX	-0.00592649	0.0377193	-0.0164546	0.0180426	0.0115853	0.0401259	0.032291	0.0508455	0.00178029	0.00962472	0.243992	0.557169	0.00834521	0.0280007	0.0207502
BAZ1A	-0.0184736	0.0147616	0.000450441	-0.000104353	0.0592508	0.0433941	0.0494099	0.0548218	0.0425483	0.0648075	0.00169622	0.00220549	-0.000841471	0.0506849	0.0540592
BAZ1B	-0.013105	-0.00384881	0.0189569	0.00374653	0.0616168	0.0354181	0.0208928	-0.00139112	0.0292069	0.080277	0.0634221	0.280793	0.00143739	0.0393092	0.0360309
BAZ2A	0.00416108	0.00992503	-0.0524759	0.00196428	0.0427347	0.0159121	0.0528566	0.0567546	0.137276	0.0612061	0.0524815	0.0464522	-0.00910637	0.0371678	0.0850788
BBS4	-0.124081	0.0225	0.0407131	0.0479914	0.161362	0.212449	0.283879	-0.0359242	0.139814	0.218018	0.00925673	0.281922	-0.00321925	0.21923	0.107302
BBX	-0.0464655	0.0456069	0.0166071	-0.0576706	0.0566065	0.0544127	0.000985537	-0.0995091	-0.00243565	-0.119362	0.181667	0.226368	-0.0104805	0.0373349	-0.0737689
BCAM	-0.00342272	-0.0140362	0.0175207	0.0220906	0.115948	0.00911395	0.0578804	0.0231416	-0.0100558	0.0421978	0.208622	0.511228	0.00553809	0.0609807	0.0184279
BCAP29	-0.0176423	0.00955579	0.0207865	-0.0245107	-0.3128	-0.2057	-0.249253	-0.0551482	-0.113226	-0.140953	0.00857463	0.0414806	-0.00295268	-0.255918	-0.103109
BCAP31	-0.00300425	0.00930351	0.0248342	-0.0475102	-0.108135	-0.0927136	-0.0774007	-0.0898944	-0.0931727	-0.145758	0.00553077	0.00910228	-0.00409419	-0.0927499	-0.109608
BCAR1	-0.00312809	-0.010802	0.0029727	0.00221789	0.0581917	-0.0175635	0.0558323	-0.00359084	0.0905313	0.0203243	0.300669	0.31082	-0.00218488	0.0321535	0.0357549
BCAR3	0.0215064	0.0859993	-0.127964	0.0309356	-0.124763	-0.114439	0.0209229	-0.0899935	-0.0215577	-0.0969365	0.304901	0.229782	0.00261927	-0.07276	-0.0694959
BCAS2	0.0190438	-0.0169143	-0.0200233	0.018496	0.0479281	0.0213409	0.0479052	0.0396782	0.04414	-0.00117183	0.0384396	0.202205	0.00015055	0.0390581	0.0275488
BCAT1	0.0454098	-0.0538123	0.0745525	0.026547	0.0868699	0.13021	0.161394	0.0258366	0.0655014	0.20396	0.0321302	0.301515	0.0231743	0.126158	0.0984326
BCAT2	-0.0201343	-0.0374408	-0.0678225	0.0122335	-0.252294	-0.194258	-0.00342642	-0.0645358	-0.0217274	-0.164897	0.243656	0.322057	-0.028291	-0.149993	-0.0837199
BCCIP	0.0393404	0.0206675	-0.00729659	-0.0171959	-0.105082	-0.10119	-0.0462831	-0.119052	0.0364034	-0.11815	0.0175883	0.277377	0.00887887	-0.0841852	-0.0669328
BCDIN3D	-0.136727	0.378428	-0.198942	-0.0755302	-0.119458	0.0566164	0.0632911	0.0349615	0.092853	-0.430742	0.956599	0.682453	-0.00819297	0.000149859	-0.100976
BCKDHB	-0.0120013	0.0491355	-0.0374371	0.0102574	-0.24556	-0.105211	-0.134006	-0.0372374	-0.0530008	-0.0688191	0.0447432	0.0499281	0.00248863	-0.161592	-0.0530191
BCKDK	0.0101654	-0.0982711	0.0423038	0.00676647	-0.00666205	0.0198599	0.0911712	0.0132419	-0.010601	0.0253985	0.341442	0.589108	-0.00975884	0.0347897	0.00934646
BCL10	0.0112858	0.0311973	-0.00294206	-0.0421815	0.055515	0.0813276	0.00461815	0.038207	-0.0969902	0.0468474	0.15961	0.95123	-0.000660123	0.0471536	-0.00397862
BCL2L1	0.0120321	0.028555	-0.0358517	0.0230434	-0.042204	0.0357477	0.0310691	-0.00555786	0.0695696	-0.0795634	0.968049	0.810398	0.00694472	0.00820427	-0.00518386
BCL2L12	-0.167349	0.0881196	-0.0971002	0.149678	-0.132044	-0.0311569	-0.153075	0.0163164	0.0732937	-0.0856023	0.300105	0.931468	-0.00666302	-0.105426	0.00133594
BCL2L13	-0.0206678	-0.0165947	0.00709467	0.0204794	0.353647	0.377621	0.407805	0.211015	0.194831	0.140101	8.59324e-05	0.00530081	-0.00242211	0.379691	0.181983
BCL2L2	-0.0285087	-0.014689	0.0395706	-0.00949567	0.140411	0.0673136	0.0874616	0.0331754	-0.0712314	0.168044	0.0205742	0.573074	-0.0032807	0.0983955	0.0433292
BCL7A	-0.125387	-0.0357826	0.0185539	0.117957	-0.25309	-0.0575413	-0.149724	-0.0304338	0.622192	0.159911	0.116019	0.314951	-0.00616454	-0.153452	0.250556
BCL7B	-0.0791882	-0.0596653	0.0943594	0.0271028	0.29731	0.300542	0.14559	0.174212	0.26059	0.178034	0.0164947	0.00847065	-0.00434783	0.247814	0.204279
BCL7C	-0.196668	0.00209397	0.0774684	0.0797311	0.0512397	0.0439098	0.0926652	-0.235929	0.155984	-0.0737107	0.353033	0.768417	-0.00934356	0.0626049	-0.0512185
BCL9	-0.111847	-0.0740263	0.0721045	0.126786	0.129097	0.0302482	0.158056	0.148279	0.0449432	0.142187	0.199296	0.16732	0.00325413	0.1058	0.111803
BCL9L	0.034959	-0.104097	0.102651	-0.0163622	-0.112025	0.0564472	-0.115875	0.0537876	-0.00759549	-0.001891	0.438116	0.836911	0.00428774	-0.057151	0.014767
BCLAF1	-0.00169338	-0.041514	0.075589	-0.0608923	0.190591	-0.0983766	-0.0244541	-0.0776132	-0.057444	0.17367	0.77135	0.833546	-0.00712767	0.0225869	0.0128709
BCOR	0.0247114	-0.0101654	0.0233422	-0.0305655	0.190306	0.0863234	0.127827	0.0318601	0.0842753	0.0397254	0.0314207	0.0721965	0.00183067	0.134819	0.0519536
BCORL1	0.0140986	-0.0550022	-0.0895797	0.104723	0.259516	0.0364951	0.296141	-0.0704471	0.117834	0.161387	0.109741	0.419919	-0.00644	0.197384	0.0695914
BCR	-0.00834326	-0.0775223	-0.0452102	-0.0491532	0.0179747	0.0977052	-0.0461168	0.0422181	0.0957747	-0.000380092	0.23703	0.0609306	-0.0450572	0.0231877	0.0458709
BCS1L	0.0399248	-0.0314455	-0.00620725	-0.014612	0.036366	-0.0334138	-0.0179104	-0.0717526	-0.0215806	0.0243944	0.945477	0.572072	-0.003085	-0.00498608	-0.0229796
BDH1	-0.0188819	-0.00655186	-0.0204361	0.0208658	-0.0463232	-0.0197925	-0.0995573	0.0232727	0.0359915	0.0295697	0.159852	0.0267001	-0.00625101	-0.0552243	0.0296113
BDH2	0.0353468	-0.0149755	-0.0141491	-0.00248558	0.0574501	-0.0463899	0.00710247	-0.0764652	0.0848851	-0.0552492	0.885172	0.777767	0.000934146	0.00605423	-0.0156098
BDNF	-0.064928	-0.0976463	0.156948	-0.0209802	0.309783	-0.257697	-0.0429686	0.0586977	-0.143964	0.257713	0.95997	0.653894	-0.00665174	0.00303884	0.0574821
BDP1	-0.112076	-0.089206	0.130298	0.0705076	0.0418214	0.152124	-0.0159863	0.0658964	0.00274485	0.0175725	0.476508	0.670709	-0.000118928	0.0593196	0.0287379
BECN1	-0.0192227	-0.0847451	0.0683013	0.0184328	0.0227529	-0.166625	-0.0962973	-0.0352645	0.0185416	-0.0617982	0.313949	0.608229	-0.00430844	-0.0800566	-0.0261737
BEND3	-0.00139822	-0.0155678	0.0302979	-0.017213	-0.0840885	-0.0793398	0.0269102	0.0279924	-0.0997499	-0.0427239	0.344038	0.422918	-0.000970288	-0.045506	-0.0381605
BET1	0.0410319	0.0869183	-0.0124684	-0.0828694	0.324702	-0.152333	-0.154106	-0.133918	-0.115739	-0.102017	0.990965	0.0375709	0.00815311	0.00608757	-0.117225
BET1L	0.0211617	-0.0127094	-0.00529923	0.000642773	0.129564	0.0532547	0.147178	0.0859074	0.0586248	-0.0823903	0.0555914	0.742254	0.000948949	0.109999	0.020714
BHMT	-0.0930411	0.0445114	-0.125188	0.15533	0.093971	0.140747	-0.0272704	0.109676	0.0479974	0.098363	0.409106	0.262843	-0.00459689	0.0691491	0.0853454
BICC1	0.0385384	0.031092	0.037741	-0.0170886	0.125913	0.0369787	0.0270663	0.0521806	-0.0511543	0.0210333	0.326083	0.681874	0.0225707	0.0633192	0.00735321
BICD1	-0.051417	0.124459	-0.0629742	0.00782054	-0.0763622	0.048131	0.107835	-0.0390982	0.00623949	-0.133753	0.765019	0.360678	0.00447222	0.0265346	-0.0555374
BICD2	-0.0161542	-0.0161382	-0.00271255	0.024421	-0.0135827	0.00904983	0.0120026	0.0268635	0.0456174	-0.0331671	0.698641	0.58725	-0.00264597	0.00248991	0.0131046
BID	0.0108228	-0.0167822	-0.036092	0.00799372	0.0271836	0.0543614	0.0399099	-0.0477721	0.05199	0.0214427	0.0159221	0.631573	-0.0085144	0.040485	0.00855356
BIN1	0.0189094	0.00569001	-0.01083	-0.0036969	0.0946732	0.104233	0.0714788	0.0688659	0.0586561	0.0537363	0.00236396	0.000781933	0.00251813	0.0901285	0.0604194
BIN3	-0.00512615	0.0758495	-0.111076	0.0216487	0.00662051	-0.0760316	-0.0571566	0.00513929	0.0939273	-0.0380418	0.458703	0.670243	-0.00467593	-0.0421892	0.0203416
BIRC2	0.00604827	0.0610492	0.0475242	-0.105417	0.360644	0.217553	0.440376	0.145578	0.276843	-0.184103	0.0167266	0.635449	0.00230123	0.339524	0.079439
BIRC6	0.0156799	-0.0167444	0.00576122	-0.00399988	0.0460756	-0.000461966	0.0020182	0.0507723	0.0669526	0.00340919	0.41806	0.158459	0.000174224	0.0158773	0.040378
BLM	-0.275469	-0.0521956	-0.0941668	0.287727	-0.0992349	0.138419	0.0277279	0.12403	0.081338	0.628997	0.700105	0.22034	-0.0335261	0.0223039	0.278122
BLMH	0.0221913	-0.0553904	0.0297604	-0.0174757	0.0683355	-0.0788404	-0.0308364	-0.0396892	-0.00228949	0.045281	0.869477	0.849993	-0.00522859	-0.0137805	0.00110077
BLOC1S2	-0.0188492	0.0400051	0.0500265	0.003089	0.236841	0.0876004	0.11704	0.120476	0.130773	0.12122	0.0927643	0.00589654	0.0185678	0.147161	0.124156
BLOC1S4	-0.00114954	-0.0350176	-0.00815916	0.0163515	0.191239	0.158001	0.0578309	0.0946572	-0.00832905	0.0665856	0.0620495	0.191465	-0.00699369	0.13569	0.0509713
BLOC1S5	-0.040663	0.116184	-0.102639	0.0332402	0.0679321	0.207026	0.186745	0.253873	0.333662	0.147903	0.064209	0.0226992	0.00153045	0.153901	0.245146
BLOC1S6	-0.0363753	0.0477762	-0.0354565	0.0396348	-0.0792061	-0.00469456	-0.0136745	-0.0125389	0.00133493	-0.0842561	0.321092	0.361289	0.00389479	-0.032525	-0.03182
BLVRA	-0.000117983	0.0222548	-0.0154106	-0.00269416	-0.0684019	-0.0297655	-0.0492856	-0.0271327	-0.0100601	-0.073396	0.0227989	0.171961	0.00100803	-0.049151	-0.0368629
BLVRB	-0.00586691	-0.0470525	0.012122	0.0044162	0.0932982	0.0305327	0.0177842	-0.0034852	0.0186075	0.0422724	0.11929	0.193219	-0.00909532	0.047205	0.0191316
BLZF1	-0.201626	0.017633	0.0456967	0.100314	-0.147397	0.108593	-0.00723007	0.0772796	0.0610929	-0.110604	0.955558	0.842392	-0.00949571	-0.0153449	0.00925633
BMP1	-0.00888043	0.0789985	-0.0847821	0.0338769	0.0305883	0.049253	-0.0109782	0.0969589	-0.0111498	0.032056	0.66505	0.495586	0.00480323	0.0229544	0.0392883
BMP2K	-0.0400201	-0.00885955	0.0192396	-0.0134931	-0.0524527	0.0321936	-0.0486004	0.031375	0.0503356	0.0709	0.715471	0.0144933	-0.0107833	-0.0229532	0.0508702
BMPR2	0.00673266	0.0712119	-0.0180679	-0.0325573	0.116145	0.0501649	0.104519	0.00647412	0.0429405	0.197674	0.0419696	0.327338	0.00682985	0.0902763	0.0823629
BNIP1	-0.00562608	0.00539577	-0.0355102	0.0166138	-0.00137703	0.0279213	0.00808825	0.025	0.0283095	-0.0317638	0.300708	0.628465	-0.00478167	0.0115442	0.00718189
BNIP2	0.0680084	-0.15645	0.075667	-0.002387	0.439552	0.336113	0.334486	0.258958	0.393776	0.540278	0.00243452	0.0174108	-0.00379032	0.37005	0.397671
BOD1L1	0.0404338	-0.0138803	0.0121878	-0.0415579	0.0363963	0.00455665	0.0610413	0.046377	0.0650407	0.00281443	0.208715	0.191918	-0.000704171	0.0339981	0.0380774
BOLA1	-0.0516049	0.0194526	-0.0112102	-0.0366451	0.0773324	0.214379	0.149524	0.148108	0.17562	0.0471122	0.0372964	0.0508755	-0.0200019	0.147078	0.123614
BOLA3	0.0455776	-0.0984396	0.0172959	0.0310743	0.0414858	-0.0620729	0.0147074	0.270413	0.209539	0.0829159	0.985978	0.0522304	-0.00112298	-0.00195987	0.187623
BOP1	0.0108392	0.0197888	-0.0363373	0.00465291	0.0279867	0.048802	0.0125156	0.0949627	0.0615865	0.0682877	0.124305	0.00542916	-0.000264123	0.0297681	0.0749456
BORCS5	-0.0296973	0.0347435	-0.0836938	0.0641166	-0.100123	0.0533226	0.0682764	-0.0458998	0.0378504	-0.0725276	0.873871	0.642477	-0.00363275	0.00715857	-0.026859
BORCS6	-0.0318988	0.0705143	0.00670994	-0.0114105	-0.120536	-0.26505	-0.104133	-0.106551	-0.0656755	-0.02995	0.0604383	0.0618892	0.00847872	-0.16324	-0.0673923
BPGM	-0.00304904	0.0044697	-0.051971	0.0531333	0.00312282	0.124737	0.0804286	0.066083	0.0697263	-0.0608408	0.184858	0.647029	0.000645742	0.0694294	0.0249895
BPHL	0.0932177	-0.103734	-0.00427857	0.00357331	-0.167354	-0.0836228	-0.15888	-0.0491703	0.0835622	-0.247517	0.0408759	0.564188	-0.00280531	-0.136619	-0.0710418
BPNT1	-0.0259902	0.0433591	-0.0338281	0.0220009	-0.0567695	0.0699007	-0.0446327	0.0635544	-0.0662891	0.00588446	0.807308	0.994121	0.00138542	-0.0105005	0.00104992
BPTF	0.0176809	0.0107517	-0.0118775	-0.0197186	0.0419556	0.0278662	0.00654216	0.0207767	0.0538396	0.0950621	0.118995	0.100059	-0.000790906	0.0254547	0.0565595
BRAP	0.0430374	-0.0248418	-0.0677103	0.045566	0.139379	-0.015188	0.0266435	0.0516016	-0.143	0.192924	0.403212	0.759444	-0.000987172	0.050278	0.033842
BRAT1	-0.0201895	0.0462963	-0.0183309	-0.0234941	0.0112855	0.0236471	0.0208431	-0.0380457	0.0729161	-0.00948311	0.273988	0.761197	-0.00392954	0.0185919	0.00846241
BRCA2	0.00354279	-0.00612267	0.00144573	0.00348817	-0.0455535	-0.241595	-0.0533925	-0.226837	-0.0497191	-0.144035	0.216806	0.110304	0.000588503	-0.113514	-0.140197
BRD1	0.0329974	0.00496376	-0.00983214	-0.0178265	0.216173	0.144689	0.0900163	0.137668	0.0155524	0.207937	0.0457654	0.166634	0.00257565	0.150293	0.120386
BRD2	-0.040109	-0.0760867	-0.0367638	0.07374	0.0024401	0.144928	0.0171747	0.0588258	0.0394955	0.0281838	0.252688	0.150677	-0.0198049	0.0548476	0.0421684
BRD3	-0.000975601	-0.0192329	-0.0102969	0.0376261	-0.0263988	-0.0184906	0.00621579	0.0397557	0.053355	0.0359551	0.398835	0.0388832	0.00178016	-0.0128912	0.0430219
BRD4	-0.0267478	-0.00368117	-0.0316802	0.0430711	-0.015531	0.0767264	0.0640746	-0.00627629	0.0756281	-0.0194218	0.250222	0.573034	-0.00475951	0.0417567	0.0166433
BRD7	0.0282746	0.0142888	0.0215677	-0.00664546	0.0994929	-0.0594202	0.0119046	-0.0156554	-0.0173413	-0.000391389	0.954924	0.0412663	0.0143714	0.0173258	-0.0111294
BRD8	0.0148514	0.0888378	-0.0553268	0.0327268	0.0896164	0.130388	0.191992	0.098752	0.157732	0.0480836	0.0405459	0.124571	0.0202723	0.137332	0.101522
BRD9	0.00589577	0.00335471	0.0808334	-0.0206827	-0.0637683	-0.138654	-0.0699655	-0.0822633	-0.104275	-0.0944135	0.0237106	0.0117251	0.0173503	-0.0907959	-0.0936507
BRE	-0.0192969	-0.0207734	-0.0875885	0.00919405	-0.155402	0.0367554	-0.0799478	-0.0419583	-0.276639	-0.000998589	0.589465	0.467221	-0.0296162	-0.0661981	-0.106532
BRF1	0.0172225	0.0190198	0.0213045	0.0440866	0.11257	0.117307	0.262256	0.0624876	0.0980846	0.125577	0.10366	0.0492262	0.0254083	0.164044	0.0953829
BRI3	-0.0567417	-0.352124	0.360658	-0.081708	-0.385489	-0.337402	-0.180598	-0.0994012	-0.0846009	0.240221	0.168134	0.792155	-0.0324788	-0.301163	0.0187397
BRI3BP	-0.0437118	-0.0148846	0.0956743	-0.0725622	0.0446436	-0.0626094	-0.0971762	-0.0229216	-0.0446518	0.135244	0.62559	0.668531	-0.00887109	-0.0383807	0.0225569
BRIP1	-0.0338756	0.0142283	0.0182108	0.0226173	-0.0272636	-0.0524462	-0.00698922	0.0341612	0.0545723	-0.00570301	0.127926	0.367597	0.00529522	-0.0288997	0.0276768
BRIX1	0.00840098	0.0370505	-0.059409	-0.0269961	-0.0111728	-0.0700544	-0.00182052	-0.0594434	-0.00125845	-0.111198	0.586599	0.28965	-0.0102384	-0.0276826	-0.0572999
BRK1	-0.0448188	-0.00859587	0.0223285	-0.0583355	0.0395366	0.0827236	0.169442	0.00817783	0.0448756	-0.109021	0.0687176	0.946139	-0.0223554	0.0972342	-0.018656
BRMS1	-0.0180126	0.0241135	-0.0652034	0.0484351	0.179014	0.0820546	0.112481	0.0533095	0.0260077	0.0967899	0.0241284	0.11647	-0.00266682	0.124517	0.0587024
BRMS1L	0.0115746	0.177177	-0.110141	-0.0648764	0.0468407	-0.114923	-0.0412807	-0.390377	-0.25386	0.0586676	0.633408	0.272568	0.00343339	-0.0364542	-0.19519
BROX	-0.0190378	-0.0292661	0.0308583	0.0143601	-0.051558	-0.00085327	0.00991482	-0.0421189	-0.0845775	-0.0870771	0.600725	0.0193939	-0.000771366	-0.0141655	-0.0712578
BRPF1	0.0284991	0.135887	-0.095549	0.00820987	-0.16454	-0.0161895	-0.0182223	0.0328273	-0.013324	0.0900354	0.268453	0.771364	0.0192617	-0.0663174	0.0365129
BRPF3	0.148974	-0.120634	-0.0214883	-0.00861618	-0.155822	0.0767794	-0.132451	0.00138475	0.0141463	-0.0762341	0.490975	0.766169	-0.000441216	-0.0704978	-0.0202344
BRSK1	0.0203193	-0.137298	0.147113	-0.0521578	0.309119	-0.457232	-0.122149	-0.226074	0.243233	-0.323339	0.744057	0.64468	-0.00550592	-0.0900874	-0.10206
BRWD1	0.0712546	0.058028	-0.0132919	-0.0248017	-0.00647269	0.0875754	0.116822	0.0572625	0.209016	-0.118188	0.391761	0.808356	0.0227972	0.0659749	0.0493635
BSCL2	0.0655333	0.0338231	-0.184396	0.0867884	0.0475262	0.0959424	0.0634105	-0.0876205	0.038827	0.127063	0.357271	0.783514	0.000437109	0.0689597	0.0260899
BSDC1	0.0365199	-0.00776973	-0.000776624	-0.0162713	-0.115239	-0.0695471	-0.00646189	-0.0282778	-0.0745788	-0.0138889	0.157531	0.134858	0.00292557	-0.0637492	-0.0389152
BSG	-0.0197626	0.056956	-0.0337445	0.00442969	-0.0370354	-0.00122218	0.00954722	-0.0284157	-0.0346236	-0.119426	0.656808	0.156537	0.00196965	-0.00957012	-0.0608218
BST1	0.200444	-0.0456611	-0.00709576	-0.0929422	0.195517	-0.0677565	-0.0153183	-0.109691	-0.111836	0.100596	0.828402	0.598728	0.0136862	0.0374808	-0.0403104
BTAF1	-0.0123552	0.0363997	-0.0289142	0.0450261	-0.080215	0.0625735	0.0355158	0.0158822	0.0395108	-0.0376299	0.937372	0.894117	0.0100391	0.00595808	0.00592105
BTBD10	0.149237	0.00274714	0.055475	-0.223843	0.0175457	0.106606	0.130245	-0.0132127	0.110649	0.0491091	0.361305	0.574809	-0.00409583	0.0847989	0.0488485
BTBD16	0.0315854	-0.0510877	0.0205221	-0.0325671	0.139354	0.121032	0.0654036	0.233264	0.0382946	0.0464399	0.013757	0.208833	-0.00788682	0.108597	0.106
BTBD2	0.0796015	-0.022222	0.0149695	-0.0499355	0.0976047	-0.0082545	0.185633	0.1769	0.115044	-0.0517631	0.263295	0.395347	0.00560336	0.0916611	0.0800602
BTBD7	-0.598548	-0.778581	0.382326	0.446631	-0.459278	0.35565	0.840002	-0.196212	-0.648673	0.829449	0.480542	0.819902	-0.137043	0.245458	-0.00514529
BTD	0.0325897	-0.0670276	0.137597	-0.0385035	-0.178472	-0.123826	-0.0667293	-0.122093	-0.0929497	-0.0744598	0.055882	0.0857803	0.0161639	-0.123009	-0.0965008
BTF3	0.0285806	-0.0145038	-0.00321374	-0.029817	0.0646956	-0.0810286	-0.0376915	-0.0727359	-0.033329	-0.0183213	0.79205	0.144841	-0.0047385	-0.0180082	-0.0414621
BTG3	-0.143583	0.0805991	-0.0152077	0.0661738	-0.0464784	0.103168	0.0543865	-0.0224087	0.0254426	-0.0472832	0.580058	0.843263	-0.00300436	0.0370253	-0.0147498
BTN2A1	-0.032595	-0.0473198	-0.0554485	0.166857	-0.136558	-0.0668763	-0.182344	0.187058	-0.0356015	0.0442526	0.0852496	0.530252	0.00787344	-0.128593	0.0652363
BUB1	0.0217012	0.077241	-0.0744716	0.00781323	-0.0100517	-0.0489321	-0.0897546	0.00136612	-0.0413982	0.0136531	0.198799	0.657347	0.00807095	-0.0495794	-0.008793
BUB1B	-0.00540958	0.0453741	-0.021654	0.0168253	0.00438822	0.0495494	0.00411113	0.0218632	0.0296032	0.0401484	0.636708	0.236596	0.00878397	0.0193496	0.0305383
BUB3	0.0144993	-0.0037795	-0.00187025	-0.00175122	-0.11019	-0.0383573	-0.0469424	-0.048848	-0.00768403	-0.0313455	0.0931361	0.107805	0.00177458	-0.0651632	-0.0292925
BUD13	0.00728197	0.00854077	0.00767147	-0.0302923	0.064293	-0.129172	-0.00418258	0.0843475	-0.00965114	0.102672	0.744398	0.217186	-0.00169952	-0.0230205	0.0591227
BUD31	0.0204299	0.017409	0.0402263	-0.0213262	-0.00443495	-0.0683177	-0.0287865	-0.0420004	-0.0494981	-0.0548698	0.104859	0.0129137	0.0141848	-0.0338464	-0.0487894
BYSL	-0.00393034	-0.0305983	0.0269376	-0.011844	0.0483601	-0.0407382	-0.0101459	-0.0321607	0.017467	0.0435239	0.898181	0.604595	-0.00485879	-0.00084134	0.00961006
BZW1	-0.0180695	0.00106939	-0.00864352	0.0122498	-0.0191336	-0.0109476	-0.0311799	0.0226747	-0.0170067	0.0193536	0.109568	0.472114	-0.00334846	-0.0204204	0.00834052
BZW2	-0.00409307	-0.000959074	0.0146173	-0.0116414	0.0692704	0.023082	0.0183581	-0.0199835	0.0367968	0.0183768	0.136365	0.547093	-0.00051905	0.0369035	0.01173
C10orf35	0.0783521	-0.156159	0.0244775	0.0246569	0.0417214	0.00536925	0.107081	-0.102235	0.175842	0.186123	0.372394	0.444106	-0.00716819	0.0513905	0.0865766
C10orf54	-0.0205357	0.00164021	0.00166582	0.0205093	-0.429608	-0.229843	-0.106696	-0.313472	-0.461192	-0.403179	0.111407	0.00960122	0.000819897	-0.255382	-0.392614
C10orf76	-0.0408437	-0.067609	0.0763714	0.0112816	0.10607	-0.121773	-0.0405477	-0.154004	-0.0491714	0.130805	0.866437	0.847267	-0.00519992	-0.0187503	-0.0241232
C10orf88	-0.0291535	0.0987292	-0.0679036	0.00651514	-0.172616	-0.0205713	-0.00867377	-0.0297764	-0.168522	-0.128311	0.341638	0.104363	0.00204682	-0.0672871	-0.10887
C11orf54	0.0296968	0.0249746	-0.0155701	0.0174316	0.00979022	0.071804	0.100442	0.105122	0.100329	0.053714	0.216693	0.0254698	0.0141332	0.0606787	0.0863884
C11orf57	-0.0863968	0.0516213	0.000555732	-0.00504625	-0.0369446	0.102316	0.0138186	-0.0538985	0.0981335	-0.0886211	0.508221	0.942951	-0.00981649	0.0263966	-0.0147954
C11orf58	0.000613357	-0.0547707	0.118823	-0.0879821	0.221632	-0.0632252	0.00149613	-0.0301043	-0.0388854	0.268752	0.585461	0.562987	-0.00582907	0.0533009	0.0665873
C11orf68	-0.0025068	-0.0410794	0.0123597	-0.00140202	0.155925	0.0351613	0.0807741	0.0765444	0.286291	0.118946	0.0949382	0.114541	-0.00815713	0.0906201	0.160594
C11orf74	-0.0868428	0.00492988	0.0395	0.0330678	-0.0332548	0.0127071	0.0120449	-0.0184297	-0.0989309	-0.130935	0.988583	0.136612	-0.0023363	-0.00283428	-0.0827652
C11orf84	0.0882707	0.0494357	-0.0324363	-0.0602065	-0.0862082	0.0108501	0.0526043	0.00800414	0.108089	-0.0549448	0.742131	0.884319	0.0112659	-0.0075846	0.0203828
C12orf10	0.00117345	-0.012438	-0.0185763	0.0295345	0.0197377	0.0882377	0.0743428	0.0540418	0.0671775	0.044316	0.0797703	0.00815152	-7.65762e-05	0.0607728	0.0551784
C12orf4	-0.0245248	-0.0318568	0.0321446	0.0198275	0.158941	0.109917	0.170989	0.0947634	0.127364	0.193213	0.00278939	0.0213817	-0.00110239	0.146616	0.138447
C12orf43	-0.0121887	0.0276884	-0.0641963	0.0534522	0.126038	0.0228394	0.0405802	-0.0488316	0.00662489	-0.111082	0.200268	0.286054	0.0011889	0.0631524	-0.0510963
C12orf45	-0.037525	0.111853	0.0187228	-0.0608291	0.0715756	0.00409156	-0.0166735	-0.0235271	0.0635175	0.00284502	0.813982	0.898405	0.00805546	0.0196646	0.0142785
C12orf73	-0.0239636	-0.0659073	0.00354704	0.0708549	0.0340105	-0.025151	-0.0849593	-0.52956	-0.0248839	0.0185506	0.654164	0.425701	-0.00386724	-0.0253666	-0.178631
C12orf75	-0.0101966	-0.0111393	0.0120157	0.0103647	-0.0365221	0.00424937	-0.0633497	0.00462462	-0.0101469	-0.0495475	0.238383	0.372319	0.000261123	-0.0318742	-0.0183566
C14orf1	0.00141631	0.0104636	-0.0162402	0.0555312	-0.167742	0.0971496	0.122369	0.0237834	-0.0647654	-0.0641593	0.966239	0.242535	0.0127927	0.0172586	-0.0350471
C14orf159	-0.144704	0.0602387	0.0379625	0.0293919	0.078179	-0.0196665	0.0298375	-0.0860361	0.160672	0.155434	0.568913	0.44716	-0.00427783	0.02945	0.0766903
C14orf166	0.0174406	-0.0105294	-0.023105	0.00936485	0.0615084	0.0889241	0.149364	0.0586742	0.0746277	0.0288305	0.0462862	0.0292368	-0.00170725	0.0999322	0.0540441
C15orf39	-0.0247355	0.00875287	0.190391	-0.0299946	0.295781	0.0902101	0.165812	0.000389859	0.0168723	0.240033	0.129078	0.624446	0.0361035	0.183934	0.0857649
C15orf40	-0.161162	-0.0521997	0.0589346	0.118842	0.0119237	0.0811703	0.176074	0.0339947	0.113138	-0.00910003	0.262402	0.480284	-0.00889635	0.0897228	0.0460109
C15orf41	-0.0687003	-0.01848	0.0862686	-0.00777709	0.263051	0.195794	0.222202	0.264046	0.176811	0.274347	0.00224287	0.00323639	-0.00217218	0.227016	0.238401
C15orf48	0.0569532	-0.0270117	-0.0310002	0.00629783	0.0811607	0.0809466	-0.0367793	0.230288	0.00398716	-0.00530249	0.426348	0.435092	0.00130977	0.041776	0.0763242
C15orf52	-0.0157978	-0.408933	0.143863	0.14417	-0.0190613	0.35345	0.248325	-0.109756	0.536124	-0.0885917	0.23983	0.591495	-0.0341744	0.194238	0.112592
C16orf58	-0.109294	0.00484139	-0.0396298	0.104852	-0.0926491	0.0106012	-0.0667246	-0.0312229	-0.0103458	-0.00313902	0.499191	0.917743	-0.00980779	-0.0495908	-0.0149026
C16orf62	-0.0184891	-0.0575084	-0.0821734	0.0341783	-0.0394753	0.0964332	0.0321047	0.00771977	0.0342891	0.0257513	0.271048	0.122641	-0.0309981	0.0296876	0.0225867
C16orf70	0.0367083	-0.0692197	0.0671029	0.000802997	0.10226	-0.00426058	0.0912721	0.0862222	-0.0289721	0.0506337	0.286001	0.575852	0.00884864	0.0630905	0.0359613
C16orf87	-0.0576673	-0.150064	0.0266788	0.145311	-0.258652	-0.122347	-0.129883	-0.249387	-0.230822	-0.0270838	0.0908136	0.158871	-0.00893542	-0.170294	-0.169098
C16orf91	0.0376073	-0.0644676	0.073172	-0.0478643	0.0369453	0.192756	0.17288	-0.0294866	0.119988	0.0315533	0.0899622	0.493063	-0.000388137	0.134194	0.0406847
C17orf49	-0.068426	0.165057	-0.0931031	0.00105726	-0.109767	-0.0347538	-0.0598106	0.0923184	0.160875	0.0266368	0.330829	0.246493	0.00114619	-0.0681106	0.0932768
C17orf53	-0.128292	0.255789	-0.370455	0.170691	-0.592114	0.115791	-0.29919	0.148518	-0.281794	-0.288495	0.393865	0.574804	-0.0180668	-0.258504	-0.14059
C17orf62	0.045077	-0.0160097	-0.204722	0.146119	-0.131522	0.0425251	0.0527501	0.139169	0.146408	0.0567747	0.962458	0.20251	-0.00738387	-0.0120824	0.114117
C17orf75	0.028904	0.00695575	-0.0220725	-0.00857623	-0.0602432	-0.0488441	-0.107485	0.0420995	0.049652	-0.102287	0.0317923	0.932215	0.00130275	-0.0721908	-0.00351192
C17orf80	-0.0199073	-0.0176643	0.0399166	-0.0338169	-0.0241063	0.0428255	0.0450578	0.0178639	0.0814743	-0.0364576	0.357537	0.502398	-0.00786796	0.021259	0.0209602
C17orf97	0.0921198	-0.0532728	-0.165517	0.0296421	-0.226558	0.221072	0.134417	0.00340127	0.0210412	-0.162012	0.683931	0.800156	-0.024257	0.0429769	-0.0458564
C18orf25	-0.0419147	-0.0284452	0.035842	0.037544	-0.0561455	-0.156379	-0.0333895	-0.0221772	-0.0626579	-0.0445543	0.145155	0.13313	0.000756527	-0.0819712	-0.0431298
C18orf32	-0.046358	0.00226629	0.0451902	0.0719302	-0.0461021	0.011168	0.0133235	0.10489	0.126464	-0.111935	0.467501	0.809489	0.0182572	-0.00720353	0.0398064
C18orf8	-0.0145644	-0.0685107	0.0772939	0.0204791	-0.144952	0.00975846	-0.178158	-0.150595	-0.120957	-0.227001	0.194058	0.0131619	0.00367449	-0.104451	-0.166185
C19orf25	-0.00789545	0.0161353	-0.00229278	0.000951013	-0.0245128	0.0865561	0.0344496	0.148217	0.150493	-0.185753	0.443554	0.778345	0.00172452	0.0321643	0.0376522
C19orf43	-0.03577	0.0101477	-0.0225033	0.047629	0.0286846	0.0367891	0.0191188	0.0636228	-0.053635	0.0695635	0.227265	0.591192	-0.000124139	0.0281975	0.0265171
C19orf47	0.124974	-0.144399	-0.256543	0.108981	0.0407803	-0.0607638	-0.0166816	-0.26982	0.064148	-0.153617	0.782067	0.592578	-0.0417468	-0.0122217	-0.119763
C19orf53	-0.021858	0.0437978	0.066937	-0.106697	0.0705674	0.148097	0.19573	0.0499521	0.247846	-0.159064	0.0450388	0.715244	-0.0044551	0.138132	0.0462447
C19orf54	-0.0381866	0.0734908	-0.0350006	0.00610011	-0.0108528	0.141378	0.128398	0.0871952	0.0426861	0.0925143	0.218875	0.066443	0.00160094	0.0863078	0.0741319
C19orf60	-0.0283169	-0.0255137	0.120973	-0.0775176	0.129724	0.0979854	0.139408	0.050045	0.0837952	0.141147	0.0570949	0.124349	-0.00259388	0.122372	0.0916626
C19orf70	0.0677695	-0.155817	0.0925474	-0.0415432	0.333826	0.0711558	-0.121666	-0.0319303	-0.0856963	0.251722	0.527109	0.679781	-0.00926091	0.0944385	0.0446984
C1GALT1	-0.0154507	-0.0819009	0.0861453	-0.0205082	-0.0417826	0.0596533	0.0300799	0.0339735	-0.0135871	-0.0710702	0.625637	0.853765	-0.00792864	0.0159836	-0.0168946
C1GALT1C1	-0.041549	0.0985952	-0.00852403	-0.0470234	0.0772899	-0.108524	-0.109568	0.0821728	0.288226	0.305506	0.54898	0.0687266	0.000374712	-0.0469341	0.225301
C1orf106	0.00231112	0.0144812	-0.0526556	0.0698208	-0.193486	-0.1656	-0.156196	-0.0845742	-0.048184	-0.144984	0.00263996	0.0488068	0.00848937	-0.171761	-0.0925807
C1orf109	-0.157444	-0.0142164	-0.00443133	0.126975	-0.095446	0.124815	0.0914875	0.00449713	0.103227	-0.088203	0.587321	0.824299	-0.0122793	0.0402856	0.00650689
C1orf112	-0.118733	0.0974364	0.0412882	-0.0298501	-0.0275718	0.0820542	0.00373155	0.0538025	0.00331342	-0.0755299	0.717084	0.95353	-0.00246453	0.0194046	-0.00613799
C1orf122	-0.000662638	0.0292867	0.0405633	-0.0613671	0.0925666	0.129768	0.285889	0.240796	0.341607	0.123766	0.0903362	0.0517941	0.00195508	0.169408	0.235389
C1orf123	-0.00120824	-0.0192386	0.00060524	-0.0373226	0.0535927	0.0153312	0.0321769	-0.0121561	0.0377515	0.0862594	0.0254275	0.204187	-0.014291	0.0337003	0.037285
C1orf131	0.0243299	-0.0593792	0.026285	-0.0314087	-0.24684	-0.117182	-0.283555	0.00388873	-0.18268	-0.254148	0.0390694	0.217624	-0.0100433	-0.215859	-0.144313
C1orf174	-0.101159	0.0622909	-0.0595101	0.0838994	-0.17182	-0.133583	-0.0837717	0.0164072	-0.135585	0.0644818	0.0650433	0.855739	-0.0036196	-0.129725	-0.018232
C1orf198	0.0358619	-0.0377183	-0.00605021	0.0299848	0.13862	0.134238	0.123162	0.0959119	0.136683	0.176876	0.00362316	0.0108891	0.00551955	0.132007	0.136491
C1orf27	-0.00136793	0.0164779	-0.035995	0.0468132	0.0659907	0.182081	0.20299	0.143138	0.100311	0.0859695	0.0610877	0.00889227	0.00648206	0.150354	0.109806
C1orf35	-0.00525679	-0.0225182	0.0254693	0.0104163	0.0217758	0.108721	0.0440234	-0.0394891	-0.125393	-0.0851969	0.151729	0.0580919	0.00202764	0.0581733	-0.0833598
C1orf50	-0.0391691	0.0435504	-0.0540551	0.0452085	-0.0825691	0.0699948	-0.154409	-0.0517359	0.00788515	-0.0377945	0.506424	0.452737	-0.00111633	-0.0556611	-0.0272151
C1orf52	-0.00358924	-0.160804	0.0814957	-0.000855932	-0.0778986	-0.239315	-0.060163	-0.2391	-0.101328	-0.162753	0.233182	0.0717615	-0.0209384	-0.125792	-0.167727
C1QBP	0.00927292	-0.0134402	-0.00326638	-0.00116422	-0.0297952	-0.0478319	-0.0516622	0.00625848	-0.0095729	0.00278603	0.00864009	0.780518	-0.00214946	-0.0430964	-0.000176131
C20orf27	-0.239007	-0.0898919	-0.342835	0.415534	-0.159199	-0.256022	-0.616749	0.0919343	-0.199181	-0.204797	0.255853	0.846043	-0.06405	-0.34399	-0.104014
C21orf2	0.0489298	0.0213656	-0.0873502	0.0216744	0.0348308	0.110476	0.150143	0.20234	0.114925	0.0679873	0.0902338	0.060832	0.00115491	0.098483	0.128418
C21orf59	0.00199324	-0.00215302	0.0114023	0.0121246	-0.129476	-0.104396	-0.135245	-0.0843295	-0.130199	0.00174492	0.00219544	0.1846	0.00584177	-0.123039	-0.0709277
C21orf91	0.109164	0.509465	-0.553594	-0.180703	-0.928072	-0.252335	-0.454326	-0.355788	0.0158271	-0.878381	0.147769	0.327668	-0.0289173	-0.544911	-0.406114
C2CD2L	0.0317038	0.0966017	-0.284335	0.119936	0.153487	0.122668	0.00222277	0.030341	0.15088	-0.0612942	0.381553	0.680734	-0.00902331	0.0927926	0.0399757
C2CD4C	0.337319	-0.269266	-0.0929049	-0.0216228	-0.266566	-0.338436	0.237865	0.269788	0.368654	0.0968367	0.644501	0.151543	-0.0116188	-0.122379	0.245093
C2CD5	0.0437645	-0.0571135	-0.108336	0.11498	-0.161256	0.163038	0.104853	0.0296437	-0.101031	-0.144689	0.760828	0.378932	-0.00167631	0.035545	-0.0720255
C2orf42	-0.0333736	0.00235546	0.0390586	-0.00663631	-0.0963316	-0.0631593	0.00564347	0.051653	0.145799	0.0391383	0.221651	0.129437	0.000351022	-0.0512824	0.0788635
C2orf49	0.0177698	0.00128704	-0.0434257	0.0526169	-0.0827046	0.0353978	0.0519793	-0.0120324	-0.00451806	-0.0332012	0.914174	0.337223	0.00706202	0.00155748	-0.0165839
C2orf69	-0.198247	0.153839	0.0297749	-0.00417458	-0.154282	-0.288757	-0.360137	-0.564466	-0.182214	-0.399525	0.0389501	0.0517524	-0.00470191	-0.267726	-0.382069
C2orf76	0.0624064	-0.0634186	0.0373683	-0.00257509	0.127814	0.0018764	0.00225251	-0.12267	-0.0704866	-0.0880381	0.520945	0.0263612	0.00844527	0.0439811	-0.0937315
C3	-0.0422208	-0.100219	0.0590812	0.0637	-0.843231	-0.846126	-0.981455	-0.989092	-0.93284	-1.06348	5.88297e-05	1.16877e-05	-0.00491456	-0.890271	-0.995136
C3orf33	0.0240907	-0.00158224	-0.0563519	0.0394549	-0.0372226	-0.00110435	0.136129	-0.0615752	0.0342051	-0.0899927	0.626038	0.411375	0.00140285	0.0326007	-0.0391209
C3orf38	-0.0645349	0.0353834	-0.0593772	0.0795523	-0.437766	0.0181619	-0.270471	-0.0288033	-0.0896843	-0.31782	0.224381	0.239546	-0.0022441	-0.230025	-0.145436
C3orf52	0.0803092	-0.258436	0.140455	-0.00587119	0.240057	-0.144502	0.0986953	-0.133391	0.000543375	0.107481	0.622802	0.983542	-0.0108858	0.06475	-0.00845553
C3orf58	0.000990907	0.0158818	0.00780049	-0.025424	-0.041827	0.0406141	-0.066563	-0.00877793	0.0214441	0.0244658	0.565525	0.412394	-0.000187697	-0.0225919	0.0123773
C4orf3	-0.115669	0.238209	-0.008412	-0.119714	-0.263477	-0.132448	0.0281256	-0.102576	-0.409913	-0.379608	0.356962	0.0768296	-0.0013967	-0.1226	-0.297366
C4orf32	0.000891977	-0.179203	0.337625	-0.244817	0.233002	0.177902	-0.0604349	-0.276267	0.122897	0.184192	0.42411	0.877729	-0.0213755	0.116823	0.0102741
C4orf46	-0.0746851	-0.0362586	0.0535765	0.0457431	0.0940586	-0.250654	-0.134824	-0.0386087	0.0960581	0.46445	0.454475	0.360316	-0.00290602	-0.0971397	0.173967
C5orf15	0.0485885	-0.060364	0.0519327	0.00674802	0.172877	0.152452	0.201853	0.0709321	0.0245184	0.0895492	0.00382756	0.185627	0.0117263	0.175727	0.0616666
C5orf22	0.056952	-0.0664552	0.0405204	0.00636146	0.111694	-0.029947	0.0303711	-0.0114458	-0.00710862	0.0360852	0.602706	0.91576	0.00934468	0.0373726	0.00584361
C5orf30	-0.0341018	0.053719	-0.105792	0.103758	-0.295086	-0.0326633	-0.156328	-0.0114117	-0.0232959	0.0110035	0.14679	0.811374	0.0043958	-0.161359	-0.00790136
C5orf34	0.0181712	-0.0061016	-0.121431	0.102645	-0.0201165	0.18544	0.150523	-0.0278299	0.178477	0.0741919	0.24588	0.36517	-0.00167927	0.105282	0.0749463
C5orf42	0.00169213	0.100862	-0.127024	0.0335858	-0.411153	0.0179568	0.11064	0.300729	0.273274	-0.791049	0.615317	0.855406	0.00227886	-0.0941855	-0.0723487
C5orf51	0.000598429	0.00992773	-0.00817765	0.02762	-0.0499792	0.0145195	0.0326125	0.0379325	0.0537488	-0.0582648	0.773572	0.927485	0.00749213	-0.000949091	0.0111388
C5orf63	-0.0252973	0.0465704	-0.0549869	0.0363286	0.0409318	0.0433294	0.0260016	0.0821152	0.0285377	-0.141251	0.236797	0.890792	0.000653714	0.0367543	-0.0101994
C6orf106	0.0531111	0.0437077	0.0181998	-0.101541	-0.0980956	0.0769263	0.0623131	-0.0136542	-0.102806	0.00509887	0.884758	0.445461	0.00336935	0.0137146	-0.0371205
C6orf203	-0.0159457	0.0694461	-0.0123706	-0.0498079	0.0042208	-0.0147452	0.020318	-0.128484	0.110297	-0.140996	0.85204	0.603649	-0.00216954	0.0032645	-0.0530611
C6orf89	-0.0352701	0.0863976	0.0100855	-0.0523454	0.0262432	0.0155533	0.109111	-0.0253237	0.115127	-0.16585	0.313799	0.774728	0.00221692	0.0503024	-0.0253488
C7orf25	-0.00838075	0.00255229	0.0440954	-0.0292879	0.0419341	-0.103124	-0.0444316	-0.105945	-0.0115327	-0.0665583	0.474987	0.129062	0.00224474	-0.035207	-0.0613454
C7orf43	-0.394559	0.204267	-0.395533	0.398116	-0.650612	0.10195	-0.345276	0.0801879	0.0586745	-0.793831	0.442791	0.6537	-0.0469273	-0.29798	-0.218323
C7orf50	0.00210186	0.0340022	0.0587743	-0.0365625	0.0823119	-0.000757128	0.0205624	-0.0172063	-0.0620665	0.112071	0.577423	0.952819	0.0145789	0.034039	0.0109329
C8orf33	-0.0280411	0.0159907	0.0311768	-0.0162022	-0.00118974	0.0226921	0.0134901	0.00470252	0.162243	0.0260994	0.514922	0.325273	0.000731043	0.0116641	0.0643482
C8orf82	0.00644371	-0.117785	0.00966291	0.0758614	-0.167176	-0.0363458	-0.526134	-0.217293	-0.059257	-0.0773965	0.242936	0.153143	-0.00645427	-0.243218	-0.117982
C9orf142	-0.0833661	-0.117672	0.114627	-0.0328277	0.5651	0.253801	0.413134	0.280858	0.269962	0.37675	0.0198313	0.00299948	-0.0298097	0.410678	0.30919
C9orf64	0.00561874	0.0284064	-0.0351347	0.0226664	-8.31061e-05	0.0558238	-0.000338692	0.0237624	0.0235514	-0.0105856	0.607597	0.72389	0.00538922	0.0184673	0.0122427
C9orf72	0.00136782	0.00777327	-0.0232194	-0.0395699	0.0635003	0.0313606	0.0142616	-0.0390072	0.0387865	-0.114714	0.0505869	0.634805	-0.013412	0.0363742	-0.0383114
C9orf78	-0.0307943	-0.0118808	-0.000264671	0.0177359	0.0908128	-0.00882697	0.00752933	0.00983378	0.0363731	0.119442	0.363458	0.1962	-0.00630096	0.0298384	0.0552165
C9orf85	-0.0720404	0.0861105	-0.0815903	0.0628438	-0.0600632	0.105222	0.000449785	-0.0134704	-0.082472	-0.00799568	0.812882	0.536885	-0.00116909	0.0152027	-0.034646
CA2	-0.0121149	0.0315594	-0.0340377	-0.0131446	-0.0818005	-0.102046	-0.122308	-0.163835	-0.0976653	-0.164791	0.00330998	0.00955548	-0.00693448	-0.102051	-0.142097
CAAP1	-0.0332288	0.0158704	-0.044283	0.0488809	-0.124776	-0.0646941	-0.0133006	-0.0722778	-0.0245093	-0.116089	0.178107	0.113797	-0.00319014	-0.0675902	-0.0709588
CAB39	0.0122392	-0.00632439	0.015734	-0.00753496	0.0777703	-0.00485656	-0.00774954	-0.0493058	-0.0249696	0.0251382	0.585883	0.462808	0.00352849	0.0217214	-0.0163791
CAB39L	0.0159373	0.0721661	-0.0563102	0.0956816	-0.043059	0.00513668	-0.133291	0.130607	-0.0970975	0.0542026	0.161766	0.974193	0.0318687	-0.057071	0.0292375
CABIN1	-0.0430436	-0.0145548	-0.0170358	0.0935312	-0.0419269	0.0514533	0.0202075	0.0983996	0.0854974	0.0733463	0.904021	0.0720404	0.00472424	0.00991131	0.0857478
CACHD1	0.130073	0.00448845	-0.122523	-0.00839829	-0.2029	0.0540319	-0.0540306	-0.0197803	0.241908	-0.137829	0.493682	0.840586	0.00091013	-0.0676329	0.0280997
CACNA1I	0.12288	0.0605631	-0.0566646	-0.133616	-0.43922	0.0897044	0.116209	-0.0236978	0.0280595	-0.299875	0.721471	0.464083	-0.00170927	-0.0777689	-0.0985046
CACNA2D1	0.0138013	-0.0210074	0.104839	-0.0991248	0.193084	-0.00896852	0.171505	0.204195	0.0280179	0.255902	0.202729	0.124988	-0.000373031	0.11854	0.162705
CACNB3	0.0524506	-0.0479472	-0.0542439	-0.079105	0.191557	0.312775	0.269071	-0.118525	-0.0419926	-0.0751903	0.0024994	0.260224	-0.0322114	0.257801	-0.0785694
CACTIN	0.0133801	0.011388	-0.0104922	-0.0212231	-0.0242036	0.0795343	0.0378198	0.0578699	0.0655734	0.0160443	0.391668	0.0660908	-0.00173677	0.0310501	0.0464959
CACUL1	0.0573749	-0.0100164	-0.0300251	-0.0453791	-0.123245	0.0714612	-0.00428684	0.0393155	-0.0510523	-0.0485178	0.861959	0.743694	-0.00701142	-0.0186902	-0.0200849
CACYBP	-0.00107393	-0.034431	0.0430621	-0.0014475	0.0803657	-0.0285654	-0.0216055	-0.0424455	-0.0441626	0.1212	0.840115	0.874941	0.00152744	0.0100649	0.0115307
CAD	-0.00241382	0.0214011	-0.0112458	0.00881853	-0.0896548	-0.0531698	-0.0763787	-0.0371175	-0.0165822	-0.0460057	0.00498346	0.0263696	0.00414001	-0.0730677	-0.0332351
CADM1	0.0332737	-0.0359382	0.0166989	-0.0772675	0.0244018	0.0142442	0.0110223	0.0167773	-0.103809	-0.00900381	0.291013	0.735289	-0.0158083	0.0165561	-0.0320117
CADM4	0.0150177	0.0103765	0.0159497	-0.033784	-0.00903262	-0.0587158	0.0444751	0.0824031	0.230082	-0.00143592	0.785789	0.269683	0.00188997	-0.00775775	0.103683
CALCOCO1	-0.021861	-0.010529	-0.0236214	0.0681067	0.0301366	-0.0229172	-0.0306211	0.0323539	0.053314	0.0351212	0.724759	0.188085	0.00302383	-0.00780055	0.040263
CALCOCO2	-0.000385082	0.0113576	-0.0228557	-0.020955	-0.0909439	-0.0560017	-0.0897335	-0.0191778	0.0307598	-0.0492907	0.00787431	0.873483	-0.00820955	-0.0788931	-0.0125696
CALD1	-0.00222487	-0.00694606	0.0108577	-0.00915963	0.0033871	-0.0112447	0.0330176	-0.0046216	-0.0480772	-0.00171339	0.520648	0.393105	-0.00186822	0.00838668	-0.0181374
CALM1	0.0127793	-0.0116124	0.00136822	0.000440917	0.0172843	-0.0138179	-0.0371031	-0.0374707	-0.0433873	-0.00526435	0.533246	0.115043	0.000744002	-0.0112123	-0.0287074
CALR	0.00209032	-0.0208814	0.0371777	-0.0236145	0.0263649	-0.0896694	-0.0793673	-0.0829678	-0.130868	0.0174024	0.339908	0.276464	-0.00130695	-0.0475573	-0.0654777
CALU	0.0167668	-0.0214971	0.00666502	-0.010099	-0.0816246	-0.086718	-0.0502166	-0.0532538	-0.0694716	-0.0445069	0.00754636	0.00500217	-0.00204109	-0.0728531	-0.0557441
CAMK1	0.022843	-0.0850101	-0.000485638	-0.0310829	0.0949079	-0.0400692	0.0083027	-0.0771823	-0.0266292	-0.142128	0.396417	0.227444	-0.0234339	0.0210471	-0.0819798
CAMK1D	-0.0178079	-0.102284	0.0854751	-0.0628571	0.0600409	-0.00734584	0.082117	-0.0368596	-0.0781773	-0.10032	0.215263	0.345417	-0.0243686	0.0449374	-0.0717856
CAMK2D	-0.0579255	-0.00240111	0.0355347	0.0354961	-0.00349989	-0.0322998	0.00647146	-0.0495287	-0.101519	0.1034	0.641863	0.798092	0.00267605	-0.00977607	-0.0158826
CAMK2G	-0.150469	0.112528	0.019955	0.0110471	0.0252683	-0.153235	-0.176505	-0.244581	-0.142336	-0.159539	0.294517	0.0392945	-0.00173491	-0.101491	-0.182152
CAMKK1	-0.102778	0.0945434	-0.0513848	0.0561154	0.0424379	0.179268	0.21577	0.0029915	-0.116164	0.119744	0.096646	0.972136	-0.000875903	0.145825	0.00219033
CAMLG	-0.0187548	0.202497	-0.176465	-0.00270037	-0.111825	0.24332	0.127639	0.322882	-0.0735665	0.300924	0.548682	0.302264	0.0011444	0.0863778	0.183413
CAMSAP1	0.0244553	-0.00535332	-0.0102378	0.00623173	0.00920999	0.0454375	0.133905	0.0473216	0.0306367	0.0201448	0.248935	0.0496494	0.00377398	0.0628508	0.032701
CAMSAP2	0.00677034	0.00458158	-0.0203428	-0.00138912	0.00378863	-0.0446862	-0.0703161	-0.0217117	-0.0538769	-0.0549512	0.249322	0.041612	-0.00259499	-0.0370712	-0.0435133
CAMSAP3	-0.00872651	-0.165713	-0.0502679	0.164525	0.160059	-0.00587104	0.244832	0.000155297	0.400849	0.0833639	0.205196	0.290407	-0.0150458	0.133007	0.161456
CAND1	0.00537589	0.0121834	-0.0151861	0.0047741	0.00891469	0.0282808	0.0335944	0.0125729	0.0332949	-0.000168888	0.0814843	0.31349	0.0017868	0.0235966	0.015233
CANT1	-0.00810182	-0.0537162	0.0730779	-0.00376307	0.124788	-0.0137525	0.0221737	-0.0107326	0.0130147	0.0469	0.441331	0.661753	0.00187421	0.044403	0.016394
CANX	0.00878751	-0.000860588	0.00724034	0.000957498	0.0508567	0.060329	0.0492168	0.0116884	0.0234534	0.0290525	0.000427702	0.0577729	0.00403119	0.0534675	0.0213981
CAP1	0.00292176	-0.010619	0.020736	-0.00441165	-0.0445387	-0.0388002	-0.0253068	-0.0029718	-0.0384374	0.00829957	0.00750743	0.46194	0.00215677	-0.0362153	-0.0110365
CAP2	-0.0325703	0.0537341	-0.0490463	0.0173102	-0.0547733	0.0562404	0.000436347	0.0138161	0.0145949	-0.0294504	0.938262	0.937197	-0.00264309	0.000634499	-0.000346491
CAPG	-0.000747815	0.020796	-0.00644009	0.0309941	-0.00308919	0.0645117	0.0352508	0.0175189	-0.0183592	-0.0387706	0.402969	0.27944	0.0111506	0.0322244	-0.0132036
CAPN1	0.0037165	-0.0122206	0.0226361	-0.0248628	-0.0484057	-0.0214983	-0.0579726	-0.0094716	-0.00582391	-0.00412425	0.047832	0.73837	-0.0026827	-0.0426256	-0.00647325
CAPN15	-0.112052	0.0123714	-0.0727338	0.115854	-0.024143	-0.347395	-0.289859	-0.186385	-0.251074	-0.21969	0.160854	0.0211989	-0.0141402	-0.220466	-0.21905
CAPN2	0.00863216	-0.0142224	0.0273108	-0.0255865	-0.0235721	-0.065165	-0.0145029	-0.0390343	-0.04046	-0.00111151	0.161437	0.20331	-0.00096647	-0.0344134	-0.0268686
CAPN5	-0.121041	0.0828963	-0.0325634	0.022759	0.0234172	-0.0986703	0.0248971	-0.0445325	-0.00580412	0.176699	0.939035	0.544091	-0.0119872	-0.0167854	0.0421207
CAPN7	0.0193384	-0.0246546	-0.00411406	-0.0193209	0.0696796	-0.026261	0.0291405	-0.0371947	-0.0364312	0.0608571	0.379114	0.938066	-0.00718779	0.0241864	-0.00425628
CAPNS1	-0.00108555	-0.00768532	0.0213434	-0.00839558	0.0843448	-0.00735546	0.00145874	-0.0118338	0.0187662	0.0333564	0.483166	0.468622	0.00104424	0.0261494	0.0134296
CAPRIN1	0.0080953	-0.00614455	0.0244771	-0.0133926	-0.00435929	-0.0357603	-0.00823957	-0.0428314	-0.0390097	-0.0075037	0.202616	0.0769343	0.00325881	-0.0161197	-0.0297816
CAPRIN2	-0.16117	-0.081973	0.150903	0.0383095	0.0823484	-0.316331	-0.0610356	0.0340641	-0.0386348	0.120648	0.570419	0.555687	-0.0134827	-0.0983394	0.0386923
CAPS2	-0.050889	0.121342	-0.0585415	-0.004014	-0.0924676	-0.105343	0.164579	-0.00554526	-0.0498269	-0.208505	0.902006	0.2975	0.00197434	-0.0110773	-0.087959
CAPZA1	-0.0113689	0.00255041	0.000725343	-0.00193589	0.0108599	0.014908	0.0275274	0.0193862	-0.0238129	-0.00200544	0.0328792	0.979759	-0.00250726	0.0177651	-0.00214402
CAPZA2	0.0142883	-0.00462111	-0.0439717	0.0201567	-0.00452848	-0.00587466	-0.00556087	-0.035665	0.0225898	0.0311671	0.909727	0.727611	-0.00353696	-0.00532134	0.00603063
CAPZB	0.0167988	-0.0182998	0.043962	-0.0271462	0.147386	-0.0363921	-0.0539833	-0.0230595	-0.043477	0.181512	0.838375	0.681824	0.00382871	0.0190035	0.0383252
CARD10	0.0175472	0.0228723	-0.0425587	0.0120386	-0.102691	-0.136307	-0.0546673	-0.0441488	-0.05624	0.00444185	0.0282256	0.219118	0.00247485	-0.0978887	-0.0319823
CARKD	-0.00283964	0.106485	-0.0144296	-0.0788907	0.0860997	0.12419	0.233918	0.268227	0.198027	0.0724645	0.0618143	0.0670405	0.00258131	0.148069	0.179573
CARM1	-0.0193685	0.0189087	-0.0013598	0.0191382	-0.163332	-0.114945	-0.163435	-0.0598478	-0.0728004	-0.0572681	0.00272971	0.00214001	0.00432968	-0.147237	-0.0633054
CARMIL1	-0.0450845	0.0185881	-0.0302043	-0.00452949	-0.0149477	0.0332084	0.0330948	-0.00461418	0.0281173	0.101457	0.195378	0.20214	-0.0153075	0.0171185	0.0416535
CARMIL2	0.0160621	0.0165061	-0.125136	0.088293	0.200479	0.101856	0.121689	0.196216	0.0504559	-0.0738511	0.0473282	0.556862	-0.00106876	0.141341	0.0576069
CARNMT1	-0.116888	0.0652091	-0.0548136	0.100476	0.0846507	0.117165	-0.0663322	0.00917218	-0.112181	0.157404	0.568673	0.844208	-0.00150389	0.0451612	0.0181318
CARS	-0.000769326	-0.000134607	-0.0173973	0.0140299	-0.0598056	-0.0068281	-0.0177283	-0.00565984	-0.00981014	-0.0468246	0.229543	0.270461	-0.00106784	-0.0281207	-0.0207649
CARS2	0.0437292	-0.0548666	-0.0150565	0.0319605	0.0557574	0.0484834	0.115485	0.0569315	0.104933	0.115908	0.0696819	0.0256183	0.00144162	0.0732421	0.0925907
CASC3	-0.0443458	0.0591363	0.0591971	-0.00781609	-0.00949393	0.0380608	0.0760996	-0.00566175	0.149228	-0.0538132	0.629766	0.854583	0.0165429	0.0348888	0.0299176
CASC4	0.0333163	-0.00883862	0.0233574	-0.019265	-0.0461078	0.0330139	-0.0513151	-0.0754951	0.01208	-0.133316	0.414415	0.221761	0.00714253	-0.0214697	-0.065577
CASKIN2	0.109597	0.032892	-0.192288	0.0182766	-0.00954649	-0.00298416	0.00432984	-0.126528	-0.11681	-0.0322164	0.941634	0.301846	-0.00788055	-0.0027336	-0.0918516
CASP2	-0.0611135	0.0452934	-0.0176801	0.0440196	0.0576714	0.00290233	-0.00567738	0.0127757	-0.0318059	0.0707499	0.650884	0.72741	0.00262987	0.0182988	0.0172399
CASP3	-0.0026583	-0.00222591	0.0385313	-0.0084111	0.0382781	0.0324084	0.0793337	0.0428333	-0.00776395	0.0603201	0.0759773	0.347813	0.006309	0.0500067	0.0317965
CASP4	-0.0400432	0.154413	0.0369155	-0.146093	-0.406304	-0.208685	-0.289903	0.0791748	-0.0268862	-0.453137	0.0167637	0.503442	0.0012982	-0.30163	-0.133616
CASP6	-0.00729972	0.0242477	0.00605332	-0.0130723	-0.0745415	0.00865502	-0.0277295	0.0481833	0.016995	0.000256891	0.294687	0.312793	0.00248225	-0.0312053	0.0218117
CASP7	-0.174926	0.000663286	-0.0461949	0.0306944	0.00802622	0.0699505	-0.0821764	0.204839	-0.0748763	0.0462547	0.500605	0.3301	-0.0474408	-0.00139992	0.0587392
CASP8	0.0384567	-0.075772	0.0527605	-0.0380239	0.15132	-0.0620295	0.0288178	-0.00500318	0.0350973	0.142781	0.560991	0.307488	-0.00564468	0.0393696	0.0576249
CASP8AP2	-0.0778382	0.0588076	-0.0272567	-0.0222164	-0.0472111	0.107454	0.114792	0.115414	0.10923	0.22003	0.293283	0.0208627	-0.0171259	0.0583451	0.148225
CASP9	-0.0361157	0.0274224	0.0828664	-0.00168519	-0.114825	-0.140508	-0.0204129	-0.0618082	-0.105872	-0.0973995	0.0717177	0.0170017	0.018122	-0.0919151	-0.0883599
CASS4	0.0340354	0.00814905	-0.0197531	-0.0187095	-0.184859	-0.235395	-0.118215	-0.00779865	-0.0458521	-0.159341	0.0222327	0.250778	0.000930459	-0.17949	-0.0709973
CAST	-0.000443259	0.0170092	0.00528842	0.00559333	-0.0336262	0.0145101	-0.0120104	0.0201259	-0.0516249	-0.0270373	0.340738	0.336291	0.00686192	-0.0103755	-0.0195121
CASZ1	-0.0480028	-0.00662009	0.115321	-0.0768761	-0.0677936	0.0952155	0.036871	0.000320069	-0.142001	0.0478341	0.70764	0.72084	-0.00404436	0.021431	-0.0312823
CAT	0.0085696	-0.00463002	-0.0246412	0.0180485	-0.0722999	-0.0213875	-0.0761094	-0.00396078	-0.00206829	0.0176944	0.0650136	0.709922	-0.000663292	-0.0565989	0.00388844
CAV1	0.0677951	-0.0610452	-0.0529666	0.0477769	-0.0124137	-0.0728332	-0.0638329	-0.113189	-0.0850553	-0.0771923	0.254187	0.0651084	0.000390054	-0.0496933	-0.0918121
CAV3	0.00529299	0.00646142	0.0154214	-0.019811	0.071415	0.14907	0.167211	-0.0506483	0.0699384	0.0877096	0.0418726	0.519348	0.00184119	0.129232	0.0356665
CBFA2T2	0.0441563	0.0552612	-0.128949	0.0499698	-0.139641	0.0268143	-0.00980816	0.024327	-0.0627027	-0.156658	0.528853	0.360562	0.00510949	-0.0408784	-0.0650111
CBFB	-0.00160821	0.0163257	-0.00356344	0.00518738	0.120175	0.0226912	0.0630465	0.032845	-0.00146137	-0.0233311	0.146757	0.940764	0.00408536	0.0686377	0.00268418
CBL	-0.00626193	-0.0191841	-0.0065116	0.0182668	0.00511836	0.0548483	0.0014059	0.118766	0.00606881	0.0431164	0.300955	0.210557	-0.00342271	0.0204575	0.0559837
CBLB	0.226504	0.0277308	-0.219101	-0.0307534	-0.0334087	-0.0776243	-0.0983695	-0.120909	0.151293	-0.1943	0.50038	0.707909	0.00109511	-0.0698008	-0.0546387
CBLL1	-0.0133818	0.0329462	-0.0192232	-0.036467	-0.0657639	-0.0276465	0.00839107	0.000112718	0.116042	-0.00368807	0.501666	0.360618	-0.00903146	-0.0283398	0.0374889
CBR1	0.000531459	0.012057	-0.0041266	-0.00223621	-0.036881	-0.111139	-0.0877434	-0.0495955	-0.101044	-0.0827784	0.0636792	0.0284802	0.0015564	-0.0785879	-0.0778059
CBR3	-0.0416827	0.00495715	0.0396986	-0.00249916	0.443619	0.366468	0.313991	0.133891	0.132988	0.261114	0.00371828	0.0392345	0.000118485	0.374693	0.175998
CBX1	-0.0121709	-0.0233572	-0.0129333	-0.00360556	-0.00139355	-0.0618438	-0.0372311	-0.0781769	-0.140055	-0.00364707	0.363676	0.26154	-0.0130167	-0.0334895	-0.0739597
CBX2	-0.182874	0.213305	-0.193499	0.128756	-0.28997	0.271987	-0.0234861	0.220022	-0.177681	0.0746095	0.979796	0.774805	-0.00857816	-0.0138229	0.0389835
CBX3	-0.0192388	0.0165109	-0.00500637	0.00042731	0.0433957	0.086413	0.117175	0.0350911	0.0393583	0.0231116	0.0464371	0.0125008	-0.00182672	0.082328	0.0325203
CBX4	-0.198462	-0.00157541	0.166903	0.0199562	-0.0138417	-0.0884303	0.0866147	0.159963	0.264751	-0.104845	0.983897	0.458289	-0.00329468	-0.00521912	0.106623
CBX5	-0.00491995	-0.00514483	-0.000646264	0.0144737	0.0123333	0.0302869	0.0126748	0.0531124	0.0178061	0.0300563	0.0782315	0.0685347	0.000940654	0.0184317	0.0336583
CBX8	0.0243135	-0.0054478	0.0167501	-0.0342048	0.0377838	0.0344879	0.047674	0.0441573	0.0632977	0.0413768	0.051937	0.0256141	0.000352755	0.0399819	0.0496106
CC2D1A	-0.0284112	0.04599	-0.00979044	0.0210103	-0.0204138	0.0734536	0.042507	0.0365757	0.0142505	-0.0437678	0.493163	0.876075	0.00719965	0.031849	0.00235283
CC2D1B	0.0698823	-0.0147505	-0.0626447	-0.0514793	0.106525	0.215499	0.157617	0.016097	0.0609255	0.0882966	0.0115314	0.11618	-0.014748	0.15988	0.0551064
CCAR1	-0.00878439	-0.00239315	0.00188668	-0.00753343	0.0302022	-0.0103698	0.00935424	-0.00040867	0.0413686	-0.0554452	0.355996	0.984338	-0.00420607	0.00972888	-0.00482841
CCAR2	-0.00541799	0.00424902	0.0143467	-0.00364807	-0.0127172	0.017118	-0.0208005	0.0197889	0.0088095	-0.00960742	0.577116	0.710167	0.00238241	-0.00546659	0.00633034
CCDC102A	-0.0102619	-0.0025036	-0.024152	-0.0197661	0.0304532	-0.0258975	0.123084	0.0544082	0.0966293	-0.123911	0.321154	0.764269	-0.0141709	0.0425464	0.0090423
CCDC115	-0.00928274	-0.00646134	0.11515	-0.102849	0.173338	0.224028	0.0465654	-0.158117	-0.221313	0.150124	0.0916153	0.588627	-0.000860763	0.147977	-0.0764352
CCDC117	-0.0378876	-0.0248472	-0.022071	0.0585575	-0.0342056	0.0923953	0.0835069	0.0948994	0.0841616	-0.00304195	0.326033	0.163784	-0.00656206	0.0472322	0.058673
CCDC12	0.0219045	-0.00399409	-0.0514803	0.0276325	0.0453167	0.0640418	0.00798459	0.0207959	0.134791	0.00438225	0.158095	0.314696	-0.00148436	0.0391143	0.0533232
CCDC120	-0.0143989	0.0470357	-0.0775914	0.050785	-0.0342766	0.272739	0.0592464	-0.00233396	0.202397	-0.103788	0.397352	0.772545	0.0014576	0.0992363	0.0320917
CCDC124	0.00890464	0.0350783	-0.0524527	-0.00220468	-0.0487748	-0.062478	-0.0433579	-0.115969	0.0111685	-0.136965	0.0713626	0.227721	-0.0026686	-0.0515369	-0.0805885
CCDC127	-0.0282586	0.000662316	0.0473993	-0.00754601	0.0639013	0.0634785	0.00288896	0.058238	-0.00570121	-0.00405681	0.189862	0.645761	0.00306426	0.0434229	0.01616
CCDC130	0.119981	-0.0705722	0.0440283	-0.0929908	0.108045	0.153043	0.0406256	0.148343	0.118044	0.151819	0.155703	0.0656244	0.000111492	0.100571	0.139402
CCDC134	0.0312257	0.00603364	0.00599615	-0.0340864	0.015785	0.107472	0.16063	0.152247	0.0991099	-0.0446676	0.150941	0.375223	0.00229227	0.0946288	0.0688965
CCDC137	-0.0168386	0.0596799	-0.0214593	0.0355195	0.244974	0.0544048	-0.0297094	0.00518695	0.0571619	-0.0100982	0.452222	0.915338	0.0142254	0.0898898	0.0174169
CCDC146	-0.0974305	0.145035	-0.0617531	0.0148127	-0.232773	0.104694	-0.156516	0.194302	-0.0556814	0.102096	0.468887	0.427008	0.000165908	-0.0948652	0.0802386
CCDC170	0.0519421	-0.018764	0.0246987	-0.0493813	0.0690794	-0.00328261	0.0691798	0.0602113	0.110509	0.073696	0.254693	0.0339559	0.00212388	0.0449922	0.0814722
CCDC173	-0.00340361	0.100435	-0.389608	0.236456	-0.645645	0.0390775	-0.101172	0.110638	-0.389902	-0.709859	0.427501	0.326923	-0.01403	-0.235913	-0.329708
CCDC174	-0.0546374	0.0980967	-0.111196	0.0660928	0.023202	0.122687	0.0979188	-0.00697836	0.0223345	0.0160669	0.220682	0.841592	-0.000411089	0.0812693	0.0104744
CCDC18	-0.0160913	0.0890351	0.0257154	-0.0783227	0.0369332	0.0246464	-0.0599702	-0.0690406	0.0348551	0.0814678	0.925996	0.859487	0.00508414	0.000536458	0.0157608
CCDC180	0.0249921	-0.0111483	0.0850291	-0.0963398	0.139636	-0.0970387	0.237542	0.0174659	0.309418	0.0419824	0.456313	0.321864	0.000633276	0.0933796	0.122955
CCDC182	0.164568	0.620434	-0.522077	-0.451593	-0.328363	-1.03136	-0.935059	0.107176	1.04842	0.647596	0.0947607	0.15505	-0.0471673	-0.764928	0.601063
CCDC186	-0.0161049	0.0215812	-0.0337891	-0.0348783	-0.0136741	0.0329462	0.0429075	-0.0624816	0.00392418	0.0280404	0.169101	0.863876	-0.0157978	0.0207265	-0.0101723
CCDC22	-0.0123973	-0.0145388	-0.0276522	0.00889827	-0.0515989	0.0778326	0.0319553	0.0715332	0.143795	0.00170994	0.503285	0.174152	-0.0114225	0.0193963	0.0723462
CCDC25	-0.000884024	0.0297591	-0.0519207	0.00196604	-0.118499	0.00127179	-0.00334636	-0.0391451	0.00749337	-0.117367	0.478189	0.353139	-0.00526988	-0.0401913	-0.0496729
CCDC43	0.0369776	-0.0103797	-0.0489059	0.0278905	-0.033105	-0.00912059	0.00207878	-0.00503285	-0.025753	-0.0373878	0.539454	0.328009	0.00139563	-0.0133823	-0.0227246
CCDC47	-0.0166292	0.02834	-0.0225952	0.00222729	0.00978037	0.0329813	0.0464638	0.0310148	0.0507202	0.00860959	0.0986836	0.115342	-0.00216428	0.0297418	0.0301149
CCDC50	0.00701107	0.0119833	0.00382386	0.013317	-0.041824	-0.0164425	-0.0076665	-0.0195721	-0.0068797	-0.102783	0.0878117	0.224795	0.00903379	-0.0219777	-0.0430782
CCDC51	0.00614601	-0.0110203	0.0322561	-0.0223441	-0.00340455	-0.0174507	0.0654588	0.0177445	0.0633278	-0.00303116	0.664274	0.350055	0.00125942	0.0148678	0.0260137
CCDC53	0.0565963	-0.0441915	0.015239	0.0301201	0.10673	-0.017298	0.125124	0.0387679	0.216459	-0.00062865	0.335075	0.404973	0.014441	0.0715185	0.0848661
CCDC58	-0.0286494	0.0614894	-0.00578145	-0.0254772	-0.00409667	0.110744	-0.0254308	0.0576749	-0.0441424	-0.0619433	0.611679	0.722984	0.00039533	0.0270721	-0.016137
CCDC59	0.0689113	0.0209245	-0.0364066	-0.0341041	0.0866429	0.00463698	-0.0403412	0.0450917	-0.0145229	0.146661	0.800927	0.381173	0.00483127	0.0169796	0.0590765
CCDC6	0.0357078	-0.00507812	-0.0219864	-0.00337684	0.023202	0.0434249	0.0768965	0.00876426	0.0350535	0.0957592	0.0767491	0.213974	0.00131662	0.0478411	0.0465256
CCDC61	0.0733881	-0.0027648	0.0147369	-0.0781441	0.390536	0.168732	0.153346	0.206725	0.234728	0.172872	0.0747161	0.00326719	0.00180401	0.237538	0.204775
CCDC66	-0.0474376	0.149819	0.000189339	-0.0943412	-0.0627307	-0.159436	-0.179515	-0.106595	-0.0831074	0.0901714	0.0886747	0.68594	0.0020573	-0.133894	-0.033177
CCDC71	-0.393458	-0.209565	0.174802	0.265764	0.0832202	-1.07272	0.528377	0.945783	0.472516	0.353069	0.839332	0.0517577	-0.0406145	-0.153709	0.590456
CCDC71L	-0.0732155	0.128853	-0.128196	0.0705092	0.0170993	0.244473	-0.00839765	0.147302	0.337034	0.0516378	0.444986	0.159387	-0.00051237	0.0843915	0.178658
CCDC77	-0.133581	-0.499989	0.174679	0.168564	-0.135827	0.331475	-0.0992426	-0.153765	0.430077	0.43228	0.653181	0.283359	-0.0725816	0.0321354	0.236197
CCDC8	-0.103906	0.177266	-0.100855	0.0393734	0.167196	0.190895	0.243358	0.183336	0.0650998	0.0180987	0.0546003	0.349348	0.00296955	0.200483	0.0888449
CCDC82	-0.0094518	-0.064613	0.0843212	-0.0169291	-0.0615059	0.0973881	0.0869307	0.125576	0.0878249	0.0994283	0.523035	0.0363236	-0.00166816	0.0409376	0.104276
CCDC85C	0.0443023	0.00631199	-0.0344903	-0.0287262	0.143824	0.108908	0.166977	0.0470961	0.137806	0.0435311	0.00232984	0.104018	-0.00315056	0.139903	0.0761445
CCDC86	0.00648828	0.0444808	-0.0267332	-0.00154675	-0.0824311	0.000293815	0.0209347	0.0534019	0.0219044	-0.107992	0.510869	0.774184	0.00567229	-0.0204009	-0.0108953
CCDC88A	-0.00896127	0.00603317	0.0106164	0.0149238	0.0388138	0.0260583	0.0253224	0.00947473	-0.0026675	0.0273992	0.0157126	0.60696	0.00565303	0.0300649	0.0114021
CCDC88C	0.00141808	-0.0629587	0.0244765	0.00223572	-0.00650093	0.12112	-0.0092275	-0.0325172	-0.0434709	0.0422725	0.424403	0.942495	-0.0087071	0.0351306	-0.0112385
CCDC9	-0.140311	0.0364087	0.0665907	0.0750976	0.045999	0.0680084	0.00393061	0.0687268	0.200453	0.0389169	0.611194	0.247207	0.00944654	0.0393127	0.102699
CCDC90B	-0.0841154	-0.0411438	-0.0171573	0.101755	0.0817915	0.0991856	0.0364322	0.0298702	0.071102	0.0248735	0.130524	0.290327	-0.0101654	0.0724698	0.0419486
CCDC91	-0.0474661	0.0372479	0.00834648	0.0246421	0.039729	0.0603449	0.140951	0.0831269	0.0763095	0.0746535	0.119092	0.0292276	0.00569259	0.0803416	0.07803
CCDC92	0.0966001	-0.0321169	0.00386772	-0.0483154	0.0900926	0.106725	0.0771604	0.0521296	0.159645	0.00209794	0.0723109	0.309949	0.00500888	0.0913261	0.0712907
CCDC93	-0.00991362	-0.00615498	0.00796005	0.00328075	-0.0302987	0.0491735	0.003648	-0.0544952	-0.0197074	-0.00737224	0.743306	0.200258	-0.00120695	0.00750761	-0.0271916
CCDC94	0.0399989	-0.0127385	-0.0609784	0.0358895	-0.116761	-0.0890853	0.085832	0.19977	0.118206	0.0497821	0.598022	0.085121	0.000542867	-0.0400047	0.122586
CCDC97	0.00423411	-0.00379831	-0.0277809	0.00804714	0.143679	0.00881751	-0.058574	0.0644652	-0.05872	0.089006	0.606314	0.510684	-0.0048245	0.0313074	0.0315837
CCHCR1	0.255169	-0.454012	0.0653115	-0.088561	0.107147	0.0102498	0.0978869	0.0619625	0.129692	0.120369	0.463292	0.367727	-0.0555232	0.0717611	0.104008
CCM2	-0.100366	0.0108905	-0.119531	0.139088	0.0193216	0.186237	0.180903	0.0024351	-0.102839	0.08227	0.131281	0.892169	-0.0174796	0.12882	-0.00604456
CCNA2	-0.000800696	-0.0071681	-0.0179362	0.0122943	-0.07861	-0.0391169	-0.0847984	-0.110807	-0.0448497	-0.138777	0.0302531	0.0699384	-0.00340269	-0.0675084	-0.0981446
CCNB1	0.0329035	0.0140328	-0.0221129	0.0014086	-0.122044	-0.0511885	-0.0358714	-0.0276634	0.00620345	-0.0655384	0.0850423	0.224563	0.00655798	-0.0697012	-0.0289994
CCNB2	-0.0168162	0.0285698	-0.0377725	0.042751	-0.00869587	0.0719459	0.027705	0.0267691	0.060609	-0.0874083	0.430112	0.937202	0.00418304	0.0303183	-1.00762e-05
CCND1	0.0190166	0.089071	-0.0583311	-0.034565	-0.106694	-0.163467	-0.159149	-0.0059068	0.21504	0.042889	0.0136842	0.361982	0.00379787	-0.143103	0.0840075
CCND3	-0.00373862	-0.0380358	0.0337515	0.00370505	-0.00676757	0.138818	0.0185391	0.0711321	0.0961948	-0.0269894	0.373596	0.332147	-0.00107945	0.0501964	0.0467792
CCNDBP1	0.169828	-0.020325	0.089607	-0.244787	0.0135034	0.119277	0.123604	0.281077	0.342608	-0.0435982	0.422119	0.262885	-0.00141922	0.0854615	0.193362
CCNE1	-0.00239718	0.0320686	-0.0603531	0.0520311	0.112915	0.101589	0.0665741	0.0885091	0.0359021	-0.0255224	0.0298596	0.53841	0.00533734	0.0936929	0.0329629
CCNH	-0.0183885	-0.0295697	0.0512108	0.048712	0.0822123	0.0398426	-0.00932497	-0.0267862	-0.043834	0.113755	0.508057	0.981377	0.0129911	0.0375766	0.0143784
CCNK	-0.0663206	-0.0146365	-0.0295137	0.0418191	0.0545941	0.00684804	0.0298093	-0.0116375	0.0676373	-0.0204611	0.134734	0.462093	-0.0171629	0.0304172	0.0118463
CCNL1	-0.0396252	-0.0570651	0.0828916	-0.0553381	0.187973	0.031453	0.0301647	0.121628	-0.0417205	0.243069	0.190014	0.265785	-0.0172842	0.0831969	0.107659
CCNL2	0.0350637	-0.129571	0.151109	-0.0768762	-0.0372869	-0.163618	-0.16007	-0.271207	0.0713775	-0.247473	0.186633	0.332729	-0.00506869	-0.120325	-0.149101
CCNT1	-0.0535964	0.0319699	0.00331144	-0.00669725	0.0423278	0.0261486	0.102842	0.0309458	0.0170111	0.0352242	0.0956274	0.150895	-0.0062531	0.057106	0.027727
CCNY	0.0395713	-0.0294994	-0.00262807	0.0144875	0.145231	0.060243	0.0446094	0.0138901	0.164832	0.133079	0.113092	0.155922	0.00548284	0.0833611	0.103934
CCPG1	0.0383416	0.0322603	-0.0597933	0.00177136	-0.0594754	0.0286123	0.031206	0.0284411	0.0457007	0.0133923	0.939127	0.345354	0.003145	0.000114288	0.029178
CCS	0.00200453	0.0645342	-0.0520021	-0.00178503	-0.0524743	0.0799368	0.116594	0.194763	0.0682976	0.000682974	0.488761	0.272147	0.00318791	0.0480189	0.0879145
CCSER2	-0.0740943	-0.036379	0.183852	-0.0975251	0.0729327	-0.340876	-0.0856941	-0.212851	-0.00886719	0.207471	0.470845	0.993093	-0.00603652	-0.117879	-0.00474909
CCT2	0.0106382	-0.00881244	0.0132163	-0.0152702	0.0893992	-0.0029984	0.0161166	0.00455737	-0.00666484	0.0678055	0.347837	0.447244	-5.7044e-05	0.0341724	0.0218993
CCT3	-0.00512861	0.0059498	0.00361172	0.000962466	0.0160622	0.032161	0.0431602	0.0358985	0.0464467	0.0214921	0.0553436	0.0335395	0.00134884	0.0304611	0.0346124
CCT4	0.00114335	-0.0184513	0.0163092	-0.0151317	0.00356065	-0.0101194	-0.00492358	0.024497	0.0301134	0.0572149	0.982752	0.0305886	-0.0040326	-0.00382743	0.0372751
CCT5	0.00180637	0.00698142	-0.00268427	0.00576653	-0.0284902	-0.0228258	0.0159376	-0.010648	0.000208881	-0.0390568	0.401477	0.235624	0.00296751	-0.0117928	-0.0164986
CCT6A	-0.00342738	0.0255024	-0.0259486	0.0071056	-0.0745031	-0.025422	-0.043032	-0.00620517	-0.0289393	-0.0817334	0.0535685	0.209685	0.000807995	-0.0476524	-0.0389593
CCT7	0.00404713	0.0109661	-0.00971961	4.25245e-05	-0.00531763	-0.0103938	-0.0152154	0.0330663	0.0352116	0.0097276	0.0765235	0.072617	0.00133403	-0.0103089	0.0260018
CCT8	0.0039371	-0.000770181	-0.00423147	-0.00455492	0.0123746	0.000523292	0.0131713	0.0104418	-0.0143158	-0.00102258	0.114721	0.97801	-0.00140487	0.00868974	-0.0016322
CD109	-0.0698666	0.142072	-0.100749	0.025282	-0.0349252	0.0811691	0.176051	0.143631	0.116973	0.073082	0.406308	0.131316	-0.000815322	0.0740984	0.111229
CD151	0.01616	-0.0173039	0.00798227	0.0197371	-0.0255725	-0.135035	-0.0712545	-0.133289	-0.0461377	0.0170065	0.109751	0.296274	0.00664386	-0.0772875	-0.0541401
CD2AP	-0.00950975	-0.0278208	0.0336589	-0.0125647	0.00662388	-0.0205384	0.0143279	0.0211938	0.0139737	0.000460448	0.813856	0.332488	-0.0040591	0.000137807	0.011876
CD2BP2	0.037082	-0.0302731	0.0490362	-0.0518274	-0.0116915	0.0252726	0.0376969	-0.0380636	-0.0321752	0.116016	0.603437	0.816243	0.00100445	0.0170927	0.0152592
CD320	0.00170745	-0.0199718	0.0188362	0.00298327	0.102631	0.0164374	0.0904927	0.0220375	-0.139945	-0.0424587	0.114611	0.36756	0.000888765	0.0698536	-0.0534555
CD3EAP	-0.0138971	0.020231	-0.000979311	0.00243758	0.0209568	-0.00518933	0.0716553	0.0198238	0.0301645	0.0398987	0.351761	0.0276915	0.00194804	0.0291409	0.0299623
CD40	0.0830873	-0.0554887	-0.0542346	-0.00903315	-0.104345	-0.0952444	-0.104024	-0.0570327	-0.0500135	-0.0772857	0.0651156	0.205225	-0.00891728	-0.101204	-0.061444
CD44	-0.00941616	-0.00167736	0.027542	-0.0216875	-0.0512919	-0.0693513	-0.0130781	-0.0490819	-0.0388308	-0.131373	0.100945	0.121031	-0.00130974	-0.0445738	-0.0730952
CD46	-0.150643	0.126634	-0.157382	0.141468	-0.194467	-0.0409422	-0.146711	0.0607362	-0.180926	0.0977904	0.276745	0.984235	-0.00998052	-0.127373	-0.00746656
CD47	0.0495347	-0.0543936	0.00761696	-0.0210639	-0.0348241	-0.0305833	-0.0120307	-0.000188677	0.0310526	-0.0790478	0.416066	0.786665	-0.00457647	-0.0258127	-0.0160613
CD55	0.0316945	-0.118571	0.0778828	-0.0169853	0.0352515	0.0265851	0.0889771	0.0423042	0.0403767	-0.053479	0.286048	0.770328	-0.00649468	0.0502713	0.00973395
CD58	-0.429111	0.413763	-0.576519	0.33945	-0.486835	0.413971	-0.391494	0.460056	-0.675004	0.222832	0.821533	0.885964	-0.0631043	-0.154786	0.00262834
CD59	0.0135003	-0.0304905	0.0298877	-0.0185852	0.0486341	-0.130075	-0.094895	-0.049632	-0.0567213	0.131847	0.405448	0.888604	-0.0014219	-0.0587787	0.00849796
CD63	-0.0476612	0.0496556	-0.0433903	0.0018543	-0.0400665	-0.00421598	-0.0449601	-0.0711247	-0.0692492	-0.0594142	0.48535	0.0869914	-0.0098854	-0.0297475	-0.066596
CD81	0.00409446	-0.0730807	0.147557	-0.0411896	0.251407	-0.124067	-0.0355061	-0.0758405	-0.141872	0.363795	0.875033	0.831511	0.00934541	0.0306114	0.0486941
CD9	0.005052	-0.00735935	0.0237984	-0.017463	-0.0106266	-0.0735771	-0.0417873	-0.0679613	-0.149923	-0.0295883	0.124777	0.135643	0.00100703	-0.041997	-0.082491
CD99L2	-0.00334872	0.00135097	0.029449	0.00940621	0.117419	-0.101611	0.0113472	0.0035951	-0.0971795	0.226876	0.998187	0.748621	0.00921437	0.0090516	0.0444304
CDAN1	0.0359265	0.00714249	-0.0157469	0.0207633	-0.0198096	-0.0148645	-0.0926343	0.0335339	0.0714751	-0.0327567	0.14898	0.738458	0.0120213	-0.0424361	0.0240841
CDC123	0.00328148	-0.0439731	0.0366261	0.0123649	-0.0154109	-0.0126024	0.0449256	-0.0612576	0.0798343	0.0134252	0.896688	0.859315	0.00207483	0.00563743	0.0106673
CDC16	-0.0104829	0.0413852	0.0144229	-0.0150336	0.0178419	0.0613368	-0.0103917	0.0591379	-0.0667256	0.0613237	0.570504	0.833937	0.0075729	0.022929	0.017912
CDC20	0.0459296	-0.0978414	0.159952	-0.13284	-0.0415075	-0.207397	0.0480338	-0.26227	0.0829592	-0.123217	0.575376	0.480646	-0.00619995	-0.0669569	-0.100842
CDC23	0.0176179	-0.00122543	0.0454679	-0.0500307	-0.0259928	-0.0852805	-0.08654	-0.00682194	-0.103526	0.0584296	0.06124	0.72088	0.0029574	-0.0659378	-0.0173062
CDC25C	-0.176605	-0.0297609	-0.0822132	0.230943	-0.0867765	0.047002	0.0137433	0.0153792	0.0588702	0.00499405	0.955196	0.675027	-0.0144091	-0.00867706	0.0264145
CDC26	-0.102879	0.0331823	0.00524788	0.0387836	0.400753	0.314049	0.169841	0.275746	0.113088	0.0867907	0.028368	0.0865838	-0.0064164	0.294881	0.158542
CDC27	-0.0180719	0.0237754	-0.0460088	0.0129183	-0.0874181	0.0514924	-0.0457447	0.0463156	-0.00125693	-0.00291926	0.679834	0.399217	-0.00684674	-0.0272234	0.0140465
CDC34	0.00163253	0.058381	0.00259369	-0.0489422	0.090337	-0.00270585	0.115438	0.0240844	-0.0565291	0.00225953	0.212573	0.69753	0.00341624	0.0676897	-0.0100617
CDC37	0.013796	-0.0182731	-0.000308262	-0.0158993	0.00374037	0.0393131	0.0636677	0.0100412	0.0115527	0.0225288	0.128911	0.0724526	-0.00517116	0.0355737	0.0147076
CDC37L1	-0.0929614	0.0474008	-0.00326584	0.00559935	0.00298576	0.109902	0.101877	0.0582145	0.100842	0.0129827	0.136187	0.140538	-0.0108068	0.0715881	0.0573465
CDC40	0.00495826	-0.0517716	0.00587993	-0.0103964	-0.0575826	0.0257446	-0.0581817	-0.0822133	0.0179603	0.0144172	0.618643	0.922636	-0.0128324	-0.0300066	-0.0166119
CDC42	0.0182135	0.00256731	-0.0226599	0.00473211	-0.183681	-0.247424	-0.40304	-0.196836	-0.200081	-0.106663	0.0483512	0.0244686	0.000713253	-0.278049	-0.16786
CDC42BPA	-0.010906	0.0276878	-0.0363513	-0.00457868	-0.0179595	0.117847	0.0823153	0.0701601	0.145009	0.0380498	0.23691	0.087125	-0.00603704	0.0607344	0.0844061
CDC42BPB	0.0188249	0.0276254	-0.0144054	-0.010252	-0.0670646	-0.0279731	-0.039027	-0.0297453	0.00686469	0.0525942	0.0272222	0.875686	0.00544821	-0.0446883	0.00990452
CDC42BPG	-0.0489098	0.0560397	-0.154582	0.13676	0.0304207	0.118598	0.234698	0.215637	0.210194	0.0912564	0.193203	0.0699821	-0.00267317	0.127906	0.172362
CDC42EP1	0.0945652	-0.338663	0.179771	-0.0057255	0.0916201	0.15406	-0.0994101	-0.29748	-0.286974	0.30471	0.64917	0.76098	-0.017513	0.0487568	-0.0932481
CDC42EP2	0.172064	-0.194307	0.250523	-0.294076	0.0683313	-0.301078	0.212569	-0.235382	0.30774	-0.384291	0.96392	0.745345	-0.0164488	-0.00672574	-0.103978
CDC42EP3	-0.10546	0.0316416	-0.0068446	-0.00100678	0.0759426	0.051494	0.139015	0.146988	0.222556	0.0270591	0.0396078	0.0955217	-0.0204173	0.0888172	0.132201
CDC42EP4	-0.0298703	-0.039914	-0.006478	0.0268819	-0.071303	-0.13076	-0.208379	0.0299762	0.0255009	0.0643857	0.0734695	0.0420065	-0.0123451	-0.136814	0.0399543
CDC42EP5	-0.0129453	0.0443971	0.0598614	-0.0852529	0.159689	-0.0669549	-0.0114501	0.0243364	-0.0180407	0.11489	0.758237	0.486374	0.0015151	0.0270948	0.0403954
CDC42SE2	0.0585699	-0.201238	0.0818885	0.0338162	0.235429	-0.193582	0.0319847	0.0397788	-0.0148854	0.265487	0.836903	0.39091	-0.00674079	0.0246105	0.0967935
CDC45	-0.0206178	-0.00670403	0.0674955	-0.0105381	-0.0791945	0.00355646	0.00798235	0.0644586	-0.0247783	-0.0377784	0.439574	0.868169	0.00740887	-0.0225519	0.000633977
CDC5L	-0.000455803	-0.000193721	-0.000847694	0.0105972	0.0711681	0.0314416	0.0654692	0.0639373	0.028186	0.0295748	0.043507	0.0746866	0.00227498	0.0560263	0.040566
CDC6	0.0400953	-0.0163344	-0.0416684	0.0243654	-0.0295017	0.09625	0.0423092	0.00577414	0.0166314	-0.0163183	0.457543	0.985161	0.00161447	0.0363525	0.00202908
CDC7	0.0445151	-0.144036	-0.0360995	0.113091	-0.0254233	-0.0165951	0.0335716	0.0168758	-0.0784788	0.154612	0.963987	0.695181	-0.00563217	-0.00281563	0.031003
CDC73	-0.00871161	0.00731063	0.00710641	0.00369904	-0.0670412	-0.0112028	-0.025588	-0.0022908	-0.0154859	-0.0532366	0.152111	0.226023	0.00235112	-0.0346107	-0.0236711
CDCA2	-0.00503711	0.036155	0.00674113	0.000947898	-0.0229031	0.0484984	0.020453	0.0296639	0.0915442	0.045014	0.820684	0.115632	0.00970172	0.0153494	0.0554073
CDCA3	0.020032	0.0328519	0.0109251	-0.00764773	-0.0495228	-0.116116	-0.0122157	0.000167196	-0.0973431	-0.0475015	0.128362	0.148258	0.0140403	-0.0592848	-0.0482258
CDCA5	0.028791	0.00708557	-0.0739185	0.0394499	-0.0889561	0.121375	0.0394295	0.0834776	-0.0987996	0.0149993	0.748032	0.994287	0.000351981	0.0239495	-0.000107569
CDCA7	0.111234	0.0415124	-0.0227322	-0.115209	-0.0211271	0.0655493	0.119034	-0.0172924	-0.0358145	-0.0388693	0.457803	0.529005	0.00370112	0.0544854	-0.0306587
CDCA8	-0.00388665	0.0377648	-0.0740919	0.0153125	-0.0399972	-0.0264695	-0.0348265	0.0162272	0.0881256	-0.0715946	0.338925	0.763254	-0.00622532	-0.0337644	0.0109194
CDH1	0.0165861	0.020779	0.00534623	-0.0192626	-0.0131209	0.0445329	0.0300036	0.0445546	0.0219689	0.00538989	0.50703	0.276208	0.00586219	0.0204719	0.0239711
CDH13	-0.00645174	0.0193079	-0.0175878	0.0114438	-0.0140877	0.0977928	0.0417508	0.0740487	0.0414616	-0.0396288	0.339319	0.560755	0.00167805	0.0418186	0.0252938
CDH17	-0.00398424	0.00618067	0.0109384	-0.0397103	-0.105694	-0.0700552	-0.0781591	-0.0351102	-0.0231328	0.0153449	0.00449949	0.708097	-0.00664387	-0.0846362	-0.0142994
CDH2	0.0104466	0.00887306	-0.0161342	0.00896998	0.00730393	-0.00829241	-0.0355143	0.0242995	0.0263147	0.00988482	0.357405	0.0919523	0.00303885	-0.0121676	0.0201664
CDK1	-0.00950405	0.0042304	0.00247416	0.00915237	-0.00402816	-0.048877	-0.0106598	-0.0145885	0.0116924	-0.0156013	0.240167	0.489382	0.00158822	-0.0211883	-0.00616579
CDK10	0.131728	-0.225222	0.069644	-0.00301571	0.0105984	-0.127208	0.0306233	-0.159583	0.0337349	-0.00793723	0.822019	0.713827	-0.00671641	-0.028662	-0.0445951
CDK12	-0.0209604	0.0322826	-6.28961e-05	0.0121208	0.0644362	0.0499663	0.0397009	0.0417962	-0.0194601	0.052228	0.0199972	0.502203	0.00584504	0.0513678	0.0248547
CDK13	0.0108958	0.0125336	0.00366301	-0.000106284	0.00174889	0.102732	0.0131013	0.118777	0.0292422	0.024239	0.416658	0.239967	0.00674652	0.0391941	0.0574192
CDK14	-0.00708086	0.0365719	0.0100786	0.0219109	-0.0941568	0.0569848	0.0466188	-0.0929121	0.0056034	-0.0310724	0.827019	0.188723	0.0153701	0.00314896	-0.0394603
CDK16	0.0154459	0.0217075	-0.0267016	-0.0116341	0.00422753	0.0851246	0.0199638	0.0476207	0.0301316	0.00997537	0.274856	0.121029	-0.000295567	0.0364387	0.0292426
CDK17	0.00215055	0.043123	-0.0335933	0.0138849	-0.0618535	0.0839938	0.067318	0.0280078	-0.00564542	-0.0206694	0.669927	0.796613	0.00639128	0.0298194	0.000564312
CDK18	-0.0235357	-0.139457	-0.078374	0.109843	-0.105501	0.0382248	-0.16081	-0.21201	-0.113224	-0.223492	0.613431	0.066958	-0.0328807	-0.0760286	-0.182908
CDK19	0.0136166	0.111453	0.179708	-0.332467	0.0331784	-0.0216903	0.221561	-0.238124	0.0756711	-0.0592723	0.560969	0.664766	-0.00692223	0.0776831	-0.0739083
CDK2	-0.0017371	0.0326873	-0.0134182	-0.00160581	0.00787786	0.023952	0.0301455	0.0162112	0.00204763	0.0268215	0.224265	0.410079	0.00398154	0.0206585	0.0150268
CDK2AP1	-0.0570889	-0.170745	0.308379	-0.170708	0.76304	-0.32264	0.104342	-0.169484	-0.0872927	0.749215	0.593325	0.600534	-0.0225407	0.18158	0.164146
CDK4	0.037967	0.00934068	0.0381813	-0.0558904	-0.0635544	-0.0263217	0.0288842	-0.0612016	-0.0135515	0.0337038	0.467242	0.579997	0.00739965	-0.0203307	-0.0136831
CDK5	0.0394705	-0.00863882	-0.0206554	0.00174185	0.014726	0.018897	-0.0135596	0.0531128	-0.158137	0.0238574	0.831263	0.69645	0.00297952	0.00668781	-0.0270556
CDK5RAP1	-0.0451602	0.0566146	-0.0224308	-0.0267544	0.0453382	0.196377	0.160836	0.0905701	0.0737228	-0.0588823	0.0670713	0.458938	-0.00943271	0.134184	0.0351369
CDK5RAP2	0.00437988	0.0323571	-0.0178454	-0.0296575	-0.135438	-0.0569874	0.00361475	-0.0927219	0.0265303	-0.0604375	0.269587	0.386912	-0.00269148	-0.062937	-0.0422097
CDK5RAP3	0.0452123	-0.0217926	0.00513051	-0.00649146	0.0704181	0.0793006	0.0928949	0.0160925	0.0723432	0.0208417	0.00818114	0.247155	0.0055147	0.0808712	0.0364258
CDK6	-0.0054765	-0.00470184	-0.00349702	0.00603052	-0.0901135	-0.0439188	-0.0450042	-0.0312586	-0.0033894	-0.0649454	0.0589	0.218785	-0.00191121	-0.0596788	-0.0331978
CDK7	-0.00216983	0.0479886	-0.0542439	0.0282532	-0.137302	-0.12569	-0.190928	-0.0100821	-0.00977609	-0.0678028	0.00353832	0.298572	0.00495702	-0.151307	-0.0292203
CDK8	0.00399265	-0.0223151	0.0321347	-0.0605354	-0.0666272	0.0748568	-0.105121	-0.123365	-0.155637	-0.080547	0.750475	0.0166417	-0.0116808	-0.032297	-0.11985
CDK9	-0.0263385	-0.0169236	0.00181591	0.0305762	0.0586949	0.0126368	0.112589	0.0807061	0.0313684	0.134447	0.142819	0.086994	-0.0027175	0.061307	0.0821739
CDKAL1	0.000897308	-0.00979534	0.0258104	-0.00285926	0.00754435	0.0162569	0.0366278	0.0385914	0.0572924	-0.0237474	0.216336	0.495577	0.00351328	0.020143	0.0240454
CDKL3	-0.264228	0.430495	-0.544977	0.212465	-0.506535	0.382132	-0.188215	0.331076	-0.24046	0.0942826	0.862666	0.724791	-0.0415613	-0.104206	0.0616326
CDKN1A	0.0903649	-0.0535912	-0.0532785	-0.0454438	0.0559673	-0.0772511	0.0954986	-0.0513893	-0.041124	-0.0456911	0.560735	0.451073	-0.0154872	0.0247382	-0.0460682
CDKN1B	0.116805	-0.115021	-0.162169	0.054676	0.138518	0.138621	0.198186	0.143898	0.271046	0.245909	0.064769	0.0271857	-0.0264273	0.158442	0.220284
CDKN1C	0.0508965	0.0591709	-0.0466981	-0.0470288	-0.083604	-0.0789495	0.0619277	-0.29774	0.0047019	-0.091194	0.544376	0.273432	0.00408514	-0.0335419	-0.128077
CDKN2AIP	0.0259328	0.00322945	0.0140977	0.000362811	0.077097	0.00192252	0.146122	0.0261061	0.0498902	0.211566	0.262091	0.281615	0.0109057	0.0750472	0.0958542
CDKN2B	-0.0488329	-0.00364075	0.0330625	-0.0308328	0.0818264	0.113717	0.139196	0.213728	0.181317	-0.00126139	0.00396486	0.15726	-0.012561	0.11158	0.131261
CDKN2C	-0.0286144	0.0958749	-0.0416056	0.0191018	0.0939996	0.220749	0.211348	0.144353	0.0805515	-0.00312401	0.0319113	0.301538	0.0111892	0.175365	0.0739269
CDKN2D	0.0808438	0.246757	0.0125312	-0.353844	-0.203956	-0.0782366	0.0911889	0.135972	0.185115	-0.108577	0.710303	0.654236	-0.00342797	-0.0636679	0.070837
CDR2	-0.0901173	-0.0986644	0.108238	0.0528038	0.121306	0.107317	0.0913901	-0.108985	0.251155	0.0867106	0.114372	0.525911	-0.00693502	0.106671	0.0762934
CDR2L	-0.0515134	-0.0568114	0.0191165	0.0313632	-0.104148	-0.0182046	-0.0158475	-0.0464153	0.0161535	-0.270611	0.440106	0.430257	-0.0144612	-0.0460668	-0.100291
CDS2	0.0287873	0.0694029	-0.035312	0.0269836	0.0307811	0.144131	0.0975497	-0.11176	0.0957264	0.11228	0.164333	0.908376	0.0224654	0.0908205	0.0320822
CDT1	-0.0414977	0.0343984	-0.0318502	0.077193	-0.166525	-0.00779618	-0.116206	-0.111884	-0.189807	-0.117697	0.135549	0.0108758	0.00956088	-0.0968426	-0.139796
CDV3	1.31381e-07	-0.0164829	0.00862863	-0.00974795	0.0366073	-0.0230402	0.0031985	-0.0221508	-0.0637881	0.0621918	0.628271	0.933476	-0.00440053	0.00558852	-0.0079157
CDYL	0.0652178	0.081334	0.0283196	-0.0528776	-0.00483479	-0.0964664	-0.0162541	0.0236458	0.0230153	0.0687539	0.156005	0.822964	0.0304984	-0.0391851	0.0384717
CEBPA	-0.0109814	0.0501156	-0.00696279	-0.0222721	-0.0149422	0.12043	-0.0256877	-0.0291992	0.126408	-0.0440433	0.667152	0.810305	0.0024748	0.0265999	0.0177219
CEBPB	0.0190267	0.0620592	-0.0132122	-0.054894	-0.0109456	-0.155485	-0.10047	-0.0069193	0.00845253	-0.208553	0.145778	0.414376	0.00324491	-0.088967	-0.0690066
CEBPG	-0.0904907	0.108418	-0.00310768	-0.0128422	0.0828292	0.10081	0.124179	0.12774	0.327428	0.374518	0.0841548	0.0454755	0.000494289	0.102606	0.276562
CEBPZ	0.0145495	0.000198687	-0.0559815	0.0255314	-0.049274	0.0608109	0.0333378	0.0562215	0.0444211	0.00767029	0.649119	0.146093	-0.00392547	0.0149582	0.0361043
CECR5	0.00697265	0.0604208	-0.157015	0.0753074	0.144982	0.108741	0.139002	0.0659802	0.0847206	0.0231955	0.0829778	0.340392	-0.0035786	0.130908	0.0579654
CELF1	0.0131827	-0.0327335	-0.000630104	-0.0632594	-0.172089	-0.277818	-0.203673	-0.159651	0.106962	-0.318054	0.0100318	0.495383	-0.0208601	-0.21786	-0.123581
CELSR1	-0.043188	0.107757	-0.0260255	-0.041459	-0.227258	0.0377331	0.0893655	-0.0787442	-0.0227271	-0.22153	0.778575	0.209199	-0.000728769	-0.0333865	-0.107667
CELSR2	0.0182256	0.018429	-0.00460345	-0.021789	0.0742429	0.0711449	0.0475201	0.022533	0.0805607	0.0623109	0.00498293	0.0690933	0.00256554	0.0643026	0.0551349
CEMIP	0.026784	0.0454669	-0.0439867	0.00633925	-0.0134547	-0.0457211	0.011054	-0.0479559	0.00516071	-0.0735134	0.374638	0.185218	0.00865086	-0.0160406	-0.0387695
CEND1	-0.433208	0.18981	-0.402957	0.351562	-0.468413	0.273871	-0.330651	0.130619	-0.466717	0.114609	0.753999	0.999647	-0.0736982	-0.175065	-0.0738294
CENPB	-0.0727352	-0.0818802	0.214202	-0.069816	0.273623	-0.0181324	0.0374811	-0.0203717	-0.0549728	0.189236	0.429935	0.716729	-0.00255727	0.0976572	0.0379637
CENPC	-0.00845498	0.0160894	-0.0469289	0.0342817	-0.0638636	0.0662838	-0.00227148	-0.0159593	-0.0377138	-0.0350172	0.977	0.210293	-0.00125319	4.95849e-05	-0.0295634
CENPE	-0.000398961	0.0319042	-0.0226453	-0.00741599	-0.00855143	-0.00287077	-0.028282	0.0134031	0.0050826	-0.00143327	0.372323	0.687974	0.000360984	-0.0132347	0.00568415
CENPF	-0.0095246	0.0232849	-0.0195039	0.00757346	-0.0256576	0.0269902	0.000401009	0.0233057	0.0136458	-0.00811815	0.994997	0.521395	0.000457458	0.000577857	0.00961109
CENPH	0.0434622	0.0281601	0.0211361	-0.0157106	0.0482042	0.0912468	0.0340465	-0.0298251	-0.0302051	-0.0383427	0.145213	0.0227729	0.0192619	0.0578325	-0.032791
CENPI	-0.00368703	0.102075	-0.194806	-0.024736	-0.228875	-0.0114176	-0.129472	-0.0279389	-0.0466198	-0.167754	0.340991	0.533727	-0.0302886	-0.123255	-0.0807707
CENPJ	-0.00295249	-0.00180603	-0.105383	0.0865528	-0.0252485	0.00325454	0.0209114	0.0481475	0.0161609	-0.0406713	0.900799	0.781865	-0.00589712	-0.000360865	0.00787904
CENPK	-0.0395862	-0.017238	0.0159926	0.0384823	-0.0662459	0.213432	0.16204	0.0981518	0.156527	0.0360457	0.350711	0.0872429	-0.000587317	0.103075	0.096908
CENPN	0.0105533	-0.0276443	0.0692949	0.0207199	-0.0865387	0.0141306	0.081747	-0.0687689	-0.0609034	0.0721112	0.795388	0.511707	0.0182309	0.00311296	-0.019187
CENPO	-0.0427064	0.0742878	-0.0594842	0.0182023	0.171122	0.198963	0.188087	0.0531639	0.121925	0.138171	0.00647608	0.0448696	-0.00242511	0.186057	0.10442
CENPP	-0.035817	-0.0426038	0.0253883	0.0472366	0.0843909	9.19081e-05	0.200187	0.192336	0.0313822	-0.140481	0.23245	0.792718	-0.00144899	0.09489	0.0277459
CENPQ	0.0156386	0.0200948	-0.00216007	-0.0435349	-0.00725129	0.0120045	0.0206644	0.0410882	-0.00125067	0.0265285	0.542937	0.253894	-0.00249038	0.00847255	0.022122
CENPS	-0.00596132	0.0137201	0.0126089	-0.00747408	0.0912214	-0.00133341	0.11824	0.0181693	0.195431	-0.0521831	0.20679	0.563566	0.00322341	0.0693758	0.0538056
CENPT	-0.042436	0.0318763	-0.0888933	0.0482145	0.027392	0.151637	0.0609001	0.154945	0.0972387	-0.0180057	0.124423	0.214289	-0.0128096	0.0799763	0.0780593
CENPU	0.0338146	-0.00518223	0.0388986	-0.0557004	0.0609231	0.0349751	0.00289315	-0.0358481	0.0846895	-0.00205677	0.326982	0.780994	0.00295764	0.0329304	0.0155949
CENPV	0.0020218	0.0370967	-0.00392215	-0.0273786	0.0125746	0.074199	0.0394535	0.137995	0.0893829	0.0945783	0.145532	0.00494811	0.00195445	0.0420757	0.107319
CENPX	0.0358667	0.0781748	-0.101185	0.00119347	0.0387974	0.0315493	0.0670955	-0.0711357	0.0697003	-0.167689	0.3561	0.499268	0.00351248	0.0458141	-0.0563748
CEP112	0.0768248	0.012172	-0.24858	0.145534	0.0271473	0.212247	0.243039	-0.0608276	0.048058	-0.0546843	0.193359	0.848592	-0.00351221	0.160811	-0.0224847
CEP120	-0.0429532	0.00450722	-0.134387	0.157324	-0.0392369	-0.292815	-0.191349	-0.19488	-0.0281549	-0.128076	0.143653	0.205982	-0.00387732	-0.174467	-0.117037
CEP128	0.00416987	0.0192954	0.0268476	-0.0183291	-0.0995693	0.110873	0.197624	0.0315388	0.0159856	-0.0711184	0.55776	0.675299	0.00799594	0.0696425	-0.00786469
CEP131	0.0424132	0.0251955	-0.0147372	0.000245593	-0.0317853	0.106542	0.0489925	0.0174023	-0.000962022	0.00678709	0.56439	0.708989	0.0132793	0.0412497	0.00774247
CEP135	0.0360439	0.0207141	-0.0436576	-0.0217107	0.000318361	0.0840331	-0.00365154	-0.0339817	-0.00653683	0.00324706	0.446338	0.655263	-0.00215258	0.0269	-0.0124238
CEP152	0.0264044	-0.0117494	0.0375282	-0.0415868	-0.0596865	0.0642892	-0.0339462	0.0134736	0.021879	0.0262274	0.786538	0.400412	0.00264911	-0.00978116	0.0205267
CEP164	-0.709458	-0.458591	-0.663958	0.960623	0.647799	0.0582061	0.999921	-0.298405	-0.068688	0.0569876	0.165381	0.796215	-0.217846	0.568642	-0.103368
CEP170	-0.0292567	0.0144673	-0.0423546	0.019753	0.0139675	-0.0110571	0.0394434	0.0179116	-0.00700836	0.0151776	0.321933	0.355192	-0.00934774	0.014118	0.00869359
CEP170B	-0.0260196	0.0689308	-0.00717661	0.000192995	-0.0162148	-0.00514511	-0.0216178	-0.0148021	0.0843928	-0.0575994	0.346574	0.922098	0.00898189	-0.0143259	0.00399712
CEP192	-0.00737615	-0.0558069	0.0489331	0.0116709	0.205916	0.0667373	0.0837089	0.0451821	0.056256	0.0840185	0.092857	0.0589038	-0.00064476	0.118787	0.0618188
CEP250	0.00254459	0.00130028	-0.0473982	0.0200545	0.027607	0.0450513	0.0246956	-0.0406504	0.0561714	0.0198206	0.0719174	0.616218	-0.00587471	0.0324513	0.0117805
CEP290	-0.0517888	0.0571958	-0.031125	0.0366319	-0.00720363	0.0760856	0.0582794	0.0367119	0.0451672	0.0100667	0.327375	0.380242	0.00272845	0.0423871	0.0306486
CEP295	-0.141351	0.0629493	-0.0670085	0.121552	-0.0970739	-0.0410721	-0.0419334	-0.187035	-0.048384	-0.0330454	0.442896	0.329691	-0.00596471	-0.0600265	-0.0894882
CEP350	-0.0535727	0.0454265	0.0182943	-0.0265631	-0.0412476	0.076131	0.0947772	0.0662523	0.0680864	0.0128024	0.395189	0.122745	-0.00410374	0.0432202	0.049047
CEP41	0.00890549	0.0811454	-0.0535242	0.0172154	0.0144094	0.0030466	0.0530102	-0.0821986	0.0896457	-0.0763416	0.7634	0.602833	0.0134355	0.0234887	-0.0229648
CEP44	-0.0233682	0.0373106	-0.109144	0.0835897	-0.194322	-0.067166	-0.0772602	-0.0349839	-0.115252	-0.0902687	0.119764	0.173586	-0.00290297	-0.112916	-0.0801682
CEP55	0.00839424	-0.0631365	0.0353334	0.0469068	-0.0128155	-0.0231844	-0.0227093	-0.0220724	-0.0396788	0.0512795	0.363977	0.792941	0.0068745	-0.0195698	-0.00349055
CEP57	0.020246	-0.0086781	0.0519248	-0.0367569	-0.109379	0.030517	0.0124039	-0.0442261	-0.158229	-0.0713126	0.592865	0.0827531	0.00668395	-0.0221526	-0.0912558
CEP63	0.0121162	-0.000338155	0.0456994	-0.0512959	0.0404603	0.209475	0.0718037	0.0548659	0.131623	0.08637	0.16755	0.034528	0.00154536	0.107246	0.0909528
CEP72	0.152573	-0.371416	0.00374109	-0.279284	-0.23572	-0.410149	-0.0403138	0.17961	0.151625	0.118435	0.54521	0.10931	-0.123597	-0.228728	0.14989
CEP78	0.00807026	0.00371102	0.0484308	-0.0466368	-0.0827682	0.0337998	0.0702821	-0.0824094	0.0480277	-0.0618184	0.946061	0.488865	0.0033938	0.00710454	-0.0320667
CEP83	0.0132379	0.047522	-0.0867943	0.0152427	0.325724	0.227804	0.266971	0.0666831	0.322007	0.29597	0.00120083	0.0904969	-0.0026979	0.2735	0.22822
CEP85	-0.0386759	0.0136909	0.0329629	0.0156831	0.0233638	-0.0464202	0.0050374	0.0189351	0.0532992	-0.0368274	0.670394	0.857957	0.00591524	-0.00600633	0.0118023
CEP85L	-0.528448	0.0706504	-0.048085	0.248321	-0.0720487	0.339875	0.08846	0.180421	0.173242	0.261543	0.413007	0.203441	-0.0643902	0.118762	0.205068
CEP95	0.109428	0.156228	-0.319617	0.0394321	-0.237366	0.00397816	-0.0889035	0.0255437	0.065605	0.121336	0.458688	0.547102	-0.00363238	-0.107431	0.0708281
CEP97	-0.0542214	0.00872898	-0.0101923	0.0901189	0.0615141	0.0893398	0.034185	0.104011	0.129487	0.159616	0.18875	0.0196784	0.00860855	0.0616796	0.131038
CERCAM	-0.0272285	0.0624233	-0.0503191	0.0226934	-0.0416956	-0.0310432	-0.0436911	0.08036	-0.00716871	-0.0351552	0.205757	0.81451	0.0018923	-0.03881	0.0126787
CERS2	-0.00826539	0.0208182	-0.0226462	-0.00128495	-0.052161	-0.0460595	-0.0780656	-0.0306672	-0.0367094	-0.0697952	0.010172	0.0472955	-0.00284459	-0.058762	-0.0457239
CERS5	0.170405	0.0633182	-0.191531	-0.0304419	-0.229856	-0.0257624	-0.177358	0.122448	0.0130039	-0.3587	0.193756	0.669408	0.00293765	-0.144325	-0.074416
CERS6	-0.0249499	0.08291	-0.0654712	0.0162812	-0.0716534	-0.0328888	0.0419698	-0.0618492	0.0406393	-0.135056	0.638811	0.423536	0.00219251	-0.0208575	-0.0520886
CETN2	-0.00857814	0.0249928	-0.0203168	0.0396003	-0.0334223	0.0402035	0.0126742	0.000708414	0.019597	-0.0637913	0.929253	0.473007	0.00892455	0.00648512	-0.0144953
CETN3	0.041561	0.055981	-0.0321719	-0.00200514	-0.0368958	0.0580219	0.00601251	0.0510856	-0.0411488	0.0347472	0.851721	0.979681	0.0158413	0.00904618	0.0148947
CFAP20	0.06718	-0.109879	0.0949798	-0.0602571	0.114714	-0.268175	-0.021138	-0.219537	-0.0241773	-0.233491	0.679719	0.134539	-0.00199408	-0.0581997	-0.159068
CFAP36	0.0704079	-0.0125747	-0.0909396	-0.0201739	-0.0435719	-0.0305188	-0.107135	0.0215628	-0.0546496	-0.0739818	0.299496	0.633344	-0.0133201	-0.0604087	-0.0356896
CFAP57	0.0649864	0.148856	-0.0674537	-0.132055	-0.171421	-0.185364	0.0391426	-0.10552	-0.14324	-0.0370563	0.313419	0.230437	0.00358335	-0.105881	-0.095272
CFAP97	0.0153498	-0.0656498	0.09862	-0.05372	-0.0652976	-0.073177	0.0778849	-0.0723759	0.197785	0.0947871	0.77578	0.456396	-0.00135	-0.0201966	0.0733988
CFDP1	-0.033595	0.0391617	-0.0305493	0.0387694	-0.0836941	0.0456828	0.0466346	0.066409	-0.05585	-0.052419	0.991241	0.725206	0.00344673	0.00287444	-0.0139533
CFL2	0.00325765	-0.00981211	-0.0320035	0.00385809	-0.0999547	-0.0612152	-0.00720222	-0.0713631	-0.0433033	-0.0936259	0.213312	0.0309609	-0.00867496	-0.056124	-0.0694308
CFLAR	-0.113334	0.354558	0.0888602	-0.388702	1.22413	1.45616	0.177611	0.0118218	0.263443	0.276859	0.118329	0.32387	-0.0146545	0.952631	0.184041
CGGBP1	0.0342496	0.0603499	-0.0562737	0.0151035	-0.0310465	0.0180031	0.0677041	0.0373231	0.0159215	0.0143779	0.903484	0.744737	0.0133573	0.0182202	0.0225408
CGN	-0.0621358	0.0189537	0.00890724	0.0214346	-0.00907795	0.0364907	0.0382893	0.0210155	0.0898012	-0.016076	0.36426	0.40408	-0.00321008	0.0219007	0.0315802
CGNL1	-0.00108422	0.00751514	0.0387149	-0.0207322	0.0451418	0.0378819	0.0609142	0.0254678	0.104529	-0.00687881	0.0359229	0.406606	0.0061034	0.0479793	0.0410395
CGREF1	-0.0994843	0.28047	-0.252994	0.0489653	-0.0751301	0.455239	0.0944225	-0.00949035	0.443751	-0.0227881	0.444842	0.495592	-0.00576077	0.158177	0.137157
CHAC2	-0.00849347	-0.133544	0.143433	-0.0390497	0.0645615	-0.126624	-0.0918592	-0.125868	-0.0437414	0.00332298	0.633164	0.534208	-0.00941354	-0.0513071	-0.0554288
CHAF1A	-0.045048	-0.0350727	0.0317415	0.0229004	0.139113	0.0258754	0.0521596	0.0178511	0.0331721	0.0960449	0.131575	0.142979	-0.0063697	0.0723826	0.0490227
CHAF1B	0.0335515	-0.0160908	0.00977211	0.0224602	-0.0695553	-0.00870217	-0.0538457	-0.0283954	0.00752116	-0.0711498	0.067345	0.188348	0.0124233	-0.0440344	-0.0306747
CHAMP1	-0.021464	0.0131209	-0.00985921	0.0219165	0.0231815	0.0270317	0.0548641	0.0244572	0.0237817	0.0768869	0.0628773	0.129594	0.000928559	0.0350258	0.0417086
CHCHD10	0.0935603	0.0276049	-0.0142704	-0.0912912	0.110504	-0.0508322	-0.15773	-0.0526181	0.121352	0.0575112	0.702666	0.581653	0.00390091	-0.0326859	0.0420817
CHCHD3	0.0660521	-0.0876141	-0.0012244	0.0219481	0.200624	-0.323359	-0.164358	-0.240066	-0.157559	-0.0322621	0.603596	0.12398	-0.000209587	-0.0956979	-0.143296
CHCHD4	-0.0310191	-0.0674113	0.105161	-0.0206878	-0.11816	-0.0627555	-0.127455	-0.0740904	-0.134573	-0.106766	0.0741132	0.0679908	-0.00348941	-0.10279	-0.105143
CHCHD6	-0.00733092	-0.00470184	0.00677864	0.026009	-0.0638391	0.112332	-0.021471	-0.127882	0.0443946	-0.00899593	0.94949	0.553865	0.00518872	0.00900717	-0.0308279
CHCHD7	-0.0230949	0.0340392	0.00673293	-0.0124738	-0.150506	-0.00454361	-0.135741	0.0316515	-0.00284222	-0.0606376	0.161001	0.716362	0.00130088	-0.0969299	-0.0106094
CHD1	-0.011899	-0.0256319	-0.012479	0.000468651	0.055036	0.00456634	0.0980098	0.0716201	0.0126113	0.0356505	0.133164	0.0814887	-0.0123853	0.0525374	0.0399606
CHD1L	0.0363272	-0.0048669	-0.0335573	-0.00580794	-0.0727432	-0.0625657	-0.0424928	-0.0381425	0.122102	-0.152068	0.0215265	0.820235	-0.00197624	-0.0592672	-0.0227029
CHD2	0.00308833	0.0100666	0.0164844	-0.082049	0.0421548	0.0443368	0.120415	0.0571766	0.20249	-0.0963275	0.0688178	0.519603	-0.0131024	0.068969	0.0544465
CHD3	0.0179075	0.0972957	-0.083023	-0.0440793	0.0466492	0.104061	0.0572068	0.0752782	0.123219	-0.0816137	0.167677	0.601497	-0.00297477	0.0693056	0.038961
CHD4	-0.0162457	0.0220738	-0.00973162	0.016118	0.0222265	0.0371555	0.032247	0.0485356	0.06459	0.046615	0.0553956	0.00723655	0.00305364	0.030543	0.0532468
CHD7	0.00100042	-0.0225134	0.00746798	0.0404606	0.123738	0.0769854	0.0875952	0.0820391	0.146254	0.0854058	0.00678796	0.021142	0.0066039	0.0961061	0.104566
CHD8	0.017639	0.00476616	0.0184695	-0.0120305	-0.0607244	-0.00558363	0.00231544	0.00551511	-0.00341894	0.0101539	0.284109	0.719424	0.00721102	-0.0213309	0.00408335
CHD9	0.0168312	-0.0404565	-0.0606719	0.0579564	-0.0657848	0.0439035	0.0777778	-0.0548642	0.099287	-0.094221	0.650825	0.887751	-0.00658519	0.0186322	-0.0165994
CHDH	-0.00980996	0.0932176	-0.0656181	-0.00914891	0.0481787	-0.10134	-0.00769821	-0.134459	0.0783937	-0.167792	0.702554	0.433368	0.00216016	-0.0202865	-0.0746191
CHERP	0.0139162	0.0189135	-0.0126704	0.00346498	0.0205504	-0.00611424	0.0129515	0.0294008	-0.0116413	-0.00676275	0.773896	0.888135	0.00590609	0.00912922	0.00366557
CHFR	0.0238783	0.0556632	-0.0624904	-0.00384729	0.0155481	-0.00306196	-0.0129678	0.0101684	0.0330381	-0.0217215	0.902725	0.901837	0.00330096	-0.00016055	0.00716168
CHIC2	0.0341957	-0.0651402	0.0164079	0.014961	0.119885	0.156832	0.134675	-0.00438744	0.100212	0.108386	0.00436141	0.196541	0.000106104	0.13713	0.0680703
CHID1	0.00663273	0.0524225	-0.083939	0.0238073	-0.0393017	0.00111745	0.00574676	0.00429563	0.0109048	-0.182027	0.7627	0.487907	-0.000269125	-0.0108125	-0.055609
CHKA	0.0436138	-0.0120617	-0.0900268	-0.0151147	0.0246134	-0.0390916	-0.0083978	0.003567	-0.0631571	-0.0220653	0.757919	0.803646	-0.0183974	-0.00762531	-0.0272185
CHKB	0.0184974	-0.0242409	0.0231631	-0.0039643	0.110481	0.0497464	-0.0637111	-0.00930657	0.0916125	0.0122427	0.632333	0.462039	0.00336382	0.032172	0.0315162
CHM	0.0533522	-0.0722414	-0.0385879	-0.0163497	0.19038	0.143442	0.0067333	0.0696161	-0.0502171	0.0577972	0.12187	0.397875	-0.0184567	0.113518	0.0257321
CHMP1A	0.0365371	-0.031791	-0.0124425	-0.0456551	-0.11311	0.0809922	0.0758095	0.0966494	0.0557281	-0.111427	0.709853	0.717818	-0.0133379	0.0145638	0.0136503
CHMP2A	-0.0459841	0.0919869	0.048014	-0.101926	-0.0532479	0.122833	0.0309317	0.0553914	0.0622865	-0.118637	0.622989	0.983147	-0.00197737	0.0335056	-0.000319803
CHMP2B	-0.00527476	0.0669893	-0.100209	0.0475629	-0.0690331	0.0294027	-0.0606361	-0.0111259	-0.0412162	-0.0678245	0.498371	0.358122	0.00226711	-0.0334222	-0.0400555
CHMP3	-0.0123703	0.0366783	-0.0963277	0.0338883	-0.118373	-0.217766	-0.132364	-0.166111	-0.24399	-0.262827	0.0218946	0.0043594	-0.00953285	-0.156168	-0.224309
CHMP4A	0.00854972	-0.00530394	-0.00723018	0.00386434	-0.0605613	0.00182557	-0.0443117	-0.0865855	-0.0528955	-0.0666748	0.204007	0.0111343	-3.00149e-05	-0.0343492	-0.0687186
CHMP4B	-0.0183801	-0.0220579	0.00743199	0.0233538	-0.0780899	-0.00485145	0.0114213	-0.0154008	-0.0257241	-0.0985077	0.527962	0.22697	-0.00241306	-0.02384	-0.0465442
CHMP4C	0.042008	0.039824	0.00803203	0.0134695	0.0268825	-0.0676519	-0.0915044	0.122043	-0.0106564	-0.074102	0.187227	0.839081	0.0258334	-0.0440913	0.0124281
CHMP5	0.0235391	0.0059831	0.0274348	-0.0220201	-0.063506	-0.0204749	-0.0375647	-0.0305804	-0.0519717	-0.0502334	0.0366508	0.0116242	0.00873423	-0.0405152	-0.0442618
CHMP6	0.0762888	0.0554903	-0.0252259	-0.0142413	0.0795907	-0.0239408	-0.0707909	-0.0146241	0.0630227	0.0996628	0.617254	0.565861	0.023078	-0.00504703	0.0493538
CHMP7	-0.0301644	-0.000264855	0.0159526	-0.0114187	0.0584028	0.109716	0.0563895	0.0544247	0.0271433	0.0674305	0.0233126	0.0190767	-0.00647382	0.074836	0.0496662
CHN1	-0.113422	0.00574362	0.0833163	0.00517825	-0.180813	-0.217317	-0.107396	-0.0471384	-0.109394	-0.0841481	0.0252575	0.163645	-0.00479593	-0.168509	-0.0802269
CHORDC1	-0.00357624	0.0342074	0.00685572	-0.0116641	-0.0921388	-0.0292341	-0.0483539	-0.0123117	-0.0357282	-0.0366496	0.0550883	0.0421102	0.0064557	-0.0565756	-0.0282298
CHP1	0.00784032	0.00108985	-0.0043951	-0.00866746	-0.0335942	-0.110388	-0.0212339	0.00649756	0.0414007	-0.0296774	0.190472	0.763795	-0.0010331	-0.0550719	0.00607362
CHPF	-0.0686409	-0.106164	0.266678	-0.143876	0.330707	0.374358	0.0799958	0.0375454	0.243545	0.183511	0.0930408	0.198645	-0.0130008	0.261687	0.154867
CHPF2	-0.0108847	-0.00299941	-0.0343566	0.0483094	-0.0538533	-0.128532	-0.142977	-0.147401	-0.198045	0.00315232	0.0352838	0.192728	1.71896e-05	-0.108454	-0.114098
CHRAC1	-0.1515	0.0417083	0.00383146	0.0878069	-0.127655	0.142594	-0.0893817	0.0161214	-0.0144519	-0.146142	0.849336	0.571331	-0.00453837	-0.0248143	-0.0481576
CHRDL1	-0.0510171	-0.0633802	0.0463685	0.0636405	0.0625197	0.00823127	-0.159656	0.00894933	0.127917	0.0765219	0.727313	0.192524	-0.00109709	-0.0296351	0.0711295
Chsa-A	0.0212961	-0.152973	0.183169	-0.156901	0.274878	-0.103206	-0.0390032	-0.130503	-0.0957008	0.404999	0.647153	0.684542	-0.0263521	0.0442229	0.0595981
Chsa-B	0.00872197	-0.0130018	-0.00641775	-0.023753	0.184587	0.0192242	0.0778061	0.0482785	0.0777994	0.102833	0.166107	0.0194334	-0.00861265	0.0938726	0.0763036
CHST12	-0.0547058	-0.058179	0.0311811	0.069527	0.0101517	0.0750502	0.0697994	0.0829099	0.0641028	0.0873519	0.212018	0.080943	-0.00304418	0.0516671	0.0781215
CHST3	-0.1004	-0.170367	0.175244	0.0451085	-0.0138649	-0.148752	-0.0497213	-0.108231	-0.209598	-0.0992661	0.537131	0.20804	-0.0126035	-0.0707794	-0.139032
CHSY1	-0.0663172	0.0872502	0.0101347	-0.0317813	0.0139297	-0.0337985	0.0830999	0.0331901	0.00710094	0.185118	0.673456	0.319204	-0.000178414	0.021077	0.0751365
CHTF18	0.0277701	0.0725296	-0.0935192	0.0153241	-0.0542965	0.0159861	0.0274002	0.000841924	0.0656115	0.0141161	0.841629	0.6223	0.00552615	-0.00363671	0.0268565
CHTF8	-0.191224	0.217538	-0.309657	0.0339607	0.151772	-0.849387	0.192516	-0.610967	-0.0979189	-0.376569	0.791462	0.185219	-0.0623456	-0.168366	-0.361818
CHTOP	-0.0318522	0.0352585	0.0862965	-0.0508924	0.21137	-0.148621	-0.0169266	-0.00878673	-0.111673	0.258123	0.963497	0.778302	0.0097026	0.0152741	0.0458876
CHUK	-0.0320486	0.0123932	-0.0260759	0.00576928	-0.0624584	0.0369947	0.0193712	0.0386391	0.00318937	-0.0321917	0.825533	0.608412	-0.00999049	-0.00203085	0.00321228
CHURC1	0.0707052	0.133281	-0.136879	-0.0525514	0.053658	-0.214172	-0.0746078	0.0991683	0.587461	0.167091	0.449307	0.198255	0.00363897	-0.0783739	0.284573
CIAO1	-0.0141904	-0.102424	0.0433961	-0.00147919	0.0959956	-0.0360239	0.0457601	-0.0829445	-0.100769	-0.0820543	0.331162	0.103854	-0.0186744	0.0352439	-0.0885892
CIAPIN1	-0.024355	0.0443805	0.0123553	-0.00323728	-0.0682792	-0.0463896	-0.0703697	-0.0118645	-0.00406521	0.00831586	0.0110823	0.56426	0.00728587	-0.0616795	-0.00253796
CIB1	-0.0557838	0.0729072	0.0551745	-0.069038	-0.151864	-0.170783	-0.245947	-0.158673	-0.0913966	-0.110671	0.00959329	0.0391452	0.000814951	-0.189531	-0.120247
CIR1	0.106408	-0.0611044	0.0234266	-0.0721601	-0.426209	-0.461023	-0.194705	-0.229447	-0.00528131	-0.267851	0.0309988	0.166242	-0.000857597	-0.360645	-0.167526
CISD1	0.0140057	0.0364143	-0.0341838	0.0469017	-0.0731277	0.00938276	-0.00360556	0.033907	0.106955	-0.112092	0.291699	0.933596	0.0157845	-0.0224502	0.00959023
CISD2	-0.0346633	0.0426911	-0.035389	0.0325174	-0.131929	0.0527872	-0.0260606	0.0129711	-0.0082173	-0.102848	0.577978	0.46546	0.00128906	-0.0350675	-0.0326979
CIT	0.03102	0.0170677	0.00720457	-0.0304048	-0.0872928	-0.0143446	-0.051431	-0.0217449	-0.0229693	-0.00042366	0.0916889	0.222908	0.00622186	-0.0510228	-0.015046
CIZ1	-0.0202788	-0.0654383	-0.0338368	0.0687522	-0.0748789	0.0185755	-0.0175934	0.0298157	-0.0385553	0.0163976	0.775472	0.685984	-0.0127004	-0.0246323	0.0025527
CKAP2	0.0133451	0.00391484	-0.0133357	-0.0312042	0.0138056	0.0410978	-0.00685931	0.0107605	0.0161395	-0.0900322	0.253059	0.725386	-0.00682	0.0160147	-0.021044
CKAP2L	-0.0321371	0.0405629	-0.0822332	0.0567272	-0.243762	-0.0448337	-0.145583	-0.00966017	-0.143094	-0.16662	0.115865	0.162701	-0.00427004	-0.144726	-0.106458
CKAP4	-0.00188948	5.9714e-05	0.00529598	0.00160992	-0.0217308	-0.0165841	-0.0233908	-0.0145327	-0.0363896	-0.0205818	0.0010219	0.0545538	0.00126903	-0.0205686	-0.0238347
CKAP5	0.000255649	-0.00151705	0.0134568	0.00756814	0.0102079	0.00553766	-0.00711533	-0.000641718	0.000411597	0.0088029	0.758022	0.667427	0.00494087	0.00287675	0.00285759
CKB	0.0921886	-0.0323703	-0.151574	0.0908167	-0.249656	0.164362	-0.0365859	0.0408738	-0.25909	-0.00484275	0.781478	0.542243	-0.000234847	-0.0406266	-0.0743529
CLASP1	-0.0149444	0.0023393	-0.00467394	-0.0193761	0.0965583	0.0399685	0.0377708	0.00620247	-0.0715209	0.0347764	0.0648592	0.977515	-0.00916379	0.0580992	-0.0101807
CLASP2	-0.0161095	-0.00636322	0.0379558	-0.00937772	0.00817337	0.0586078	0.0370198	0.0485681	0.0105819	0.0167947	0.15227	0.222654	0.00152635	0.0346003	0.0253149
CLASRP	-0.0591558	-0.0709504	0.191846	-0.0639889	0.187387	-0.0630503	-0.0899911	-0.0256189	0.00730459	0.261089	0.917774	0.504995	-0.000562188	0.0114484	0.080925
CLCC1	0.00259916	-0.0280496	0.00948545	-0.0305848	-0.0883879	-0.0254243	-0.135313	-0.0457121	-0.115212	-0.0291151	0.14376	0.17858	-0.0116375	-0.0830418	-0.0633465
CLCF1	-0.260971	0.214718	-0.194318	0.180519	0.191451	0.400873	0.107966	0.446944	0.195148	0.489557	0.162664	0.0519415	-0.015013	0.23343	0.377216
CLCN2	-0.210169	0.361587	-0.0882926	-0.100695	-0.298899	-0.273479	-0.00349406	-0.0467832	0.353162	0.0637954	0.300571	0.480375	-0.00939261	-0.191957	0.123392
CLCN5	0.0573761	-0.0812108	0.100541	0.0198927	0.050388	0.0109799	0.178843	0.254159	0.0738978	0.0824853	0.429338	0.190998	0.0241498	0.0800703	0.136848
CLCN7	0.0328219	-0.0113695	0.0424942	-0.173589	0.277438	0.0764395	0.0779163	0.0129151	0.133427	0.0909364	0.10875	0.143937	-0.0274105	0.143931	0.0790929
CLCNKA	0.0105368	-0.0357845	0.182595	-0.203849	-0.14965	-0.555689	-0.427539	-0.731824	-0.211803	-0.360529	0.0691056	0.0915244	-0.0116253	-0.377626	-0.434719
CLDND1	-0.00626184	0.0140357	0.0112877	-0.0245595	0.0956819	0.018319	0.0479202	-0.0403577	0.0226259	0.0579945	0.118812	0.664743	-0.00137449	0.0539737	0.0134209
CLEC16A	0.0788283	0.156451	-0.165212	0.0146823	-0.15614	-0.0079983	-0.00759302	0.141229	0.000665119	-0.0228336	0.396639	0.837465	0.0211874	-0.0572438	0.0396867
CLEC3B	-0.271402	-0.420532	0.147023	0.267677	0.539175	-0.448349	-0.124083	0.563071	-0.0431004	0.390634	0.871847	0.192203	-0.0693085	-0.0110854	0.303535
CLGN	-0.0345028	-0.0124488	-0.0376289	0.0122714	-0.0183145	0.00513249	-0.0687568	0.0134036	-0.00552391	0.0477888	0.732208	0.132399	-0.0180773	-0.027313	0.0185562
CLIC1	0.0127802	-0.0125009	0.0263059	-0.0137147	0.0174609	0.00360253	0.0343271	0.00448827	-0.0224064	0.012533	0.302279	0.743442	0.0032176	0.0184635	-0.00179503
CLIC4	0.00718769	-0.0233297	0.0331875	-0.0237112	0.0800787	-0.0299224	0.0137392	-0.0352458	0.0079362	0.0560565	0.560394	0.729618	-0.00166643	0.0212985	0.00958229
CLINT1	-0.0273852	0.0194431	-0.0118966	0.0200239	0.0873346	0.0183298	0.0509933	0.0329101	0.000264208	0.0513483	0.0998607	0.210421	4.63074e-05	0.0522192	0.0281742
CLIP1	0.00428329	0.00616206	-0.0157438	0.0190814	-0.038755	0.0139057	0.00329917	0.0288926	0.0098335	-0.0137963	0.591513	0.753892	0.00344574	-0.00718337	0.00830995
CLIP2	-0.0324974	0.0277842	-0.0190964	0.0220822	0.0417346	0.0556264	0.0898925	0.0646418	0.0777905	-0.00125844	0.0297819	0.184053	-0.000431861	0.0624178	0.047058
CLIP4	-0.0369806	-0.00410598	-0.0359864	0.00555768	0.0130543	0.00967446	-0.00999513	0.0549658	0.0263012	0.0295758	0.153758	0.0118418	-0.0178788	0.00424453	0.0369476
CLK1	0.0200188	-0.0608183	-0.13806	0.161617	-0.170194	-0.103231	-0.219292	-0.07834	-0.203402	0.025353	0.0856041	0.420506	-0.00431068	-0.164239	-0.0854628
CLK2	-0.00904257	-0.0303213	-0.131008	0.155574	-0.106884	-0.296666	-0.102215	-0.190959	-0.0578379	-0.12456	0.122268	0.151165	-0.00369954	-0.168588	-0.124452
CLK3	0.113807	-0.200118	-0.0159058	0.0547625	-0.176202	0.0715179	0.0183616	-0.100711	-0.0519708	-0.156217	0.87484	0.287562	-0.0118637	-0.0287742	-0.102966
CLK4	0.117437	-0.124727	-0.0503842	0.023604	-0.12596	0.00195999	-0.00192455	0.0905584	-0.0169663	-0.0178789	0.637069	0.685728	-0.00851765	-0.0419749	0.0185711
CLNS1A	0.0118132	-0.0262919	0.0195064	-0.00273265	-0.0788436	-0.0982099	-0.0996296	0.0260904	0.0469285	0.0766493	0.000702562	0.0536865	0.000573739	-0.0922277	0.0498894
CLOCK	0.0226138	0.0491439	-0.0453324	0.0137127	-0.099072	-0.0536005	-0.0802593	-0.0921621	-0.00197407	-0.0844058	0.015451	0.122319	0.0100345	-0.0776439	-0.059514
CLP1	0.023469	-0.0120735	-0.0230886	0.0252518	-0.082538	-0.0552437	0.0616124	0.038279	0.01504	-0.0819792	0.586909	0.76532	0.00338967	-0.0253898	-0.0095534
CLPB	-0.00132223	0.0260985	-0.0174933	0.0126104	-0.0756814	0.0105643	0.0053329	0.00765729	0.0236841	-0.0146839	0.472132	0.969967	0.00497333	-0.0199281	0.00555249
CLPP	-0.00703699	-0.015225	0.0552091	-0.0287371	0.0168783	-0.0228944	-0.0136817	0.011685	0.00490508	0.00396736	0.745439	0.776764	0.0010525	-0.00656592	0.00685247
CLPTM1	0.0600848	-0.0309515	0.0519723	-0.0415224	-0.0125019	0.0416366	-0.00959876	0.0461267	0.00370119	0.0537522	0.920133	0.465597	0.00989578	0.006512	0.0345267
CLPTM1L	0.0316652	-0.0542386	0.0836815	-0.0394217	0.140436	-0.112205	-0.00484579	-0.0713682	-0.128092	0.136987	0.978317	0.784469	0.0054216	0.00779525	-0.0208246
CLPX	-0.00775999	-0.00719026	0.00439375	0.00445002	0.0422902	0.0155474	-0.0177023	-0.00910845	0.0110447	0.012682	0.482497	0.472961	-0.00152662	0.0133784	0.00487274
CLSTN1	0.00537547	0.0169689	-0.0540594	-0.023296	0.0694319	0.03486	-0.0109705	-0.0201048	0.0541541	-0.0144862	0.191335	0.521662	-0.0137528	0.0311071	0.00652104
CLSTN2	0.050316	-0.14045	-0.156116	0.209059	0.105223	-0.0642362	0.121562	-0.0574953	0.0165932	-0.0695739	0.572555	0.778386	-0.00929763	0.0541828	-0.0368253
CLTA	0.0237324	-0.0255446	-0.0134565	-0.00691628	-0.081213	-0.015797	-0.0296702	-0.0204451	-0.0415624	-0.11204	0.198388	0.189268	-0.00554624	-0.0422267	-0.0580159
CLTB	0.000418915	0.0161021	-0.0251546	0.00382048	-0.0706323	0.00781585	0.0115225	-0.00902374	-0.0136183	-0.0535205	0.620338	0.228869	-0.00120327	-0.017098	-0.0253875
CLTC	0.00593019	-0.0309848	0.0359812	-0.0198224	0.048521	-0.0694115	-0.0662301	-0.0685025	-0.0530756	0.029469	0.571154	0.462866	-0.00222395	-0.0290402	-0.030703
CLTCL1	-0.0237092	0.0236348	-0.0117792	0.00590671	-0.291776	-0.242487	-0.250238	-0.167486	-0.172715	-0.176759	0.000228326	0.000258818	-0.0014867	-0.261501	-0.17232
CLU	0.0200257	0.0148676	-0.0573217	0.0244305	-0.0960326	0.0702875	0.0247663	-0.0182849	0.0759181	-0.0635506	0.988723	0.960117	0.00050054	-0.000326242	-0.00197247
CLUH	-0.00698454	-0.0161407	0.0142238	-0.00588266	0.0382398	-0.0119652	-0.0116402	-0.00582015	0.0039782	0.0314686	0.668801	0.362633	-0.00369603	0.00487811	0.00987555
CLYBL	-0.332357	-0.231495	0.220614	0.200164	-0.0376065	0.268516	-0.107145	0.139069	0.182771	-0.065137	0.693296	0.493664	-0.0357686	0.0412547	0.0855674
CMAS	0.007077	-0.0132031	-0.030637	0.00559012	-0.0428363	-0.0077523	-0.0908956	0.0192141	-0.0623157	-0.103106	0.238278	0.373244	-0.00779323	-0.0471614	-0.048736
CMC2	0.0101513	0.0368323	-0.00764035	-0.0398871	-0.488447	-0.314596	-0.34294	-0.267642	-0.22881	-0.525695	0.0133892	0.0633958	-0.000135943	-0.381995	-0.340716
CMC4	0.0388319	-0.00612742	0.0129892	-0.0162671	-0.17704	-0.159105	-0.215988	-0.164744	-0.146717	-0.075394	0.000839533	0.0229297	0.00735661	-0.184044	-0.128952
CMIP	-0.0195234	-0.00533724	0.0855735	-0.06717	0.00906946	-0.0164417	-0.0400436	-0.151286	0.0173415	0.0868743	0.70509	0.868276	-0.00161431	-0.0158053	-0.01569
CMPK1	0.0415613	-0.0239782	0.0323398	-0.0502231	-0.00969095	-0.0579026	-0.0189335	-0.0359532	0.0111296	-0.00587662	0.330451	0.71358	-7.50435e-05	-0.0288423	-0.0102334
CMPK2	-0.015067	-0.00595978	0.146966	-0.154706	0.052554	0.0291971	0.0661448	-0.0346755	0.0974505	0.156899	0.429704	0.381322	-0.00719174	0.0492986	0.0732247
CMSS1	-0.00629025	0.0395648	-0.0246341	0.0356173	-0.346878	-0.148445	-0.371731	-0.0762899	-0.209384	-0.140068	0.0453373	0.0418314	0.0110645	-0.289018	-0.141914
CMTM4	0.0210143	-0.0257989	-0.010662	0.0104267	-0.171509	-0.212297	-0.203604	-0.166744	-0.202591	-0.168842	0.000161697	0.000158883	-0.00125498	-0.195803	-0.179392
CMTM6	0.109517	0.0309661	-0.0389979	-0.0924727	-0.0774586	0.0481297	-0.178822	0.0558702	-0.0457116	-0.0883481	0.419291	0.66369	0.0022532	-0.0693838	-0.0260632
CMTR1	-0.0392011	0.00831802	0.0111217	0.0496348	0.0447366	0.0955637	0.0166869	0.0252668	0.0102589	0.0273607	0.198582	0.521284	0.00746834	0.052329	0.0209621
CNBP	-0.00254143	-0.0657341	0.104384	-0.0254321	0.238595	0.00498453	0.0399057	0.163755	0.0861311	0.486545	0.341006	0.17848	0.00266898	0.0944952	0.245477
CNDP2	0.0133052	-0.000297569	0.00498368	0.00822339	-0.0120778	0.0260125	-0.0243015	0.0152385	-0.0183206	-0.0689122	0.57888	0.337646	0.00655368	-0.0034556	-0.0239981
CNIH4	-0.0252907	-0.257435	0.0348121	0.0620761	0.126214	0.0091075	-0.0146935	0.0394392	0.0772628	-0.0634628	0.356538	0.481908	-0.0464593	0.0402092	0.0177464
CNN1	-0.173125	-0.0194889	0.0300873	0.128897	0.121644	0.217898	0.241149	0.277508	-0.160175	-0.104757	0.0431272	0.939154	-0.0084076	0.193564	0.00419196
CNN2	0.0188182	0.0339852	-0.015225	-0.0293368	-0.0363629	-0.0302564	-0.0486245	-0.0200437	-0.0793672	-0.0309	0.0645876	0.119783	0.00206041	-0.0384146	-0.043437
CNN3	0.0156811	0.0353358	-0.0290291	-0.0151627	0.0219361	0.0337813	-0.00751695	0.0255278	0.00436905	-0.0257514	0.485393	0.988209	0.00170627	0.0160668	0.00138181
CNNM3	0.00439862	0.0157823	0.0589253	-0.060893	0.0459392	-0.0110009	-0.00208655	-0.0521487	-0.0720119	0.0469022	0.841958	0.534545	0.0045533	0.0109506	-0.0257528
CNNM4	-0.00510785	-0.0186466	0.0047098	-0.0265801	0.104943	0.00907803	0.0315828	0.0420828	0.1067	0.101874	0.168187	0.0337811	-0.0114062	0.0485347	0.083552
CNOT1	0.0100494	-0.0313227	0.00571826	0.00721246	-0.0241002	-0.00820535	-0.041001	-0.0362459	-0.0413428	-0.00384734	0.163366	0.170772	-0.00208564	-0.0244355	-0.0271454
CNOT10	0.00667139	-0.0107557	0.0276839	0.0458344	-0.0620652	-0.110906	-0.178027	0.0475712	-0.084209	0.0797477	0.043693	0.958606	0.0173585	-0.116999	0.01437
CNOT11	-0.0268276	0.00640038	-0.0372133	0.0116206	0.0592534	0.0214526	0.0435399	0.0218782	0.00721613	0.00375173	0.0232159	0.164348	-0.011505	0.0414153	0.0109487
CNOT2	-0.011087	0.0432691	-0.0395208	0.0203481	0.0190609	-0.016349	-0.0527828	-0.0686284	-0.0525657	0.0384653	0.504805	0.473042	0.00325234	-0.0166903	-0.0275763
CNOT3	0.0134178	0.0757881	-0.0561716	0.00614414	-0.113998	0.0137103	0.0155812	0.0396643	0.123096	-0.0564289	0.499816	0.689837	0.00979459	-0.0282356	0.0354437
CNOT4	-0.0154613	0.0402328	-0.0172673	-0.00891792	-0.0215231	0.0154695	-0.000960857	0.072749	0.023533	-0.0219104	0.913346	0.470867	-0.000353443	-0.00233816	0.0247905
CNOT6	0.0311925	-0.0523398	0.085443	-0.0696049	0.111041	-0.116501	0.0692162	-0.0560785	0.0420314	0.13541	0.792701	0.56509	-0.00132729	0.0212519	0.0404544
CNOT6L	0.00367928	-0.128791	-0.125434	0.173025	-0.165946	-0.200105	0.0365818	-0.363155	0.172877	-0.0415296	0.420492	0.758776	-0.0193803	-0.109823	-0.0772691
CNOT7	0.0544285	-0.0738672	-0.0226458	-0.0219808	0.12011	0.129772	0.0706542	0.083237	0.0944097	0.0630968	0.0129352	0.0299399	-0.0160163	0.106845	0.0802478
CNOT8	-0.0941028	-0.0978127	-0.0730525	0.195613	-0.117493	-0.0782493	-0.600294	-0.0422668	0.015326	-0.0468014	0.275328	0.927389	-0.0173387	-0.265346	-0.0245808
CNOT9	0.0106269	0.0287871	-0.0352487	-0.0119194	-0.0835616	0.0229368	-0.0246448	-0.0189507	-0.0313974	-0.000313756	0.493642	0.409729	-0.00193853	-0.0284232	-0.0168873
CNP	0.0176934	-0.00987633	0.0185824	-0.0221658	-0.0301167	-0.050504	-0.0359188	-0.0475126	-0.0347837	0.00411935	0.0224048	0.224713	0.0010584	-0.0388465	-0.026059
CNPY3	0.0264257	-0.00275917	-0.0302742	0.0266207	-0.0602637	0.0394056	0.049125	-0.00087023	0.02247	-0.0859539	0.914696	0.51754	0.00500325	0.00942233	-0.0214514
CNPY4	0.0205485	0.0543056	-0.0298724	-0.014108	-0.116059	-0.0719788	-0.0183274	-0.00971027	0.0630654	-0.000156753	0.093009	0.75061	0.00771845	-0.0687883	0.0177328
CNST	-0.0542542	0.0705136	-0.0814876	0.00875459	0.11362	-0.0660787	0.157677	0.248388	0.243166	0.205644	0.35949	0.00281799	-0.0141184	0.0684061	0.232399
CNTLN	0.109927	-0.0652665	-0.0774088	0.0361525	0.0181045	0.0795791	-0.0157852	-0.219844	0.122833	-0.23361	0.636552	0.448324	0.000851118	0.0272994	-0.110207
CNTNAP1	-0.046637	-0.208559	0.36664	-0.213861	0.222659	-0.672811	-0.54048	-0.515479	-0.413181	0.0964464	0.400017	0.342379	-0.0256042	-0.330211	-0.277405
CNTROB	0.0768376	0.172004	-0.211428	-0.0501185	-0.487994	0.226532	0.286403	0.244467	0.0525163	-0.900879	0.96837	0.635751	-0.00317623	0.00831347	-0.201298
COA1	0.0140128	0.0553471	-0.126445	0.0724875	-0.0276166	0.117463	-0.0190424	0.120018	-0.104759	-0.071369	0.774709	0.801432	0.00385054	0.0236013	-0.0187036
COA4	-0.0193219	0.0811774	-0.00725033	-0.0445365	0.0858944	0.242018	-0.0217255	0.118969	-0.00806209	0.00301923	0.323018	0.511974	0.00251714	0.102062	0.0379754
COA5	-0.0270249	-0.10629	0.184137	-0.0828945	0.0868543	-0.347173	-0.247883	-0.22998	-0.42295	0.202763	0.352198	0.531013	-0.00801809	-0.169401	-0.150055
COA6	-0.00799268	0.000377891	-0.0146079	-0.0018677	-0.0880221	-0.00710384	-0.039241	0.00548398	0.00547213	-0.0174928	0.239515	0.679376	-0.00602259	-0.044789	-0.00217891
COA7	-0.00999412	-0.120871	0.144756	-0.0614677	0.291461	-0.122001	0.0994613	-0.0226737	0.0884774	0.344014	0.500307	0.310012	-0.0118942	0.0896404	0.136606
COASY	-0.0652822	-0.061646	0.0242235	0.00733718	-0.137085	-0.0775917	-0.0781928	-0.036228	-0.0821678	0.0376451	0.0597785	0.945287	-0.0238419	-0.0976231	-0.0269169
COBLL1	-0.0418024	0.0193133	0.0266619	-0.0539374	-0.00522146	0.0342622	-0.00385572	0.0321893	0.0173536	-0.0107298	0.433874	0.345302	-0.0124411	0.00839501	0.0129377
COCH	0.0190931	0.60041	-0.368037	-0.385468	1.24445	-0.59851	0.159875	0.32478	0.627037	0.81805	0.642828	0.0736911	-0.0335006	0.268607	0.589956
COG1	-0.0285766	-0.065668	0.0083126	0.151152	-0.111991	0.0345598	-0.045321	0.00650895	-0.134693	-0.0480487	0.409716	0.285546	0.0163049	-0.0409175	-0.0587444
COG2	0.0440223	-0.0651621	0.0827474	-0.0246403	0.0901706	-0.0123132	0.09	0.091145	0.0590515	0.0155879	0.374452	0.302231	0.00924184	0.0559524	0.0552615
COG3	-0.0125204	-0.0282707	0.0142206	0.0308696	0.0411887	0.0514667	0.00147208	0.0474286	-0.0152851	-0.00508842	0.200642	0.753575	0.00107479	0.0313758	0.00901835
COG4	-0.0441151	0.0860741	-0.0378637	-0.0323146	0.058456	-0.00370457	-0.0136285	0.0310113	0.0558536	-0.0231308	0.612653	0.49976	-0.00705482	0.0137076	0.0212447
COG5	-0.0173984	-0.0308384	0.040013	0.00887981	0.171599	-0.0166395	0.0407211	0.106691	-0.0150994	0.155012	0.363672	0.241571	0.00016399	0.0652267	0.0822011
COG6	0.00741621	0.0281855	-0.0109062	-0.00129088	-0.0484259	-0.0091898	0.0984447	0.00054085	-0.00116814	-0.053682	0.877184	0.313175	0.00585117	0.0136097	-0.0181031
COG7	-0.0993268	0.110788	-0.0394388	0.0130935	-0.143151	0.0754377	-0.0676223	0.0329595	-0.112181	0.00201004	0.625339	0.74035	-0.00372096	-0.0451119	-0.025737
COIL	-0.00496698	-0.048643	-0.00409668	0.0215823	-0.0254739	0.0173146	-0.0274895	-0.0136288	0.0250848	-0.0164553	0.895685	0.725311	-0.00903108	-0.0118829	-0.00166644
COL11A1	0.0120301	-0.0690169	0.0590427	-0.00554424	0.0986961	-0.111232	0.0251541	-0.147781	-0.0110355	0.156905	0.94473	0.998164	-0.000872071	0.00420592	-0.000637344
COL18A1	-0.112121	-0.0392609	0.0679713	0.0418612	0.0779855	-0.0142558	0.135944	0.0711469	-0.00497249	-0.288404	0.258926	0.629299	-0.0103873	0.0665581	-0.0740766
COL1A1	-0.149323	0.117134	0.0284249	-0.0430549	-0.201707	0.0572743	0.149681	-0.428515	-0.0986551	-0.057311	0.917046	0.256716	-0.0117047	0.00174969	-0.194827
COL24A1	-1.25846	0.335982	0.440294	-0.107416	0.0839345	0.774182	0.476062	0.350838	0.342713	0.511017	0.241918	0.253402	-0.147401	0.444726	0.401523
COL26A1	0.081403	0.0469924	-0.00202231	-0.0516226	0.0351868	0.10918	0.140778	0.273181	0.145491	0.158491	0.138188	0.026451	0.0186876	0.0950481	0.192388
COL4A1	-0.165699	0.134601	-0.0257108	0.0342566	-0.000276089	0.161552	-0.0399739	0.207857	-0.107486	0.162184	0.623584	0.474516	-0.00563809	0.0404339	0.0875182
COL4A2	-0.0705654	0.103048	0.0241396	0.0413903	0.0547396	0.120111	-0.043122	0.0154786	0.12401	-0.0265204	0.760434	0.829604	0.0245031	0.0439095	0.0376559
COL4A3BP	0.0341681	-0.0366132	0.00330413	-0.0175952	-0.0121574	0.0823845	0.0457389	-0.0111574	0.0610062	-0.0242986	0.260717	0.703233	-0.00418402	0.0386553	0.00851672
COL5A1	-0.000355963	-0.0342813	0.0522003	0.0190743	-0.0524207	0.0147175	0.00601182	0.0421068	-0.113888	-0.0575196	0.513309	0.37454	0.00915933	-0.0105638	-0.0431004
COL5A2	-0.0112683	-0.0216658	0.046621	0.00760134	0.116748	0.0445349	0.0401692	0.0839118	-0.00817107	0.138857	0.111671	0.258402	0.00532206	0.0671507	0.0715327
COL6A1	-0.00444067	-0.00852606	0.0925383	-0.023985	0.0943186	-0.031089	-0.0199409	0.0256617	-0.0545249	0.0347973	0.991731	0.772297	0.0138966	0.0144296	0.00197806
COLGALT1	0.00434343	0.00634298	-0.017099	-0.00427596	-0.0958019	-0.0866023	-0.0934337	-0.0198619	-0.0166557	-0.0340939	6.75696e-05	0.0417209	-0.00267213	-0.091946	-0.0235372
COMMD1	0.0130495	0.0809616	0.0138088	-0.0321749	0.0497742	0.0542157	0.0435753	-0.0811787	0.0620533	0.0014144	0.285458	0.635692	0.0189112	0.0491884	-0.00590365
COMMD10	-0.0381053	0.0452543	-0.0108559	0.00932375	0.0227349	0.120889	0.0918367	0.0938338	-0.00122631	0.0217392	0.0973233	0.344603	0.00140423	0.0784868	0.0381156
COMMD2	-0.0676042	-0.00814377	0.111928	0.0105008	0.36554	-0.00680728	-0.0278254	-0.152074	0.0598574	0.0445433	0.525814	0.745248	0.0116702	0.110302	-0.0158912
COMMD4	-0.0148363	-0.0539514	0.0100041	0.0311605	0.0612597	-0.0175114	0.00297012	-0.110021	-0.136043	-0.10422	0.49208	0.00458948	-0.00690578	0.0155728	-0.116761
COMMD5	-0.00614147	-0.049915	-0.0323392	0.00927711	-0.00534812	0.0463399	0.0931969	-0.0331536	-5.46839e-05	-0.0292685	0.136239	0.952901	-0.0197796	0.0447296	-0.0208256
COMMD6	-0.0705737	-0.0122302	0.0230328	0.0119809	-0.133338	-0.105072	0.0189205	0.097919	0.0505569	0.024331	0.323212	0.0710589	-0.0119476	-0.073163	0.0576023
COMMD7	-0.0168494	0.0452097	-0.0396777	0.00531876	0.102509	0.0799322	0.0541157	0.0658496	-0.00792062	0.0606666	0.0170671	0.240237	-0.00149964	0.0788523	0.0395319
COMMD8	0.0368112	0.0591984	-0.0564041	0.0424787	0.289824	0.203588	0.0933022	0.106867	0.26139	0.225464	0.0722161	0.0404508	0.020521	0.195571	0.197907
COMMD9	-0.0076394	-0.074062	0.020589	0.0256952	0.0890381	0.0375205	0.0368037	0.0364498	0.0116373	0.00129141	0.0790342	0.370588	-0.0088543	0.0544541	0.0164595
COMT	0.0453066	-0.0315066	-0.00707776	-0.0187024	-0.128161	-0.0242414	-0.0797199	-0.0713162	0.00652118	-0.097562	0.112737	0.241278	-0.00299502	-0.0773741	-0.054119
COPA	-5.96717e-05	0.00118107	0.00241383	0.00454129	-0.0729424	-0.0391245	-0.0477296	-0.00582832	-0.0250783	-0.0340327	0.0310749	0.102605	0.00201913	-0.0532655	-0.0216464
COPB1	0.0174827	0.0123979	-0.0248502	-0.00498737	-0.114415	-0.0648138	-0.112405	-0.0303444	-0.00771732	-0.0974718	0.0105306	0.229406	1.07426e-05	-0.0972114	-0.0451778
COPE	0.0638045	-0.00464079	0.00882411	-0.0374551	0.00605598	-0.0415258	-0.0298733	-0.0657819	-0.0479163	-0.00334491	0.302246	0.158139	0.00763319	-0.021781	-0.0390144
COPG1	0.00910061	-0.0137021	-0.00116773	-0.0195568	0.00146553	-0.0375422	-0.0380255	-0.00827064	-0.0122549	0.0183399	0.297589	0.654948	-0.0063315	-0.0247007	-0.000728567
COPG2	0.0176258	0.0357565	-0.0202914	-0.0381893	-0.0674914	-0.0379479	-0.034626	0.0305316	-0.00110095	0.0187372	0.0750079	0.41536	-0.00127463	-0.0466884	0.016056
COPS2	-0.00699309	0.0119197	0.00680568	-0.0072464	0.014502	0.0499143	0.0164631	-0.0117399	-0.0083032	0.00618135	0.139355	0.473045	0.00112147	0.0269598	-0.0046206
COPS3	0.00682796	-0.0194323	0.0196856	0.00670146	-0.000738093	-0.0561549	-0.121418	0.0886989	-0.0779815	-0.0169787	0.208563	0.920522	0.00344567	-0.059437	-0.0020871
COPS4	-0.0163556	-0.0107635	0.0156262	0.0013931	0.102211	0.0217991	0.027007	-0.0207205	-0.00209811	0.0597558	0.171712	0.609646	-0.00252495	0.0503391	0.0123124
COPS5	-0.0253998	-0.0448689	0.0282171	-0.0264766	-0.0686324	-0.0501111	-0.0887076	-0.0671475	-0.0851706	-0.0386935	0.0438839	0.0753081	-0.017132	-0.0691504	-0.0636705
COPS6	0.00960966	0.0316577	-0.01443	-0.00611621	-0.0753123	-0.0525566	-0.0800405	-0.0165082	-0.011922	-0.0647937	0.00244478	0.15225	0.00518027	-0.0693032	-0.0310746
COPS7A	0.00525279	0.0158642	-0.0249477	0.00146908	-0.0179502	-0.0136606	0.0216906	-0.00554946	-0.0246335	0.010393	0.867855	0.673526	-0.000590417	-0.00330674	-0.00659664
COPS7B	0.00797821	0.0608185	-0.104352	0.0126646	-0.135339	-0.000181355	-0.0272882	0.0138945	-0.0566507	-0.119036	0.416064	0.399521	-0.00572258	-0.0542697	-0.0539307
COPS8	-0.0592224	-0.0112458	0.0255957	-0.00410555	0.00988059	-0.0620856	0.0154223	0.0134702	0.125631	0.0177008	0.999599	0.213524	-0.0122445	-0.0122609	0.0522672
COPZ1	-0.00379829	-0.00306052	0.014214	-0.00853124	0.0531014	-0.0700568	-0.101898	-0.0244322	0.0114561	0.0435558	0.493352	0.650976	-0.000294006	-0.0396179	0.0101932
COQ10B	-0.0226143	0.051409	-0.0106042	-0.00969469	0.0578969	-0.117928	-0.0407637	-0.130181	-0.07997	-0.0524719	0.562409	0.0340045	0.00212396	-0.0335983	-0.0875408
COQ2	0.00679864	0.175665	-0.088146	-0.0803312	-0.13517	0.215441	0.315578	0.196836	0.196947	-0.427728	0.457985	0.950966	0.00349665	0.13195	-0.0113149
COQ3	0.0571731	0.0861619	-0.0414293	-0.103708	0.12223	0.26698	-0.0128396	0.334287	0.209889	-0.0811729	0.259855	0.336136	-0.000450643	0.125457	0.154334
COQ4	-0.0183471	0.025832	-0.0285073	0.0151928	-0.082806	-0.0697572	0.0396546	-0.0640538	-0.0601891	-0.054064	0.454947	0.0185854	-0.00145738	-0.0376362	-0.0594356
COQ5	0.0130576	-0.012238	0.0221724	-0.0181055	0.0402119	0.0627494	0.0897888	0.00181987	0.0132691	-0.0179521	0.0247005	0.876819	0.00122165	0.06425	-0.000954387
COQ6	0.0360247	0.0691143	-0.0277609	0.0258546	-0.315733	-0.118386	-0.236947	-0.0549784	-0.308029	-0.226358	0.0369017	0.0874787	0.0258082	-0.223689	-0.196455
COQ7	-0.0149288	-0.0206716	-0.0118536	0.0311125	0.0722675	-0.00329918	-0.000522325	0.0128756	-0.0701849	-0.0497587	0.400919	0.338621	-0.00408534	0.0228153	-0.0356893
COQ8A	0.0013627	0.00309289	-0.0224796	-0.00515585	0.15116	0.0289213	0.0292255	-0.017553	-0.0212997	0.160811	0.202413	0.520821	-0.00579498	0.0697689	0.0406529
COQ8B	0.0230464	0.00170869	-0.0690135	0.05135	-0.0166892	0.020521	0.0328796	-0.0811826	0.0672593	-0.0386208	0.740206	0.728459	0.00177289	0.0122371	-0.0175147
COQ9	-0.0489405	-0.0583794	-0.048037	0.0530524	0.0135943	0.0740279	0.0272809	0.115764	0.0116947	-0.0762559	0.104144	0.538958	-0.0255761	0.0383011	0.0170675
CORO1A	-0.0361381	0.0413285	-0.0329782	0.0076599	-0.075962	-0.128434	-0.103089	-0.128568	-0.108731	0.0146206	0.009446	0.258472	-0.00503197	-0.102495	-0.0742261
CORO1B	0.00771904	-0.00853409	0.0148523	-0.00825246	0.0235722	-0.0160568	-0.0489038	-0.0028418	-0.0214621	0.0176423	0.547325	0.791562	0.0014462	-0.0137961	-0.00222052
CORO1C	0.00514056	-0.00931082	0.00636989	-0.00957081	-0.0632938	-0.0973423	-0.0546988	-0.0381999	-0.0325732	-0.0592795	0.0233381	0.0184167	-0.00184279	-0.0717783	-0.0433509
CORO2A	0.0477396	0.092017	-0.143877	-0.00338334	-0.132508	-0.0181773	-0.00885837	-0.0233696	0.0294847	-0.161913	0.464561	0.545326	-0.00187584	-0.0531811	-0.0519328
COTL1	-0.00708966	-0.00380702	-0.00780023	0.00994758	-0.134327	-0.0714472	-0.0124388	-0.0519109	-0.143884	-0.135533	0.181286	0.0636537	-0.00218733	-0.0727377	-0.110443
COX11	-0.00845359	-0.0422721	-0.0175278	0.0297357	-0.11158	-0.0213263	-0.0575563	-0.0991641	0.00272962	-0.162207	0.164456	0.247381	-0.00962946	-0.0634874	-0.0862138
COX14	-0.113717	0.0243624	-0.0430334	0.116994	-0.142338	0.0702144	-0.124353	0.00627933	-0.193957	-0.000681879	0.504283	0.511725	-0.00384849	-0.065492	-0.0627864
COX16	-0.0195479	-0.0296226	0.020984	0.00789486	0.0349887	-0.0471068	-0.0550942	-0.0331978	-0.153766	0.073536	0.620534	0.669532	-0.00507291	-0.0224041	-0.0378094
COX17	0.217185	-0.177503	-0.0422332	-0.0112147	-0.177771	-0.0405791	0.000440561	-0.102677	-0.0562761	-0.0852524	0.513107	0.413806	-0.00344133	-0.0726367	-0.0814017
COX18	-0.0834918	0.0631476	-0.0847812	0.11096	-0.163198	-0.0545507	-0.233278	0.127245	0.0794439	-0.206945	0.0932216	0.990223	0.00145864	-0.150342	-8.51963e-05
COX19	-0.00292586	0.026511	-0.0700893	0.0458982	-0.021112	0.0828488	0.0531871	0.0341455	0.0200366	-0.0213763	0.387212	0.730512	-0.000151498	0.038308	0.0109353
COX2	0.061717	-0.0127516	-0.00544343	0.0361705	-0.0226843	0.123766	-0.0231993	-0.0207478	-0.00963849	-0.13869	0.916133	0.196636	0.0199231	0.0259607	-0.0563589
COX20	-0.00310482	0.0504479	-0.0806294	0.0423907	-0.0929583	-0.018584	-0.0866176	0.00153578	0.0987604	-0.0689417	0.134799	0.89414	0.00227609	-0.0660533	0.0104515
COX4I1	0.00522637	-0.0323915	0.044192	-0.0111471	0.136549	0.00873514	0.00939994	-0.025451	-0.000866964	0.0986262	0.362511	0.624755	0.00146994	0.0515612	0.0241027
COX5A	-0.014705	0.00749208	-0.0234223	0.00628298	0.00416538	0.0829045	0.0861306	0.0731478	0.0889191	0.00164644	0.131019	0.14366	-0.00608806	0.0577335	0.0545711
COX5B	-0.0218462	-0.0465193	0.0456973	0.014828	0.104232	0.0325044	0.0183736	0.0231857	0.069611	0.158976	0.18227	0.149461	-0.00196006	0.0517032	0.0839242
COX6C	0.0101321	-0.0173832	-0.027607	0.0196772	0.125052	0.00394373	-0.0593142	-0.0239661	-0.104514	0.108032	0.66964	0.965849	-0.00379522	0.0232273	-0.00681606
COX7A2	-0.0198843	-0.0818817	0.0799764	-0.00577393	0.162896	-0.0605199	-0.0479058	-0.0882999	-0.0959778	0.116892	0.775066	0.853534	-0.00689086	0.0181567	-0.0224617
CPA4	-0.285718	0.0724778	0.0611365	0.0605553	0.155286	-0.456622	0.226968	0.265566	0.123426	0.149854	0.994083	0.102934	-0.0228872	-0.0247893	0.179615
CPD	-0.0078773	-0.0199371	-0.0154096	0.00409087	0.0233448	0.0251552	0.0549978	0.0146482	0.00298226	-0.00326474	0.030308	0.109315	-0.00978329	0.0344993	0.00478856
CPE	0.0239631	-0.0783716	-0.0138957	0.0637834	-0.0516212	-0.127975	-0.0486442	-0.051893	0.0251443	-0.179732	0.118931	0.385965	-0.00113019	-0.0760801	-0.068827
CPEB4	-0.125296	-0.0561309	0.0211727	0.131251	-0.103642	0.0437078	-0.131202	0.176401	0.15616	0.0665609	0.499007	0.0853966	-0.00725068	-0.0637118	0.13304
CPLX1	-0.068574	0.00322276	0.0421568	0.0152321	-0.0422523	0.007703	0.0147773	-0.0472738	0.0346053	0.0666418	0.882924	0.655295	-0.00199058	-0.00659068	0.0179911
CPM	0.0996642	-0.0163108	0.239907	-0.373063	-0.12611	0.174687	0.219256	-0.27543	0.583094	0.462353	0.576007	0.434813	-0.0124508	0.0892775	0.256672
CPNE1	0.0135362	-0.0131883	0.00716692	0.00497279	0.0224556	0.000763784	0.00385641	-0.0275942	-0.00702343	-0.00815213	0.539231	0.112607	0.00312192	0.00902528	-0.0142566
CPNE2	0.0533927	-0.00315862	-0.101894	0.0158307	-0.0455252	-0.131605	-0.0789111	-0.122851	0.00050252	-0.0621779	0.125635	0.332863	-0.00895737	-0.085347	-0.0615087
CPNE3	0.0140361	-0.00151646	0.013456	-0.0107907	-0.0465534	-0.0298608	-0.0742512	-0.00841578	-0.00673998	0.00426155	0.0348571	0.353715	0.00379625	-0.0502218	-0.0036314
CPOX	0.0133175	-0.0127464	0.0135616	-0.0249467	0.0161417	-0.0699517	-0.02049	-0.0305811	-0.0405553	0.0296021	0.478143	0.675695	-0.00270352	-0.0247667	-0.0138448
CPPED1	0.0135422	0.0739316	-0.05167	0.0174631	0.106788	0.0572058	0.0535317	-0.036761	0.0548112	-0.0398481	0.115511	0.634483	0.0133167	0.0725085	-0.007266
CPQ	-0.0267292	0.0968943	-0.040566	-0.0207185	-0.144481	0.229482	-0.0543246	0.0544196	0.203229	0.0695207	0.950932	0.139642	0.00222015	0.0102255	0.109057
CPS1	0.0125913	-0.0683392	0.0366615	0.0154302	-0.115929	-2.23805	-2.67399	-3.62087	-3.27708	-4.17856	0.167997	0.00476126	-0.000914065	-1.67599	-3.69217
CPSF1	0.0304779	-0.0190257	0.00273767	-0.0307652	0.0041672	-0.0537057	-0.0913046	-0.0765061	0.0115781	-0.0322594	0.261162	0.396121	-0.00414384	-0.0469477	-0.0323958
CPSF2	-0.0177089	-0.00279273	-0.0070929	0.00538218	-0.0198362	-0.0315293	0.0389681	0.0705829	0.0114388	0.00396946	0.954611	0.242495	-0.00555309	-0.00413247	0.0286637
CPSF3	-0.0242218	0.0165497	0.0292009	0.0055121	-0.0184301	-0.0304356	-0.0323647	-0.0213671	0.0092433	0.0068262	0.0529455	0.595676	0.00676023	-0.0270768	-0.00176586
CPSF3L	-0.0249201	0.00552739	-0.0102959	0.0277073	-0.171802	-0.0458877	-0.188839	2.64047e-05	-0.0499937	-0.195314	0.0877718	0.298337	-0.000495317	-0.13551	-0.0817605
CPSF4	-0.0515528	0.0299192	-0.0323492	0.0649117	0.0240893	0.0347723	-0.0708111	0.00492355	0.0273303	0.0190307	0.883319	0.638045	0.0027322	-0.00398316	0.0170949
CPSF6	-0.00411997	0.036217	-0.0142692	0.0256192	0.029531	-0.0127981	-0.0533152	-0.0272636	0.00317516	-0.00399323	0.451994	0.237857	0.0108618	-0.0121941	-0.00936055
CPSF7	-0.0186795	-0.00261712	0.0124497	-0.0102617	-0.051984	-0.00837934	-0.0226639	-0.0246344	0.0356553	-0.0289066	0.209189	0.960969	-0.00477716	-0.0276758	-0.00596186
CPT1A	-0.113934	-0.0260917	0.00687259	0.112632	0.0304907	0.0584808	0.43656	0.0674272	0.128827	-0.0324016	0.300856	0.410609	-0.00513015	0.175177	0.0546174
CPT2	-0.0102764	0.0285924	-0.0171335	0.0124868	-0.0777257	0.0337016	-0.0310337	0.00934208	-0.0220847	0.00167673	0.476908	0.636866	0.00341736	-0.0250193	-0.00368862
CRABP2	-0.0294403	0.080762	0.107291	-0.0755687	0.169189	0.176508	0.12319	-0.000308056	0.0437803	0.0458586	0.0467168	0.85556	0.0207611	0.156296	0.029777
CRAT	-0.0177412	-0.0385141	0.0116684	0.0168766	-0.0346717	0.0410815	-0.0618181	-0.0747234	0.00388281	-0.021967	0.754795	0.427595	-0.00692758	-0.0184694	-0.0309359
CRBN	0.0411636	-0.206304	0.210999	-0.0908871	0.17634	-0.169351	-0.113081	-0.245698	-0.021948	0.572541	0.870703	0.69838	-0.0112571	-0.035364	0.101632
CREB1	-0.024858	0.0390527	-0.0338734	0.0398516	-0.109521	0.0318571	-0.00296714	0.0779452	0.090778	-0.0577847	0.547335	0.583672	0.0050432	-0.0268771	0.0369795
CREB5	-0.0191042	0.0981049	0.0367564	-0.106877	0.0709602	-0.116118	0.155619	-0.0362288	-0.0649624	-0.32374	0.728769	0.253149	0.00221993	0.0368202	-0.141644
CREBBP	-0.0218202	-0.0523941	0.0119821	0.0181255	0.020212	0.0329887	0.0218597	0.0500544	0.0587154	0.151566	0.112123	0.0741465	-0.0110267	0.0250201	0.0867786
CREBZF	-0.0939711	0.156904	-0.0577597	-0.00323712	0.166498	-0.0560225	-0.338584	0.015767	-0.0402111	0.209668	0.662958	0.549703	0.000484097	-0.0760363	0.0617412
CRELD1	0.0524166	-0.0601141	0.0405388	-0.0114657	-0.0808242	0.0221761	0.10482	-0.00257472	0.068341	-0.0319707	0.877094	0.887184	0.00534392	0.0153908	0.0112652
CRELD2	0.0642006	-0.029018	0.0144831	-0.0285341	-0.125114	-0.0961991	0.0312007	0.108032	0.0614567	0.0659396	0.289074	0.0418944	0.00528291	-0.0633709	0.0784762
CRIM1	-0.00390922	0.0149886	0.00076713	-0.0292257	0.0280554	0.0371801	0.0147614	0.0282796	0.00110859	0.0175909	0.0411934	0.160449	-0.00434479	0.0266656	0.0156597
CRIP2	0.00608191	-0.132346	0.122127	-0.110876	0.122639	-0.189863	-0.116216	-0.135006	-0.144174	0.278653	0.787116	0.863419	-0.0287535	-0.0611466	-0.000175848
CRK	-0.015534	0.0132683	-0.0408847	0.000641492	0.113254	0.101903	0.126086	0.0389997	0.0119943	0.0269746	0.000386812	0.0495195	-0.0106272	0.113748	0.0259895
CRKL	0.00430502	0.0181525	0.0502638	-0.0341506	0.0223548	-0.00998833	-0.0342245	0.000302083	-0.0305802	0.0327479	0.512068	0.742426	0.00964267	-0.00728604	0.000823257
CRLF1	-0.00783227	-0.0948735	-0.0564901	0.140778	0.0910068	0.293431	0.102252	0.0435803	-0.0671844	0.00416358	0.113591	0.97671	-0.00460448	0.16223	-0.00648019
CRLF3	-0.0386284	-0.0361812	0.0504593	-0.0304038	0.0172808	0.031349	0.0108838	0.0489744	0.00326484	0.0937284	0.21762	0.133775	-0.0136885	0.0198378	0.0486559
CRLS1	0.0728677	-0.125468	-0.108263	0.135371	-0.231964	-0.263247	-0.167474	0.129914	-0.05901	-0.0234838	0.0388712	0.809434	-0.00637318	-0.220895	0.0158068
CRNKL1	0.0423393	0.00785582	-0.0461402	0.00946114	0.0205287	-0.0134475	0.0193985	0.00725336	0.0287431	0.0264614	0.810244	0.425406	0.00337903	0.00882659	0.0208193
CROCC	0.0154079	-0.0472775	0.0693862	-0.0480597	0.00421138	0.00363147	0.0835483	0.0735268	0.00997193	0.0555131	0.432804	0.211067	-0.00263577	0.0304637	0.0463373
CROT	-0.0668733	0.192132	-0.220241	0.0101758	-0.11381	-0.106751	-0.842602	-0.333821	-0.00431391	0.0631547	0.304156	0.663328	-0.0212018	-0.354388	-0.0916601
CRTAP	0.00263452	0.0102459	0.074652	-0.0971523	0.0591137	-0.01854	-0.0772136	-0.108501	-0.1005	-0.00251049	0.861333	0.226288	-0.00240494	-0.0122133	-0.0705038
CRTC1	-0.00836945	0.130406	-0.00679756	-0.0943064	0.0734665	0.0414519	-0.0708373	0.0462037	0.149463	-0.0335349	0.888062	0.522659	0.00523304	0.0146937	0.0540439
CRTC2	-0.0105473	-0.0128981	0.091751	0.00843837	0.0278036	-0.0621401	-0.0862913	-0.047932	0.0699657	0.0672369	0.237753	0.830918	0.019186	-0.0402092	0.0297569
CRY2	-0.131316	-0.0393435	0.0535645	0.0751821	0.0711632	0.0795323	0.0720818	-0.0971569	0.136364	0.0272964	0.171196	0.713033	-0.0104782	0.0742591	0.0221679
CRYAB	0.0341071	-0.00167643	-0.0118451	0.00310987	0.0326364	0.0545807	0.122825	0.0174032	0.0878908	-0.0428687	0.129479	0.735823	0.00592386	0.070014	0.0208084
CRYBG3	-0.0299999	-0.0323968	-0.0303716	0.00566262	0.0734558	0.0070252	0.0480779	0.0807732	0.0681002	0.00587581	0.0593686	0.0706725	-0.0217764	0.042853	0.0515831
CRYZ	0.0177117	-0.00700253	-0.00163597	-0.00115053	-0.0476573	0.0116369	-0.0139429	-0.0416796	-0.0145121	-0.0211427	0.393437	0.0523483	0.00198067	-0.0166544	-0.0257781
CRYZL1	-0.0379245	0.00164556	0.0509577	-0.0307516	-0.111943	-0.118031	-0.0319273	-0.0712581	0.0209799	-0.113595	0.0731736	0.337974	-0.0040182	-0.0873002	-0.0546244
CS	0.000960371	-0.0250099	0.00322936	0.00459637	-0.0252689	-0.026796	0.00228032	-0.0332406	-0.0400142	-0.0681055	0.346793	0.0322423	-0.00405595	-0.0165949	-0.0471201
CSAD	-0.0895969	0.0979601	-0.144058	0.115146	-0.105008	0.114109	-0.120774	0.0676416	-0.179959	0.0028206	0.763278	0.765402	-0.00513716	-0.0372244	-0.0364991
CSDE1	-0.00337556	0.00567862	-0.0127727	0.00615114	-0.0354986	-0.0374379	-0.012916	-0.0311374	-0.0418813	-0.058678	0.0498178	0.0157402	-0.00107963	-0.0286175	-0.0438989
CSE1L	-0.00888751	-0.00627869	0.0173408	-0.0122327	-0.0127695	-0.00946045	-0.0062372	-0.0237306	-0.0402485	0.0158413	0.382924	0.512053	-0.00251451	-0.00948905	-0.0160459
CSK	0.0121021	0.000851219	0.0353776	-0.0493597	0.107605	-0.0882723	-0.0153565	-0.0411845	-0.0310003	0.132474	0.98096	0.75812	-0.000257195	0.00132529	0.0200964
CSNK1A1	0.0299495	-0.0145991	-0.0586908	-0.0028961	-0.103916	0.0808205	0.118208	0.19888	0.24368	0.0183836	0.597679	0.13036	-0.0115591	0.0317042	0.153648
CSNK1A1L	0.0706593	0.0517445	-0.0982714	-0.00885552	-0.274566	-0.464003	-0.577439	-0.235434	-0.355381	-0.468113	0.0233446	0.0158107	0.00381922	-0.438669	-0.352976
CSNK1E	0.00439279	-0.0246852	0.00804154	0.0122804	0.174836	-0.0611493	0.158745	0.0221933	-0.00495671	0.102107	0.355056	0.340905	7.38012e-06	0.0908104	0.0397813
CSNK1G1	-0.0811275	0.0335953	-0.055066	0.111779	-0.0371888	0.0982337	0.198297	0.155555	0.148829	-0.00460108	0.364574	0.220468	0.0022951	0.0864471	0.0999277
CSNK1G2	-0.218891	0.150313	-0.174345	0.193959	-0.195721	0.242271	-0.0963839	0.220775	-0.0125482	-0.116448	0.980707	0.781801	-0.0122408	-0.0166112	0.0305929
CSNK1G3	-0.0396989	0.16956	-0.206644	0.072262	-0.321996	0.048466	-0.118778	0.0217726	-0.303307	-0.141387	0.387943	0.315999	-0.00113022	-0.13077	-0.140974
CSNK2A2	-0.00575309	0.000241525	0.068639	-0.046856	0.333859	-0.0393396	0.0901808	-0.0109877	0.0893657	0.164823	0.374256	0.26791	0.00406784	0.128234	0.0810669
CSNK2B	-0.00102409	-0.035946	0.0502892	-0.0171544	0.089361	-0.052991	0.00470142	-0.0136997	-0.0408659	0.165664	0.768955	0.622488	-0.000958816	0.0136905	0.037033
CSPG4	0.020729	-0.0219731	-0.0356085	0.0134584	0.0288861	0.0675228	0.00692011	-0.0438924	0.0154874	-0.0115548	0.143811	0.74947	-0.00584855	0.034443	-0.01332
CSPP1	-0.0153624	0.0465867	0.0491167	-0.0292381	0.105689	0.357268	0.00513203	-0.0484674	0.0125715	0.0017707	0.303409	0.425038	0.0127757	0.15603	-0.0113751
CSRP1	-0.00335658	-0.00507643	0.0401356	-0.0361544	-0.0490103	-0.065529	-0.0539169	-0.069303	-0.0860541	0.010249	0.0340296	0.251159	-0.00111296	-0.0561521	-0.0483694
CSRP2	0.0551661	0.025098	-0.0795783	0.0112089	-0.0876609	0.0342391	-0.116458	-0.0326596	-0.0769871	-0.144384	0.343514	0.106066	0.00297366	-0.0566266	-0.0846769
CST3	-0.0631294	-0.00904451	0.0181151	0.00880557	0.106194	-0.0483536	-0.006871	0.00465159	-0.0261173	0.178668	0.613574	0.425415	-0.0113133	0.0169897	0.0524009
CSTF1	0.00323681	-0.051273	0.015053	-0.00258719	0.110195	-0.00998346	0.0429695	0.0203063	0.0935127	0.0665695	0.239564	0.0598367	-0.00889259	0.0477269	0.0601295
CSTF2	0.0122214	0.0402715	-0.0580665	0.0176856	-0.0098756	0.0980368	0.0469705	0.0709136	0.140759	-0.0136169	0.331579	0.29481	0.00302801	0.0450439	0.0660187
CSTF2T	-0.0395004	-0.0230008	0.00385895	-0.0024382	0.012437	0.122769	-0.0100124	0.00846452	0.113284	0.158324	0.29737	0.128052	-0.0152701	0.0417311	0.0933572
CTBP1	-0.0594416	-0.0775551	0.072089	0.0281804	0.0664706	-0.0335166	0.0148031	-0.0238327	0.13014	-0.0405616	0.607443	0.65942	-0.00918183	0.015919	0.0219152
CTCF	0.0718083	-0.0668585	0.00457317	-0.0664822	0.0600541	0.0549357	0.0604879	0.0439191	0.118348	0.0933015	0.116269	0.0564818	-0.0142398	0.0584926	0.0851895
CTDP1	-0.000583577	0.0455228	0.0291654	-0.0503032	0.0310814	0.0551463	0.0564531	0.0277363	0.0891371	0.060383	0.142058	0.11142	0.00595034	0.0475602	0.0590855
CTDSP1	0.033799	0.0744159	0.00719847	-0.101077	0.19557	-0.220774	-0.192589	-0.129625	-0.0844566	0.451159	0.633041	0.727458	0.00358422	-0.0725974	0.0790258
CTDSPL	0.0353796	-0.14694	0.135422	-0.0479362	0.214542	0.0485427	-0.0447839	-0.0449736	0.0943198	0.401914	0.459181	0.363963	-0.00601855	0.0727669	0.15042
CTDSPL2	-0.0471935	-0.0435865	-0.0139895	0.0448304	-0.00149343	0.0396099	0.155435	0.093431	0.11056	0.00544936	0.22633	0.101641	-0.0149848	0.064517	0.0698135
CTGF	-0.00861251	0.0363134	0.0101475	-0.00895192	-0.0302987	-0.0129795	0.0530501	0.0325482	0.0770651	0.00369047	0.895514	0.29053	0.00722412	0.00325728	0.0377679
CTH	0.00835268	0.000138061	0.0249107	-0.0677418	-0.122649	-0.0341753	-0.0126285	-0.0599473	-0.0193032	-0.0664283	0.300623	0.173691	-0.00858507	-0.0564844	-0.0485596
CTIF	-0.00528448	-0.00708671	0.112558	-0.0660964	-0.00952435	0.0676162	0.134765	0.00946197	-0.00871041	-0.0768176	0.369562	0.492805	0.0085226	0.0642855	-0.0253553
CTNNA1	-0.0153351	0.00267856	0.0125628	-0.0112452	0.0465349	-0.0061264	0.00967716	0.00446412	0.0157357	0.0405751	0.339612	0.149406	-0.00283473	0.0166952	0.0202583
CTNNAL1	0.027833	0.020205	-0.0521492	0.0146324	0.0377874	-0.0140787	0.0448315	0.0386287	0.0715732	0.0816497	0.476464	0.0428079	0.00263031	0.0228467	0.0639505
CTNNB1	0.0166776	0.0202693	-0.0291658	-0.000651655	-0.111307	-0.0289443	-0.0187545	-0.0401837	-0.00394911	-0.0696166	0.193303	0.159719	0.00178236	-0.0530019	-0.0379165
CTNNBIP1	0.106192	0.056084	-0.0681265	-0.0775816	0.0386668	0.0242141	0.00919949	-0.0323787	0.0653994	0.167102	0.695679	0.440422	0.00414203	0.0240268	0.0667076
CTNNBL1	0.0210802	-0.00408738	0.0402923	-0.0255119	0.0761777	0.0465683	0.0184654	0.00830801	-0.0302715	0.117327	0.142891	0.650872	0.00794331	0.0470705	0.0317878
CTNND1	-0.00612834	0.0216712	-0.0175939	0.0170116	0.0182561	0.0858602	0.0585872	0.0425896	0.0312367	0.0164019	0.105627	0.0803959	0.00374013	0.0542345	0.0300761
CTPS1	0.0238486	-0.0276647	0.0184508	-0.0263373	-0.0280061	-0.0729273	-0.0728792	-0.0268108	-0.0425512	-0.0111537	0.0467479	0.212513	-0.00292567	-0.0579375	-0.0268386
CTPS2	0.0145917	-0.0596621	-0.000108966	-0.010249	-0.0470431	-0.0359584	-0.0185054	0.0302247	-0.0560549	0.0901238	0.327327	0.501734	-0.0138571	-0.0338356	0.0214312
CTR9	-0.0284175	0.0294904	-0.00194563	-0.0185478	-0.00261095	0.026707	-0.0117434	0.0645958	0.0441824	-0.0102792	0.624208	0.231466	-0.00485515	0.00411754	0.032833
CTSA	0.0327922	-0.0591559	0.0315895	-0.00419961	0.0496242	0.0100523	0.0847184	0.0135795	0.000952697	0.0170791	0.179816	0.671201	0.000256536	0.0481316	0.0105371
CTSB	0.0114621	-0.0297874	0.0713991	-0.0369209	0.162071	-0.00736328	0.0680912	-0.0420686	-0.0602155	0.133701	0.290427	0.929914	0.0040382	0.0742662	0.0104721
CTSC	-0.0416027	0.144278	0.0548038	-0.154073	0.141461	0.246834	0.211536	0.0806554	0.179528	0.232049	0.0460814	0.0917913	0.000851453	0.199944	0.164078
CTSF	-0.0744052	-0.036629	0.0105858	0.0850935	0.107731	0.130129	0.104283	-0.0341877	0.100233	-0.0494347	0.0380892	0.88093	-0.00383871	0.114048	0.00553686
CTSH	-0.0587897	0.0467881	0.107736	-0.109282	0.34261	-0.173063	-0.277443	0.197312	-0.31213	0.455063	0.882778	0.659057	-0.00338708	-0.0359656	0.113415
CTSL	0.00156455	-0.0645538	0.0366847	0.00943643	0.064213	-0.0837739	-0.041858	-0.0728904	-0.0492604	0.0889468	0.762197	0.909218	-0.00421702	-0.020473	-0.011068
CTSZ	-4.46746e-05	-0.0915741	0.114259	-0.0377947	0.190167	-0.0735997	-0.0195469	0.0516728	0.0082034	0.27559	0.718059	0.302111	-0.00378859	0.03234	0.111822
CTTN	0.00223866	-0.00682946	0.0373288	-0.0309111	-0.00106224	-0.0408201	-0.0222497	-0.0266962	-0.0357233	0.0219976	0.284429	0.573373	0.000456715	-0.0213773	-0.013474
CTTNBP2NL	0.0169752	-0.016375	-0.019837	-0.00517462	0.032514	0.0334028	0.0251466	0.0437342	0.0137388	0.00267843	0.0174924	0.157338	-0.00610285	0.0303545	0.0200505
CTU1	-0.0524675	0.0540846	0.117279	0.0152627	-0.00549392	0.0212405	-0.0397952	-0.0211007	0.0975826	0.0385127	0.350734	0.926554	0.0335398	-0.00801619	0.0383315
CTU2	0.0212502	-0.0558365	0.0328	-0.039924	0.151371	-0.0449606	-0.00956786	-0.0133852	0.0136447	0.197822	0.561875	0.370076	-0.0104276	0.0322809	0.066027
CUEDC2	0.0209386	-0.0656099	0.0405539	0.0746459	0.120925	-0.121602	-0.0563464	-0.0117896	0.109092	0.0342029	0.675432	0.598276	0.0176321	-0.0190078	0.043835
CUL1	-0.00323821	0.00963367	-0.00626718	0.0132147	-0.0526625	-0.0247278	-0.0617941	0.0270628	-0.031391	-0.0468571	0.0312068	0.462124	0.00333575	-0.0463948	-0.0170618
CUL2	-0.00746172	-0.0305793	0.0383201	-0.0208926	-0.0380628	-0.0738086	-0.0288992	-0.0058723	-0.0310788	-0.012851	0.0976555	0.535451	-0.00515338	-0.0469235	-0.0166007
CUL3	0.00710921	-0.00951483	-0.0257834	0.00246269	-0.0153492	-0.00149468	0.0649641	0.0642637	0.0531186	0.0203451	0.464193	0.0360358	-0.00643158	0.0160401	0.0459091
CUL4A	-0.0439945	0.0249814	-0.0418924	-0.00104077	-0.0481707	0.018142	-0.0532618	0.0479485	0.00562615	-0.044146	0.68852	0.589304	-0.0154866	-0.0277635	0.00314287
CUL4B	-0.034851	0.00700357	-0.0276879	0.0228518	-0.0867077	-0.028271	-0.0550156	-0.042524	-0.0501094	-0.0912994	0.0857412	0.0528664	-0.0081709	-0.0566648	-0.0613109
CUL5	-0.0226386	0.0185811	0.0108798	0.0110082	-0.0153202	-0.0277252	-0.0328189	-0.0303395	-0.00726811	-0.0473898	0.0418474	0.0883755	0.00445764	-0.0252881	-0.0283325
CUL7	-0.0142073	-0.106638	0.0409536	0.0772303	-0.0752962	0.0898747	-0.0154303	0.0287081	0.0577003	-0.124279	0.995417	0.871466	-0.000665318	-0.000283924	-0.0126234
CUL9	0.110611	-0.0123201	0.0443497	-0.0217013	0.110669	0.0374935	0.035196	0.0524682	-0.0263282	0.246031	0.467589	0.542131	0.0302349	0.0611196	0.0907238
CUTA	0.0422253	-0.00138777	-0.00235195	-0.0138252	-0.084755	-0.0609295	-0.0286832	-0.0293779	-0.0522703	-0.0533043	0.0336648	0.0188328	0.00616508	-0.0581226	-0.0449841
CUX1	-0.00772602	-0.00521062	-0.0115848	0.0210662	0.0123307	0.0118784	-0.00496915	-0.0518982	-0.00226382	0.0157883	0.472056	0.62488	-0.000863802	0.00641331	-0.0127912
CWC15	0.0181139	0.0380836	-0.00271666	-0.0273861	0.12705	0.0415763	0.0203611	-0.00290375	0.00231975	0.0611362	0.218096	0.613845	0.00652369	0.0629956	0.0201841
CWC22	-0.00298093	0.0132994	0.00236759	0.00626598	0.0436495	0.00984824	-0.0632041	-0.00533326	0.0321868	0.0699417	0.824503	0.332197	0.00473801	-0.00323547	0.0322651
CWC25	0.0171479	-0.0111116	-0.0182111	0.0129419	-0.0878749	0.0104616	-0.0471587	-0.032454	-0.0369351	-0.0426202	0.278145	0.0183055	0.000191765	-0.041524	-0.0373364
CWC27	0.028579	-0.0986959	0.0303624	-0.00398454	0.0532389	0.0564082	0.0480737	0.0928235	0.0220844	0.0872852	0.126714	0.0937874	-0.0109348	0.0525736	0.0673977
CWF19L1	-0.0128166	0.00479254	0.00444446	0.0241945	-0.0512907	-0.00814386	0.00272686	0.0183049	0.0355863	-0.095415	0.281324	0.691425	0.00515372	-0.0189026	-0.0138412
CWF19L2	-0.0183607	-0.0177963	-0.00634232	0.0834248	0.0386205	-0.07507	-0.0665686	-0.0441151	0.00191807	0.0516059	0.372945	0.856124	0.0102314	-0.0343394	0.00313627
CXorf23	-0.0415365	-0.0834502	0.0182961	0.0107896	0.0652521	0.0678546	-0.0840264	-0.0747201	0.000732631	0.0968216	0.522073	0.607423	-0.0239753	0.0163601	0.00761138
CXorf38	0.0910341	-0.0607159	-0.0435807	0.0520906	-0.0168296	0.0766802	-0.096107	-0.108118	-0.116314	-0.0933662	0.743067	0.0491249	0.00970703	-0.0120855	-0.105933
CXorf56	-0.0186471	0.0453524	-0.0142602	-0.00685981	0.00546357	0.0202096	0.0281397	-0.0132174	0.074278	-0.0541558	0.365825	0.983831	0.0013963	0.0179376	0.00230162
CXXC1	0.0191703	-0.0410636	-0.0585469	0.0317358	-0.00927388	-0.00272039	-0.0212737	-0.0730729	-0.107737	0.0146873	0.964715	0.376923	-0.0121761	-0.0110893	-0.0553743
CXXC5	0.0418299	-0.11393	0.0890487	-0.029493	-0.256379	0.08554	-0.0612457	-0.0922187	-0.137636	-0.0317995	0.546036	0.180396	-0.00313606	-0.0773616	-0.0872181
CYB561	0.0930385	0.123663	-0.0548756	-0.144902	0.148093	-0.274097	0.272017	0.119198	-0.0112193	-0.00303899	0.820288	0.702903	0.0042311	0.0486711	0.03498
CYB561A3	0.0711771	-0.127807	0.0090062	0.03428	-0.391745	-0.372762	-0.302855	-0.261629	-0.384467	-0.636624	0.00124411	0.0462646	-0.0033359	-0.355787	-0.427573
CYB5A	-0.0256765	0.0730795	-0.0494892	-0.0100404	0.0459341	0.0923863	0.132079	0.00814427	0.024116	-0.0322549	0.0517907	0.927172	-0.00303166	0.0901333	1.77081e-06
CYB5B	-0.0516914	-0.188337	0.271123	-0.122993	0.712732	-0.146436	0.0492012	-0.181196	-0.170272	0.701803	0.481585	0.688204	-0.0229746	0.205166	0.116778
CYB5R1	-0.0286271	-0.0543875	-0.00350017	0.0947986	0.0700371	0.112794	0.0305469	0.142833	0.0255403	0.01243	0.148303	0.329356	0.00207094	0.071126	0.0602679
CYB5R2	0.062658	-0.0234769	0.0160741	-0.0664736	0.0158625	-0.0969473	0.139751	0.011404	-0.000827165	-0.00676171	0.783782	0.893211	-0.00280459	0.0195554	0.00127171
CYB5R3	-0.00341679	-0.00990879	0.014099	-0.00870692	0.0838468	0.0475424	0.0474232	0.0332673	-0.0040937	0.0321004	0.0214779	0.2002	-0.00198337	0.0596041	0.0204247
CYB5R4	-0.0734272	-0.0137471	0.0368574	0.0417516	-0.00872368	-0.0615398	0.0173406	0.0640506	0.0660559	0.064143	0.680674	0.0884846	-0.00214133	-0.017641	0.0647498
CYB5RL	-0.0100236	0.0758306	-0.027432	-0.0265449	-0.0849716	0.114345	0.047535	0.000322489	-0.08874	-0.0623591	0.747062	0.204823	0.00295751	0.0256361	-0.0502589
CYBRD1	0.0159622	0.00502289	-0.0079037	-0.0038546	0.120555	0.0693226	0.0836344	0.111282	0.0913132	0.102127	0.0190194	9.32635e-05	0.00230669	0.0911706	0.101574
CYC1	0.0244521	-0.0531258	-0.0275597	0.0148544	-0.120253	-0.101283	-0.0416805	-0.0816681	-0.0779905	-0.0742421	0.0589921	0.0329363	-0.0103448	-0.087739	-0.0779669
CYCS	0.00790583	-0.0438556	0.0098731	-0.0108489	-0.0954768	-0.0824224	-0.118506	-0.133075	-0.1468	-0.0518167	0.00275026	0.0587014	-0.0092314	-0.0988017	-0.110564
CYFIP1	-0.0181725	-0.015112	0.0388642	-0.00776904	0.0132807	-0.109826	-0.05877	-0.0603334	-0.0542017	0.0832837	0.285552	0.855887	-0.000547306	-0.0517717	-0.0104171
CYHR1	0.0272251	0.0442468	0.017556	0.0262741	-0.111614	-0.109498	-0.191032	-0.0986244	0.0231508	-0.0159833	0.0213261	0.238382	0.0288255	-0.137381	-0.0304856
CYLD	0.00202765	0.0387675	-0.0333464	-2.82919e-05	-0.0196764	-0.0634615	-0.00111463	-0.0622638	0.0303319	-0.0603523	0.27076	0.408658	0.0018551	-0.0280842	-0.0307614
CYP11B1	-0.142112	0.177216	-0.143558	0.0919225	0.226634	0.0632126	0.19571	-0.030722	0.275357	0.096082	0.148562	0.378158	-0.00413284	0.161852	0.113572
CYP20A1	0.0339229	-0.0706691	-0.018125	0.0291773	0.0299285	0.0471206	0.0208703	0.0102314	0.0690788	0.0401082	0.210164	0.182267	-0.00642346	0.0326398	0.0398062
CYP24A1	0.00621756	0.0157447	0.0125553	-0.0326294	0.00473285	-0.0304036	0.0231044	0.01199	-0.0228598	-0.0071004	0.948527	0.686118	0.000472031	-0.000855456	-0.00599006
CYP2U1	-0.0253002	0.0871738	-0.0864728	0.0316845	0.0907717	0.158268	0.149925	-0.040312	0.0768586	-0.0761871	0.0319812	0.812547	0.00177131	0.132988	-0.0132135
CYP3A5	0.0757684	0.0733487	-0.171444	0.0325599	-0.000577523	0.148497	-0.0246191	0.0891297	-0.0191484	-0.0907999	0.650442	0.908703	0.00255814	0.0411003	-0.00693953
CYP4V2	-0.00553525	0.0128234	-0.0510398	0.0212493	-0.287372	0.242428	0.148813	0.199115	0.327534	-0.0414922	0.828676	0.260423	-0.0056256	0.0346227	0.161719
CYP51A1	0.0148564	-0.0203177	0.00392745	-0.032617	0.116642	-0.0438937	-0.0255391	0.0133053	-0.0476453	0.0945692	0.682444	0.563449	-0.00853771	0.0157364	0.0200764
CYP7B1	0.0081962	0.0501266	0.0761863	-0.128908	-0.06148	-0.170583	-0.0329576	-0.100793	0.0863788	0.0975571	0.208094	0.755982	0.00140034	-0.0883403	0.0277143
CYR61	0.0046721	0.0395787	-0.0401895	0.0248087	0.0764982	0.141508	0.054676	0.171786	0.127482	0.155491	0.0608124	0.00117653	0.00721749	0.0908942	0.151586
CYTH1	-0.0271855	-0.0204354	0.0487823	-0.019731	-0.133273	-0.0289477	-0.0212486	-0.0618099	-0.0278319	-0.0480827	0.256031	0.10593	-0.00464237	-0.0611565	-0.0459082
CYTH3	0.0711761	0.124252	0.0126144	-0.196136	0.138779	0.228852	0.226839	0.129381	0.086285	0.129648	0.0628652	0.208595	0.00297644	0.198157	0.115105
D2HGDH	-0.0310705	-0.0578519	0.0973326	-0.0511535	0.183486	-0.0906889	-0.0829905	-0.0352957	-0.0548008	0.0417108	0.896044	0.912076	-0.0106859	0.00326875	-0.0161286
DAAM1	-0.0316165	-0.113188	0.0559441	0.0539807	0.122185	0.180481	0.088489	0.178394	0.0590561	-0.063684	0.0365115	0.464243	-0.00871983	0.130385	0.0579219
DAAM2	0.0715819	0.00157216	0.00818121	-0.0519921	-0.000284035	0.00312909	0.0791916	-0.0105011	0.0565912	-0.0763223	0.605784	0.725739	0.0073358	0.0273456	-0.0100774
DAB2	-0.0420445	0.0135047	-0.0732115	0.0291522	-0.0308282	-0.0385448	-0.0584303	0.0228799	0.0291889	0.0686052	0.39224	0.0943737	-0.0181498	-0.0426011	0.0402247
DAB2IP	0.000143212	-0.0141821	-0.00819902	0.0321141	-0.00695874	-0.1029	0.00462953	0.0328669	0.0587718	-0.057081	0.387121	0.824622	0.00246904	-0.0350765	0.0115192
DAD1	0.021685	-0.0745416	0.0988466	-0.0570933	0.228086	-0.0576599	-0.0502233	-0.0182334	-0.0390534	0.324304	0.705683	0.524448	-0.00277583	0.0400677	0.0890058
DAG1	0.0342814	-0.0159718	0.0461592	-0.0103904	0.0150395	-0.010085	0.0329486	0.0479428	0.149904	-0.097138	0.966434	0.808252	0.0135196	0.0126344	0.0335697
DAGLB	0.0549849	0.0189229	-0.0382404	-0.0658902	-0.144101	-0.0693135	-0.135643	-0.0545476	-0.0492425	-0.0204723	0.0298442	0.314588	-0.00755569	-0.116353	-0.0414208
DAP3	0.00842503	0.000458789	0.0613672	-0.0222665	0.0272237	-0.0220574	0.0196615	-0.0457702	-0.0426076	0.0856096	0.879961	0.802254	0.0119961	0.00827592	-0.000922698
DAPK1	0.0312018	0.00013094	-0.00343693	-0.0137666	0.0344694	0.0278366	0.0511272	0.0793996	0.055481	0.0496612	0.0352552	0.00759977	0.0035323	0.0378111	0.061514
DAPK3	0.0104256	0.0325904	0.002229	-0.0145419	0.0999751	0.101954	0.101413	0.0793959	0.0841894	0.0265757	0.00238503	0.0728291	0.00767578	0.101114	0.063387
DARS	-0.000140821	0.0257	0.00775506	0.00186369	-0.0616118	-0.0141017	-0.0355789	-0.0251538	0.00712962	-0.0216126	0.0614078	0.150398	0.00879449	-0.0370975	-0.0132123
DARS2	-0.010445	0.0236499	-0.000794381	0.00991135	-0.0575065	-0.0654647	-0.015764	0.0231951	0.0356903	-0.143824	0.058353	0.618343	0.00558047	-0.0462451	-0.028313
DAXX	0.0404742	-0.0609919	0.13067	-0.0271338	0.175022	-0.201215	-0.194658	-0.220655	-0.0223509	-0.0562198	0.534363	0.184692	0.0207545	-0.0736169	-0.099742
DAZAP1	-0.0132288	0.0466489	-0.0645703	0.0346282	-0.0928287	-0.0331841	-0.0202259	0.00862319	0.0272981	-0.222756	0.202451	0.520408	0.000869511	-0.0487462	-0.0622781
DBF4	0.0802254	0.0908986	-0.0648591	-0.0450008	-0.0969453	0.0161321	-0.11733	-0.0653787	-0.0846017	-0.0333992	0.223784	0.15807	0.015316	-0.0660477	-0.0611265
DBF4B	0.00821629	0.00473388	-0.112694	0.059485	-0.286333	-0.140504	-0.0671957	-0.0350659	2.43616e-06	-0.334508	0.120511	0.40158	-0.0100647	-0.164678	-0.123191
DBN1	0.00195991	-0.0497464	0.0600178	-0.023118	0.149582	-0.0033748	0.0491795	0.0244862	0.00584072	0.170783	0.270229	0.314773	-0.00272167	0.065129	0.0670366
DBNL	-0.0053893	-0.0129819	0.0330742	-0.00240379	0.0689396	0.0660994	0.0478456	-0.0212686	0.0458376	0.0952245	0.00575407	0.390773	0.00307479	0.0609615	0.0399312
DBR1	0.0200148	-0.0655779	0.114867	-0.0149878	0.141977	-0.0417669	-0.0123921	0.0330848	0.0342083	0.186443	0.830978	0.326382	0.013579	0.0292726	0.0845788
DBT	-0.0829924	0.0423085	-0.0693308	0.0322836	-0.00159881	0.045948	-0.0131127	0.108852	-0.052008	0.176549	0.467009	0.288901	-0.0194328	0.0104122	0.0777978
DCAF1	-0.00126006	-0.0420289	0.0422846	-0.0411039	0.16468	-0.029175	0.0585385	-0.0448374	0.0478283	0.0259203	0.310755	0.589874	-0.0105271	0.0646812	0.00963706
DCAF10	0.00557711	0.0236939	0.0916045	-0.0530588	-0.117025	0.0686105	-0.0766193	0.0595817	0.0180401	-0.0627024	0.423348	0.809052	0.0169542	-0.0416781	0.00497314
DCAF11	0.193971	-0.122304	-0.131213	-0.0343912	-0.257098	0.126617	-0.050495	-0.0856397	0.0244679	0.341787	0.798199	0.483304	-0.0234841	-0.0603254	0.0935383
DCAF13	-0.0272097	-0.00553053	0.0910999	-0.063478	0.0449109	-0.0386711	-0.073268	-0.0725911	-0.0453386	0.0251866	0.681468	0.531045	-0.00127959	-0.0223428	-0.0309144
DCAF15	-0.0620961	0.0485132	0.0533483	-0.0606408	-0.13666	-0.000961958	-0.0363908	0.0356531	-0.00419372	-0.038362	0.364631	0.943152	-0.00521885	-0.0580043	-0.00230089
DCAF5	0.0260438	0.0194018	-0.112327	0.0508545	-0.171622	-0.118945	-0.073143	-0.0627078	0.012106	-0.0732089	0.0531073	0.450521	-0.00400673	-0.121237	-0.0412702
DCAF6	0.0347035	0.0334858	-0.107559	0.0263937	0.150422	0.0621956	-0.0538079	-0.0142774	0.108151	0.0506249	0.467077	0.349888	-0.00324391	0.0529367	0.0481663
DCBLD1	0.455279	-1.15264	-0.102233	0.297363	-0.045097	0.223037	0.154859	0.266905	0.0390951	-1.44363	0.565169	0.71641	-0.125558	0.110933	-0.379209
DCBLD2	0.0323928	-0.170897	0.121544	-0.0325351	0.232124	0.0275683	0.167191	0.0236371	-0.0601853	0.296531	0.134723	0.478312	-0.012374	0.142295	0.0866608
DCDC2	0.0657665	0.0536689	-0.180528	-0.0124094	0.0157515	0.0380674	0.0348479	0.0369869	0.152283	-0.0623211	0.461505	0.505178	-0.0183754	0.0295556	0.0423162
DCK	0.00922585	-0.000537628	-0.0235955	0.0462492	0.114781	-0.0526713	-0.0429637	-0.109541	-0.0775302	0.147907	0.981443	0.822059	0.00783549	0.00638204	-0.0130548
DCLK2	-0.0174685	-0.0401055	0.0508209	0.0256126	0.0990027	0.0748923	0.0630348	0.0726268	0.0263795	0.171594	0.0288591	0.172168	0.00471487	0.0789766	0.0902001
DCLK3	-0.0562622	0.0959332	-0.0886413	0.0464768	-0.112919	-0.0364635	-0.0343102	0.0112594	-0.0985414	-0.0156351	0.286354	0.562894	-0.00062339	-0.061231	-0.0343057
DCLRE1A	-0.0287749	0.0709516	0.034222	-0.0756933	0.0839176	-0.120926	0.113498	-0.120634	0.00071096	-0.202132	0.775431	0.202689	0.000176337	0.0254963	-0.107352
DCP1A	-0.0804699	0.0133546	0.0393161	0.0410424	0.0913452	0.179826	0.19762	0.0896917	0.0984516	0.148209	0.0205733	0.0256186	0.00331081	0.156264	0.112117
DCP1B	0.0494389	-0.151619	-0.0414246	0.126974	-0.0901664	0.0356683	0.185852	0.0316529	0.0990034	0.0617343	0.655892	0.346055	-0.00415765	0.0437847	0.0641302
DCP2	0.0135941	-0.134023	0.107111	-0.0554856	0.174376	0.0167525	0.0694785	-0.076404	0.0815391	0.111513	0.192886	0.505738	-0.017201	0.0868691	0.0388827
DCPS	0.0130495	0.00484018	-0.0222047	-0.00841603	-0.0306211	-0.0449485	-0.0179396	-0.00149988	-0.0698887	0.0190002	0.0535423	0.653837	-0.00318276	-0.0311698	-0.0174628
DCTD	0.0152536	0.0363406	0.00243757	-0.032227	0.0723502	-0.0420965	0.0959067	0.041014	0.00345788	-0.0278933	0.487063	0.997713	0.0054512	0.0420535	0.00552619
DCTN1	-0.0265911	-0.00592189	0.00773921	-0.00434355	0.0613699	0.0105957	-0.00719276	0.00209647	-0.00156169	0.0212933	0.292977	0.209393	-0.00727932	0.021591	0.00727604
DCTN2	-0.01247	0.00407411	-0.0107854	0.0116769	0.0535782	0.114119	0.0865725	0.0753859	0.0626923	0.0777219	0.0282555	0.000183341	-0.0018761	0.0847564	0.0719334
DCTN3	-0.00379413	0.0130197	0.0122385	-0.0301693	0.0954225	0.106153	0.0758014	0.00887971	0.107732	0.0842861	0.000917094	0.134907	-0.0021763	0.0924589	0.0669659
DCTN5	-0.0300515	-0.100247	0.053712	0.00721161	-0.0954676	-0.078135	-0.187441	0.013102	-0.280449	0.127785	0.083186	0.835756	-0.0173438	-0.120348	-0.0465205
DCTN6	-0.0667431	0.0197731	0.0243074	0.0449729	-0.100803	-0.112038	0.0895932	0.105782	-0.148982	-0.0791579	0.559467	0.611225	0.00557755	-0.0410827	-0.0407857
DCTPP1	0.0187252	0.0190081	-0.0358552	-0.0117747	-0.0332692	0.0222318	0.0305389	0.0136273	0.023846	-0.00513187	0.729292	0.440164	-0.00247417	0.00650047	0.0107805
DCUN1D1	0.0356652	0.00253002	0.0215902	-0.0269963	-0.0210916	-0.0419351	0.0669102	0.0143032	0.0367557	0.0585703	0.861611	0.18978	0.00819725	0.00129447	0.0365431
DCUN1D3	0.0163235	0.02061	-0.0628291	0.0728999	0.0956974	0.14121	0.187431	0.0401729	0.0823771	0.035329	0.0206505	0.261002	0.0117511	0.141446	0.0526263
DCUN1D4	0.110799	-0.0952591	0.0792486	-0.0979916	-0.0310848	0.122376	0.0598889	0.00174198	0.132353	0.17299	0.50506	0.23343	-0.00080082	0.0503933	0.102361
DCUN1D5	-0.00105108	0.00830913	-0.00646309	0.0101967	-0.0665259	-0.023572	0.0813073	0.00769252	-0.00271598	-0.0839554	0.909129	0.421581	0.00274792	-0.0029302	-0.0263263
DCXR	0.0381991	0.0759353	-0.0632251	-0.0282533	-0.00128664	0.00179505	0.00807611	-0.0905888	0.0463318	0.0508537	0.934845	0.953895	0.00566398	0.00286151	0.00219891
DDA1	-0.00358228	-0.0123735	0.0174105	0.0615246	0.0507447	-0.0132426	0.0534964	-0.0282483	-0.0318606	-0.0395449	0.621471	0.0563878	0.0157448	0.0303329	-0.0332179
DDAH1	-0.0290582	-0.0150514	0.0166113	0.00191039	0.0586127	0.0765326	0.050965	0.0772782	-0.0167642	0.0562773	0.00281142	0.247769	-0.00639697	0.0620368	0.0389304
DDAH2	0.00621086	0.00175142	-0.00610384	0.000792798	0.086006	0.0672441	0.0771857	0.0685024	0.0761547	0.0790986	0.0012665	3.40095e-05	0.000662807	0.0768119	0.0745852
DDB1	-0.000290502	-0.0193721	0.00695925	-0.00567113	-0.0482428	-0.0976787	-0.0781646	-0.0162178	0.00230727	-0.0135917	0.026824	0.594922	-0.00459362	-0.0746954	-0.00916742
DDB2	-0.0297453	-0.0179382	0.0494391	0.00603204	-0.0426026	-0.106322	0.127866	-0.0554077	0.00413827	0.0184305	0.91121	0.674674	0.00194692	-0.00701946	-0.0109463
DDHD1	0.0430131	0.000833878	-0.0164313	-0.0247737	0.234133	0.0508852	0.128241	-0.0142643	0.0290847	0.157985	0.113533	0.387247	0.0006605	0.137753	0.0576018
DDHD2	0.0276017	0.0104803	-0.0773836	0.0172978	-0.0683185	0.101137	-0.00759004	-0.162396	-0.11767	-0.0377578	0.817436	0.0892143	-0.00550094	0.00840951	-0.105941
DDI1	0.0444857	-0.0391532	0.0167645	-0.0164979	-0.519701	-0.551713	-0.584128	-0.296673	-0.306161	-0.48325	6.61754e-06	0.0194351	0.00139978	-0.551847	-0.362028
DDOST	0.00916523	0.00291778	-0.0017022	0.000998162	-0.0438618	-0.0377653	-0.0970152	-0.0136474	-0.0242301	-0.043591	0.0780378	0.0672141	0.00284474	-0.0595475	-0.0271562
DDRGK1	0.00656821	-0.0123556	-0.0281762	0.0294327	0.22428	0.017864	0.0686032	0.0427193	0.0995431	0.0209737	0.230763	0.123703	-0.00113272	0.103582	0.0544121
DDT	0.0155833	0.0452105	-0.0239267	0.0217186	-0.0710835	0.0637111	0.0741615	-0.0115058	0.0499559	-0.00197072	0.888511	0.922069	0.0146464	0.022263	0.0121598
DDX1	0.0125959	-0.0108137	-0.00375397	0.00245431	-0.0131752	-0.00497334	0.00311626	-0.00732776	0.0244326	-0.0641183	0.487495	0.606394	0.000120619	-0.00501075	-0.0156712
DDX10	-0.000728652	0.00186749	-0.0167109	-0.00817346	-0.0906946	0.0304856	-0.0137937	0.00988367	-0.0314875	0.0461961	0.650451	0.595298	-0.00593637	-0.0246676	0.00819743
DDX11	0.011228	0.00515577	0.0155429	-0.013182	0.0295331	0.0810907	-0.0464249	0.101097	0.0405849	0.0788715	0.697797	0.0467535	0.00468615	0.0213996	0.0735179
DDX17	-0.00349383	0.000630536	-0.00902832	0.00565721	0.000460812	0.00241577	0.0109686	0.0109777	0.00717448	0.00778766	0.230234	0.0400678	-0.0015586	0.00461507	0.00864663
DDX18	-0.00276778	-0.000596522	0.00611434	-0.00509897	-0.00881569	0.0473713	0.03792	0.0309017	0.0592069	0.0283076	0.270901	0.0488986	-0.000587234	0.0254919	0.0394721
DDX19A	-0.106174	0.0332886	0.164588	-0.0892422	-0.0213955	-0.213753	-0.140783	-0.165563	-0.0240032	0.146468	0.195622	0.898507	0.000615299	-0.12531	-0.0143661
DDX19B	0.085596	-0.136027	-0.111058	0.141332	-0.121932	0.0467989	-0.219955	-0.120465	-0.066754	-0.0326916	0.416383	0.412059	-0.00503929	-0.0983626	-0.0733034
DDX20	0.028405	-0.0352154	-0.0475248	0.0106404	-0.0506581	0.0922234	0.0588633	0.0906217	0.0679643	0.0108479	0.419492	0.0855514	-0.0109237	0.0334762	0.056478
DDX21	0.0151623	-0.00755616	0.00253716	-0.0132582	0.0294662	-0.00972966	0.00176066	0.00164747	0.00845251	-0.00311804	0.587931	0.681554	-0.000778706	0.00716574	0.00232732
DDX23	-0.00283104	-0.00267655	-0.000657548	-0.00481703	-0.00862487	0.043337	0.0199689	0.0330942	0.0215325	0.040967	0.297378	0.0234769	-0.00274554	0.018227	0.0318645
DDX24	-0.0084129	0.0336948	-0.0314026	0.0161265	-0.0153602	0.0290047	-0.00376203	0.0357348	0.0469814	-0.00490145	0.969113	0.324311	0.00250146	0.00329418	0.0259382
DDX27	-0.00970319	0.00943701	-0.0251169	0.0228277	-0.0425835	-0.0148306	0.0106718	0.0306795	0.00974351	-0.0295046	0.470388	0.846954	-0.000638843	-0.0155808	0.00363949
DDX28	-0.031789	-0.0227147	0.0273636	0.0606674	-0.100975	0.0374469	-0.0512725	-0.080135	-0.00206139	-0.0806434	0.38166	0.133252	0.00838182	-0.038267	-0.0542799
DDX31	0.10167	0.0103634	-0.0640394	-0.0873422	0.211762	-0.0518355	-0.286787	-0.121572	-0.256054	-0.108292	0.846238	0.0670072	-0.00983704	-0.0422868	-0.161973
DDX39A	-0.00877249	0.0256803	-0.0232491	0.0358137	-0.100943	-0.0255453	-0.0457587	0.0275797	-0.0128018	-0.0276793	0.0802395	0.615734	0.00736809	-0.0574158	-0.00430045
DDX39B	-0.0119673	0.00132682	-0.0145857	0.0268643	-0.16613	-0.0941403	-0.0544296	-0.0183922	0.00312922	-0.131337	0.0741705	0.358654	0.000409523	-0.1049	-0.0488665
DDX3X	-0.036934	0.0147794	-0.00875541	-0.00236443	-0.0322196	-0.0875815	-0.0637187	-0.0841846	-0.0702818	-0.0554877	0.0565872	0.00620379	-0.00831861	-0.0611733	-0.0699847
DDX3Y	0.024542	-0.0223498	0.0132183	0.0104093	0.11921	0.016768	0.0330643	-0.000884543	0.098193	0.0708813	0.252606	0.229106	0.00645497	0.0563474	0.0560632
DDX4	-0.0184994	0.0376835	-0.0256792	0.0124682	0.0815062	0.193819	0.114684	0.137635	0.0443303	0.0493449	0.0435994	0.1122	0.00149327	0.130003	0.0771033
DDX41	-0.0349219	0.0309938	0.0306557	-0.012826	-0.0394157	0.00658793	-0.0209704	0.0336762	0.0265597	-0.0143975	0.35839	0.618387	0.00347542	-0.0179327	0.0152794
DDX42	-0.0190423	0.00405716	0.0126607	-0.00291306	0.0152167	0.0321233	-0.00456791	0.0337865	-0.00577308	0.00834382	0.290583	0.383005	-0.00130938	0.0142574	0.0121191
DDX47	-0.00264108	0.00588429	-0.00581278	-0.0469866	0.135794	0.0627275	0.080875	0.064549	0.107043	0.100768	0.0219551	0.00292871	-0.012389	0.0931321	0.0907866
DDX49	-0.0547299	0.0719616	-0.0360554	0.075852	-0.191552	0.0133299	-0.117555	0.0482396	-0.0558786	-0.121242	0.192762	0.398559	0.0142571	-0.0985923	-0.0429604
DDX5	-0.000975677	0.00327673	-0.0153072	-0.0118112	0.0162498	0.0222803	0.0245712	0.0398853	0.00907247	0.000420402	0.00396747	0.189921	-0.00620433	0.0210338	0.0164594
DDX50	-0.0644723	-0.00491934	0.0181485	-0.00898955	0.0498874	-0.0256417	0.11884	0.0300489	0.0813862	0.0617812	0.268537	0.0251631	-0.0150582	0.0476952	0.0577387
DDX51	0.0441679	-0.0912885	0.00113412	0.000464527	-0.0936379	-0.0263388	-0.0103252	0.014585	0.00392955	-0.0120409	0.44089	0.674451	-0.0113805	-0.043434	0.00215789
DDX52	0.0611388	0.0131744	0.03636	-0.0658202	0.0512971	-0.15706	-0.0489035	-0.0653726	-0.015103	-0.100824	0.416202	0.111656	0.0112132	-0.0515555	-0.0604331
DDX54	-0.0119553	0.00292175	0.00418915	-0.00646366	-0.0280134	0.0272397	0.0171815	0.0319746	0.0797462	-0.00406784	0.676979	0.250032	-0.00282701	0.00546926	0.0358843
DDX55	0.0626617	-0.0278841	0.00695606	-0.000961679	0.115696	0.0174131	0.085421	0.038824	0.139583	0.198961	0.152713	0.116794	0.010193	0.0728433	0.125789
DDX56	0.0339633	-0.0119973	0.0237678	0.00383055	0.00830446	0.0495252	0.014958	-0.00422262	0.0519582	-0.0320601	0.506748	0.807989	0.0123911	0.0242626	0.00522517
DDX58	0.00520178	-0.0364322	0.0313371	-0.015049	0.0846397	-0.196938	-0.075849	-0.0226314	0.038015	-0.18301	0.546394	0.514386	-0.00373558	-0.0627159	-0.0558754
DDX6	-0.0101959	0.00586312	-0.0114559	0.00572221	-0.0716471	0.0185321	-0.011031	-0.0231795	0.00225312	-0.0361959	0.552765	0.278956	-0.00251663	-0.021382	-0.0190408
DECR1	0.0040931	-0.0290122	-0.0449668	0.0376945	-0.119127	-0.102348	-0.135649	-0.0541639	-0.0485418	-0.0209667	0.00452046	0.181725	-0.00804784	-0.119041	-0.0412242
DECR2	-0.0303205	0.122607	-0.0206166	-0.073352	0.11241	0.0914556	0.114606	-0.00850935	-0.092309	0.0761807	0.0855928	0.909268	-0.000420514	0.106157	-0.00821255
DEGS1	-0.0286885	-0.0654357	0.148257	-0.0765225	0.413477	-0.0999898	-0.0820333	-0.177863	-0.171788	0.42764	0.678018	0.891456	-0.0055975	0.0771512	0.0259965
DEK	-0.0215406	-0.0293148	0.0362937	-0.0215306	-0.0940423	-0.0386841	-0.0667018	-0.0941233	-0.0290399	-0.0807349	0.0510392	0.0763354	-0.00902308	-0.0664761	-0.067966
DENND1A	0.0781533	0.0628275	-0.195786	-0.0146282	0.0463085	0.100096	0.0483463	0.188701	0.055184	-0.0492174	0.285804	0.421379	-0.0173584	0.0649169	0.0648892
DENND1B	-0.0632401	0.0965009	0.0758248	-0.108428	-0.0115063	0.177856	0.14008	0.193454	0.192998	-0.051564	0.248388	0.318969	0.000164343	0.102143	0.111629
DENND3	0.271343	-0.155634	-0.209957	0.0604433	0.196118	0.124587	0.288665	0.214765	0.0236732	0.10378	0.152035	0.372592	-0.00845118	0.203123	0.114073
DENND4B	0.181287	-0.0400541	-0.121729	-0.0252365	0.0308989	-0.0640141	-0.0183895	-0.13025	0.0522553	-0.0193339	0.833377	0.72569	-0.00143319	-0.0171682	-0.032443
DENND4C	-0.000859213	0.0387526	0.00895518	0.00793538	0.0339023	0.0166476	-0.0346638	-0.0183315	-0.0919712	0.0061481	0.734254	0.237445	0.013696	0.00529537	-0.0347182
DENND5B	-0.0206295	-0.112008	0.136015	-0.0338409	-0.0918265	0.0133315	-0.121426	0.155134	0.0521012	-0.145185	0.41291	0.798179	-0.00761598	-0.0666404	0.0206837
DENND6A	-0.0452926	0.0277217	-0.00734335	0.0172891	0.0673801	0.0376725	0.00192258	-0.0128876	-0.109739	0.0764468	0.199512	0.829431	-0.00190629	0.0356584	-0.0153934
DENR	0.00893821	-0.0157728	0.00315638	-0.00103564	-0.0603687	0.0261365	0.0426402	0.00183274	-0.000651687	-0.00852996	0.912856	0.844601	-0.00117846	0.00280265	-0.00244963
DEPDC1	-0.241028	-0.225642	0.504757	-0.236304	-0.678435	-0.464026	-0.538743	-0.705596	-0.519973	-1.08921	0.0645354	0.0344626	-0.0495545	-0.560401	-0.771594
DEPDC1B	0.0586031	0.136241	0.124264	-0.335783	0.102417	0.162128	-0.00312821	0.089915	0.254006	0.0672596	0.495127	0.321222	-0.00416862	0.0871389	0.13706
DEPDC7	0.0467583	-0.0381727	-0.007845	0.034662	0.0082095	0.0868312	-0.0977295	0.00883338	0.0215738	0.00323741	0.876779	0.913756	0.00885066	-0.000896267	0.0112149
DEPTOR	-0.0303958	0.112235	-0.141056	0.0622947	-0.0393289	0.0565056	0.0735363	0.0275269	-0.020906	-0.0428895	0.674435	0.840051	0.000769536	0.0302377	-0.0120895
DERA	0.024498	-0.0152788	-0.00320859	-0.0267905	0.0101871	-0.145859	-0.051933	-0.0271851	0.00934216	-0.031426	0.332744	0.541644	-0.00519495	-0.0625349	-0.016423
DERL1	0.114431	-0.168879	0.0645935	-0.024451	0.0858111	-0.36054	-0.0807812	-0.230336	-0.0750613	-0.115598	0.485516	0.138761	-0.00357635	-0.118503	-0.140332
DERL2	-0.0197414	0.0808836	-0.138223	0.0689347	-0.175959	-0.115461	-0.0464472	0.0347988	0.039327	0.0319975	0.139907	0.513771	-0.00203659	-0.112622	0.0353744
DESI2	0.00314558	-0.019556	0.0609223	-0.0421659	0.101518	-0.129048	0.0265905	-0.146004	-0.0500112	-0.0316835	0.990911	0.151174	0.00058649	-0.000313068	-0.0758994
DFFA	0.013671	0.00705467	0.0134733	-0.0234716	-0.0717463	-0.0955926	-0.142517	-0.0857107	-0.0307235	-0.10775	0.0225246	0.0619885	0.00268183	-0.103285	-0.0747282
DGAT1	-0.0473159	-0.0222589	0.0996263	-0.0715802	0.397998	0.0963178	0.469589	0.199919	0.168492	0.109423	0.088644	0.0151774	-0.0103822	0.321302	0.159278
DGCR14	-0.0275755	0.0177882	0.00908514	-0.0745176	0.0710276	0.0901275	0.0216716	0.048681	0.160984	0.0604986	0.0429261	0.0694582	-0.018805	0.0609422	0.0900546
DGCR8	0.0331401	0.0218426	-0.00926043	0.0177631	-0.00857459	-0.0124888	0.0780862	0.0035874	0.0894793	-0.104475	0.92709	0.760774	0.0158713	0.0190076	-0.00380261
DGKA	-0.0401549	0.00305592	-0.0160345	0.0532184	0.108511	0.00280874	0.0565908	0.0557622	0.0104741	-0.0193157	0.206359	0.620878	2.12256e-05	0.0559702	0.0156402
DGKD	0.0412279	-0.0659758	0.0703404	-0.047819	-0.0768341	0.0714766	0.0824707	0.0574429	0.0144401	0.0224745	0.692231	0.423282	-0.00055661	0.0257044	0.0314525
DGKE	0.100589	-0.261459	0.2604	-0.243765	0.185634	0.069882	0.0267687	-0.0657099	0.16221	0.261598	0.401215	0.380449	-0.0360591	0.0940949	0.119366
DGKQ	0.124747	0.0122841	-0.10864	-0.0145414	0.0731074	-0.150562	-0.00157574	-0.0573503	0.20188	0.0453909	0.733051	0.543969	0.00346231	-0.0263433	0.063307
DGKZ	0.000193575	0.0425961	-0.0820877	0.0481662	-0.124799	0.00756932	-0.0283856	-0.00532469	0.0652642	-0.153002	0.363529	0.672794	0.00221702	-0.0485386	-0.0310208
DGUOK	-0.0243522	-0.00319502	-0.117341	0.135088	-0.344328	-0.143131	-0.0420483	-0.00948486	0.0148291	-0.201338	0.18005	0.504278	-0.00244989	-0.176503	-0.0653314
DHCR24	0.0141534	0.051369	-0.0696597	0.0363056	-0.138386	0.0303244	-0.00641749	0.0229854	0.0246716	-0.0271765	0.481431	0.971179	0.00804207	-0.0381598	0.00682684
DHCR7	-0.0109147	-0.0244721	-0.0180251	0.0241289	-0.00224069	-0.0938099	-0.0538407	0.0390587	-0.00567136	0.0655881	0.243735	0.181614	-0.00732074	-0.0499638	0.0329918
DHDDS	0.065514	0.165019	-0.0951138	-0.133947	0.351217	0.313304	0.261343	0.141387	0.0610829	0.497603	0.0161686	0.218732	0.000367974	0.308621	0.233358
DHFR	0.00334301	0.0102991	-0.00756682	-0.0147333	-0.0292575	0.0210357	-0.0207115	0.011069	-0.0221169	-0.0122744	0.686552	0.65138	-0.00216451	-0.00964446	-0.00777408
DHODH	0.00311797	0.0146253	-0.0329866	0.00241508	-0.008267	0.0821043	0.0364526	0.0508133	0.0214988	0.0237841	0.261319	0.0535344	-0.00320707	0.0367633	0.0320321
DHPS	-0.0187286	0.00653767	-0.0428492	0.0236782	-0.141014	-0.0095718	0.0222083	0.072396	-0.00606538	-0.106243	0.561976	0.927097	-0.00784049	-0.0427925	-0.0133041
DHRS1	-0.0229721	0.00462838	-0.0602878	-0.0311364	-0.0637267	-0.0545936	-0.155725	0.0115258	-0.0201798	0.0183171	0.175399	0.147157	-0.027442	-0.0913485	0.00322104
DHRS11	-0.00427603	0.0562631	-0.0770195	0.0214549	-0.0313722	-0.025379	-0.0478156	0.0618858	-0.0703133	0.0474222	0.318876	0.797835	-0.000894383	-0.0348556	0.0129982
DHRS13	-0.0107672	0.056003	-0.0116805	-0.0231505	-0.107935	-0.184105	0.092876	-0.139854	-0.118505	-0.0355901	0.49371	0.064225	0.0026012	-0.0663877	-0.0979833
DHRS7	-0.0245223	-0.110325	0.0249691	0.00453231	-0.0577525	0.0152436	-0.0432458	-0.0370473	0.097795	-0.171886	0.954173	0.907071	-0.0263364	-0.0285849	-0.037046
DHRS7B	-0.149085	0.00682976	0.0759722	0.0411574	0.197949	0.245323	-0.0793367	0.0847571	-0.0682685	0.240741	0.341055	0.429578	-0.00628151	0.121312	0.0857432
DHX15	0.00937532	-0.00335435	0.000911697	-0.00581082	-0.00638245	-0.0250478	-0.0279917	-0.0339995	-0.0567593	-0.0572114	0.0768839	0.0120092	0.000280464	-0.0198073	-0.0493234
DHX16	-0.00480573	0.0129033	-0.00759151	-0.0093627	0.0119637	0.0225909	0.000921145	-0.0298239	0.0206218	0.0186641	0.152633	0.781071	-0.00221416	0.0118253	0.00315401
DHX29	-0.0131353	-0.0129528	-0.035205	0.030834	-0.126948	-0.0300244	-0.0837503	-0.0831983	-0.0246918	-0.155462	0.103518	0.156932	-0.00761477	-0.0802408	-0.0877839
DHX30	-0.0078193	-0.0147223	0.0227314	0.00430584	0.00755146	0.0204428	0.00709624	0.0189708	0.0121832	0.0365099	0.313507	0.10799	0.00112391	0.0116968	0.0225546
DHX32	-0.0581035	0.0272169	-0.0264271	0.0603857	-0.134204	-0.0313894	-0.169044	-0.326239	0.147355	0.106951	0.0918473	0.886258	0.000767998	-0.111546	-0.0239777
DHX33	-0.0718573	-0.0258863	0.0755188	0.0365494	0.0228428	0.00155776	0.0284989	0.00783342	0.0145201	0.153891	0.701863	0.396587	0.00358114	0.0176331	0.0587483
DHX34	-0.0722064	0.0625859	0.0187935	-0.0146408	-0.0493262	0.0968431	-0.0650327	0.0789262	0.0156067	-0.0382154	0.943937	0.670391	-0.00136696	-0.00583859	0.0187725
DHX35	-0.0169439	-0.0295635	0.0708774	-0.0089644	-0.00740972	-0.0491252	-0.0844126	-0.00324209	-0.0383578	0.00701143	0.172942	0.589492	0.0038514	-0.0469825	-0.0115295
DHX36	0.0179955	0.0213153	-0.0197534	0.00858925	-0.080812	-0.00884606	-0.000196143	0.00609906	0.0116274	-0.107219	0.282061	0.443483	0.00703667	-0.0299514	-0.0298308
DHX37	0.00479547	0.00375587	0.0077307	0.0104571	-0.0726543	0.0132947	0.0588036	-0.00748443	0.0514671	-0.0588913	0.874999	0.749874	0.00668478	-0.000185355	-0.00496955
DHX40	0.0105615	-0.0692294	0.0590017	0.00411418	0.0442541	-0.174668	-0.00270636	-0.152743	-0.166812	0.0438207	0.576062	0.303889	0.001112	-0.0443733	-0.0919115
DHX57	-0.0188892	-0.0062136	0.0320637	-0.000449804	-0.0236938	-0.0187354	0.0674588	0.0116874	0.0311545	-0.0126505	0.847185	0.637261	0.00162777	0.00834321	0.0100638
DHX8	0.0166248	0.0150366	-0.0091173	-0.0504231	-0.0599984	0.0316181	0.0460709	-0.0380344	0.0157673	-0.00297161	0.749932	0.950811	-0.00696975	0.00589688	-0.00841289
DHX9	-0.000160369	0.00270436	-0.00471086	-0.00229212	-0.0309493	-0.0575514	-0.0387733	-0.0285331	-0.0131791	-0.0280308	0.0305183	0.0379628	-0.00111475	-0.0424247	-0.0232477
DIABLO	0.00684742	-0.0138666	0.0163275	-0.00777309	0.026504	-0.0820048	0.0015777	-0.146008	0.0147743	0.058771	0.63496	0.732157	0.000383802	-0.0179744	-0.0241541
DIAPH1	-0.00770469	0.00310499	0.00203073	0.0169964	0.00908894	0.0536657	0.0698085	-0.00266288	0.0521742	0.00716231	0.146657	0.464891	0.00360685	0.0441877	0.0188912
DIAPH2	-0.0721867	0.025131	-0.0491139	0.0850124	0.0386894	-0.15223	-0.0321143	-0.198356	-0.103577	-0.237373	0.531913	0.0244141	-0.00278931	-0.0485516	-0.179769
DIAPH3	0.00472197	-0.00254366	-0.052748	-0.0143402	-0.022942	0.0161237	0.0637489	0.0220651	-0.00891201	-0.035649	0.298568	0.69872	-0.0162275	0.0189769	-0.00749864
DICER1	0.0211345	-0.0028937	-0.0243574	0.0147031	-0.0388657	-0.00212972	-0.00735932	0.0308797	0.0222219	0.000597909	0.292641	0.299311	0.00214662	-0.0161182	0.0178998
DIDO1	-0.0256753	-0.00340324	0.0207845	-0.0176816	0.00276082	0.0478121	0.0178534	0.040055	0.0451562	0.0460737	0.1524	0.0143892	-0.0064939	0.0228088	0.0437616
DIEXF	-0.0100073	0.0271174	-0.0186401	-0.00841829	-0.00824019	0.101554	0.124291	0.0507264	0.0445988	0.101219	0.203044	0.0405363	-0.00248707	0.0725348	0.0655149
DIMT1	0.0589623	-0.0552658	0.0332116	-0.0230606	0.0848903	0.119287	0.14334	0.026893	0.0760781	-0.00325563	0.0163856	0.431538	0.00346189	0.115839	0.0332385
DIP2A	-0.0806593	-0.0451519	0.106567	0.00289897	-0.166717	0.079427	0.0366354	0.078911	-0.0452196	-0.0620586	0.89091	0.932729	-0.00408636	-0.0168848	-0.00945574
DIP2B	0.0318347	-0.000554639	-0.0540325	0.0012926	-0.095994	-0.048329	-0.107854	-0.0632788	-0.0243473	-0.0289189	0.0290266	0.184321	-0.00536496	-0.0840591	-0.0388483
DIP2C	-0.000703294	-0.204534	0.0603452	0.107733	-0.0640188	-0.0797978	0.178739	-0.0910201	-0.01528	0.0459514	0.855533	0.89729	-0.00928986	0.011641	-0.0201163
DIRC2	0.126199	0.0132361	-0.0194917	-0.105043	-0.2232	-0.0702156	-0.15676	0.0159775	-0.0436806	-0.320412	0.0656438	0.374586	0.00372512	-0.150059	-0.116038
DIS3	0.00396088	0.00690173	0.0096746	0.0373239	0.102984	-0.0400596	-0.0978604	-0.00869496	0.0106666	0.0970903	0.705526	0.629503	0.0144653	-0.0116454	0.0330207
DIS3L	-0.0570278	-0.0390306	0.110637	-0.0385017	0.125387	-0.18445	0.0403373	0.0846317	0.0985588	0.0573972	0.998102	0.111765	-0.00598069	-0.00624194	0.0801959
DIS3L2	0.00958642	0.00735588	0.0196743	0.00575967	-0.0240775	-0.0180742	0.0328012	0.0224088	0.0542185	0.0361654	0.528194	0.08636	0.0105941	-0.00311682	0.0375976
DKC1	-0.0100188	-0.029597	0.0400681	-0.0176854	0.0853199	-0.0277045	0.0380047	-0.0922196	-0.0164606	0.120122	0.393764	0.909471	-0.00430829	0.0318733	0.00381405
DLD	0.0119372	0.0299544	-0.0221572	-0.0102799	-0.0722586	-0.0778456	-0.129674	-0.00554276	-0.0521126	0.0063562	0.0150211	0.417175	0.00236364	-0.0932595	-0.0170997
DLG1	-0.0105135	0.0255906	0.00446595	-0.0187014	-0.0104775	-0.0301744	-0.0206775	-0.0440523	-0.0205404	0.0113698	0.131343	0.401456	0.000210388	-0.0204431	-0.017741
DLG2	0.0454156	-0.0372842	-0.0426886	0.0391023	-0.0148813	-0.0475819	-0.0116622	0.0400632	-0.0413698	-0.0545598	0.38078	0.628832	0.00113628	-0.0247085	-0.0186221
DLG3	0.0676675	-0.076688	0.101155	-0.0933833	0.250971	-0.216668	-0.13795	-0.268589	-0.0683191	0.191171	0.839895	0.759863	-0.000312151	-0.034549	-0.048579
DLG5	0.012651	0.0117477	-0.0239844	0.00763522	0.0254437	0.0432816	0.0437607	0.107892	0.0716358	-0.0164589	0.0212512	0.289958	0.0020124	0.0374953	0.0543563
DLGAP4	-0.00891223	-0.0520579	0.0112565	0.0630135	0.0888533	0.101335	0.0452501	0.0409127	0.115928	-0.000181362	0.0512041	0.306981	0.00332495	0.0784796	0.0522196
DLGAP5	-0.00349565	0.0229554	-0.0133733	-0.00557053	-0.00315321	0.022734	-0.0139941	-0.00369255	-0.0251186	-0.0164608	0.903843	0.190675	0.000128981	0.00186223	-0.0150907
DLST	0.00178746	-0.0094869	-0.0248286	0.00930509	0.00499498	0.0338749	-0.00499102	0.0354273	0.0146647	-0.0158817	0.291217	0.377458	-0.00580574	0.0112929	0.0114034
DLX1	0.0961426	-0.0716335	0.0449956	-0.0665065	0.129642	0.0929132	-0.0217653	0.316286	-0.283796	0.260192	0.336909	0.66624	0.000749545	0.0669299	0.0975606
DLX2	0.0265655	0.0371716	0.098735	-0.169766	-0.0278221	0.150059	0.0358164	0.00514559	0.147129	-0.186335	0.516426	0.93738	-0.00182354	0.0526846	-0.0113535
DLX3	0.303979	-0.254639	-0.120107	0.0289452	0.166337	0.134533	-0.158335	0.0582329	-0.733817	-0.250036	0.729037	0.332517	-0.0104555	0.0475118	-0.30854
DMAP1	0.0113496	-0.0352348	0.121051	-0.0613337	0.141071	-0.0146638	0.13873	-0.0135321	-0.00766795	0.200375	0.289047	0.571898	0.00895798	0.088379	0.059725
DMTF1	0.0727767	-0.0301799	0.058917	-0.0971548	0.000695271	0.116788	0.0881677	0.0926767	0.125357	-0.0351767	0.259522	0.393771	0.00108975	0.0685502	0.0609523
DMWD	-0.0869728	0.294378	-0.162028	-0.0544148	0.261626	-0.0802553	-0.0655036	-0.225019	-0.0570649	0.0420943	0.798072	0.569995	-0.00225931	0.0386225	-0.0799964
DMXL1	0.00998997	0.028939	-0.0170544	-0.0124138	-0.0355062	0.00847111	0.0129873	0.0260914	0.10485	-0.0590529	0.727508	0.696111	0.00236519	-0.0046826	0.0239629
DMXL2	-0.00980597	0.0439047	-0.124435	0.142255	0.0920342	0.113903	0.0625508	0.181059	0.080656	0.201498	0.265333	0.0902217	0.0129797	0.089496	0.154404
DNA2	-0.0120793	-0.0215346	-0.00555138	0.0417475	-0.0387821	0.080282	-0.0746126	0.0744833	-0.0799948	-0.0454904	0.830279	0.747875	0.00064556	-0.0110376	-0.0170006
DNAAF2	-0.0151178	0.0531517	-0.0288715	0.00019338	-0.104865	-0.0239119	-0.092708	-0.0137482	-0.0947508	-0.0497469	0.0715489	0.133726	0.00233894	-0.0738282	-0.0527486
DNAAF5	0.0232963	-0.00493758	0.0134499	-0.0287825	0.0337939	0.00152657	-0.0212023	-0.00640061	-0.0219784	0.00634212	0.850675	0.590295	0.000756517	0.00470605	-0.00734563
DNAH3	-0.744122	0.230936	-0.399729	0.529894	0.82106	0.742879	0.484417	0.875906	0.560388	0.635028	0.0696023	0.0681737	-0.0957554	0.682785	0.690441
DNAJA1	0.0103172	-0.0199446	0.0242945	-0.0260207	0.0437317	-0.0746294	-0.0693169	-0.0495579	-0.102338	0.0661283	0.517052	0.660132	-0.00283841	-0.0334049	-0.0285893
DNAJA3	-0.0273574	0.0116532	-0.0166497	0.0431303	-0.0156288	-0.141206	-0.041809	-0.00728673	0.0380705	-0.13471	0.204904	0.551202	0.00269412	-0.0662147	-0.0346421
DNAJB1	0.00977235	0.00288126	-0.0132175	0.0158893	0.00671637	0.0020804	0.0171123	0.00820714	0.0351558	0.00597324	0.559858	0.330888	0.00383135	0.00863635	0.0164454
DNAJB11	-0.026552	0.0158249	0.013729	-0.0042945	0.0245971	-0.0298372	-0.0608094	-0.0276007	-0.0146566	0.0270916	0.485531	0.819632	-0.000323149	-0.0220165	-0.00505523
DNAJB12	-0.0618352	0.00767037	0.0273813	0.0118128	0.115022	-0.0802556	-0.104078	-0.0708278	-0.132734	0.209925	0.810446	0.961084	-0.00374266	-0.023104	0.00212096
DNAJB14	0.00394587	-0.0786726	-0.00537237	0.0332815	-0.0998578	-0.0787461	-0.127153	0.00233577	0.0503903	-0.0620984	0.025077	0.842117	-0.0117044	-0.101919	-0.00312411
DNAJB2	-0.0392333	-0.0229766	0.0672518	-0.00559263	-0.0222456	-0.0611383	0.0713586	-0.0253484	0.00969735	0.0864585	0.937394	0.590367	-0.000137652	-0.00400844	0.0236025
DNAJB4	0.00382208	-0.006034	-0.025024	-0.00674829	-0.0766235	0.0651737	0.0396278	0.0666527	0.0406664	-0.105779	0.722707	0.882521	-0.00849606	0.00939266	0.00051346
DNAJB5	-0.336865	0.184491	0.144924	-0.056388	-0.121834	0.0519599	-0.189941	-0.109139	0.123765	-0.149779	0.63518	0.850614	-0.0159593	-0.0866052	-0.0450512
DNAJB6	0.00352852	0.0650047	0.0367051	-0.0851026	0.0843504	-0.055312	-0.0653198	-0.0522642	6.32838e-05	-0.034762	0.784438	0.396218	0.00503392	-0.0120938	-0.0289876
DNAJC1	-0.0399174	-0.00959206	0.00185735	0.0833686	0.0375657	0.119803	0.111917	0.0438493	0.0667228	0.00447888	0.083658	0.401006	0.00892911	0.089762	0.0383503
DNAJC10	-0.0219053	0.0693852	-0.00122842	-0.0221421	-0.0236114	-0.0689682	-0.107093	-0.105225	-0.19452	-0.0258161	0.0806868	0.127481	0.00602735	-0.0665574	-0.10852
DNAJC11	0.0012539	0.0247541	-0.041777	0.00961314	-0.118984	-0.154854	-0.119535	-0.0570221	-0.0236649	-0.0424467	0.000928195	0.0719776	-0.00153898	-0.131124	-0.0410446
DNAJC13	-0.0129286	0.0310266	-0.0123199	0.000810936	-0.0189771	0.0214098	-0.0170896	-0.00971142	0.00958663	-0.0184992	0.714982	0.578231	0.00164726	-0.00488563	-0.00620801
DNAJC16	-0.197248	-0.325953	0.39644	-0.033676	1.17983	-0.0981346	0.140004	0.0308518	0.194429	1.28642	0.376783	0.300715	-0.0401091	0.407234	0.503899
DNAJC17	-0.0434827	0.0799414	0.0075806	-0.136315	-0.21481	-0.0597517	-0.118278	-0.096257	-0.0623035	-0.0465716	0.155547	0.402039	-0.0230688	-0.130946	-0.0683774
DNAJC18	0.381489	-0.0625857	-0.415737	0.0368962	-0.181458	0.210257	0.0462619	0.257202	0.176906	0.0967105	0.849144	0.331987	-0.0149845	0.0250203	0.17694
DNAJC19	-0.0949015	0.0928248	-0.0269263	0.0441081	-0.308521	0.0695622	-0.179172	0.139125	-0.202912	-0.0625316	0.326271	0.701134	0.00377626	-0.139377	-0.042106
DNAJC2	-0.0140644	0.005852	0.0143409	-0.00845452	0.0477051	-0.0699548	-0.0442844	-0.0796522	-0.0162595	0.110198	0.608952	0.932691	-0.000581497	-0.022178	0.00476219
DNAJC21	-0.00732761	0.00213057	0.0230738	-0.00546781	0.0772683	0.0877975	0.0757423	0.0508958	0.0497337	0.0799823	0.000362274	0.0101111	0.00310223	0.0802694	0.0602039
DNAJC25	0.0163341	0.0533464	0.0725747	-0.128365	0.100039	0.0401514	-0.0381372	0.00153348	0.141601	0.118475	0.635562	0.241414	0.00347267	0.0340176	0.0872033
DNAJC28	0.0629897	0.027837	-0.124294	0.0508	0.0440338	-0.0464817	0.0721189	-0.0169605	0.0323276	-0.0263162	0.750928	0.873827	0.00433324	0.0232236	-0.00364971
DNAJC3	-0.00833594	0.0174737	0.0185949	-0.0199417	0.0473583	0.0558924	0.0838473	0.0677718	0.0619289	-0.0560207	0.0114573	0.635116	0.00194775	0.062366	0.02456
DNAJC30	0.0262033	-0.0183624	0.0365881	-0.0293111	0.0235062	-0.0539769	-0.132875	-0.0293413	0.0352252	-0.041807	0.326184	0.616178	0.00377948	-0.0544485	-0.0119744
DNAJC4	0.022652	0.0421356	-0.00160516	-0.0505051	0.06081	0.0967798	0.327873	0.0382261	0.0862704	-0.0139237	0.193225	0.39518	0.00316931	0.161821	0.0368576
DNAJC5	0.0122231	-0.0375911	0.00120271	0.0432297	0.0493258	0.124452	0.126679	0.0939257	0.102683	0.00820425	0.0397265	0.156369	0.00476612	0.100152	0.0682709
DNAJC6	-0.0457563	0.016504	0.0340583	0.0149638	-0.0177746	-0.0842528	-0.061072	0.0203747	-0.0378314	0.117523	0.0779339	0.60532	0.00494243	-0.0543665	0.0333553
DNAJC9	0.0274637	-0.0173699	0.0102382	-0.0197965	-0.0146962	-0.0528836	0.0157751	-0.0128236	-0.0451738	-0.0782732	0.497854	0.11968	0.000133873	-0.0172683	-0.0454235
DNASE2	-0.20279	0.168952	-0.189564	0.179042	-0.287731	0.189156	-0.114706	0.141796	-0.288487	0.0185731	0.74946	0.858119	-0.0110902	-0.0710935	-0.0427062
DNLZ	-0.130798	-0.112373	-0.301145	0.413554	-0.0409939	0.0111743	0.0679662	-0.0734685	0.0492698	0.0957538	0.791036	0.747529	-0.0326905	0.0127155	0.0238517
DNM1	-0.0167019	-0.0770784	0.0283279	-0.0419751	0.17881	0.214329	0.174	-0.0123385	0.157043	0.0524371	0.000594515	0.191619	-0.0268569	0.189046	0.065714
DNM1L	-0.00786491	-0.0147852	0.00206338	-0.00078303	-0.0392055	-0.0134897	-0.0442184	-0.0177976	-0.0274283	-0.0238012	0.0894288	0.0134385	-0.00534245	-0.0323045	-0.023009
DNM2	0.00988197	-0.00765002	0.0246858	-0.00952694	0.0692654	0.0365852	0.0306674	0.0426174	-5.85848e-05	0.038662	0.0508641	0.236803	0.00434772	0.045506	0.0270736
DNMBP	0.0184362	0.0526403	-0.0518845	-0.041536	-0.00451835	0.139615	0.00914897	0.0431126	0.0277265	-0.0664653	0.376223	0.875984	-0.00558597	0.048082	0.00145794
DNMT1	-0.00395823	0.00353823	-0.012221	0.0126021	-0.027241	-0.0316436	-0.0408003	0.0142682	-0.0130294	-0.0187191	0.0041388	0.6463	-9.71764e-06	-0.0332283	-0.00582676
DNMT3A	-0.0558112	0.054893	-0.0518183	0.0350601	-0.145414	0.0139611	-0.0622023	-0.00976777	0.091508	-0.110034	0.338075	0.943352	-0.0044191	-0.0645519	-0.00943136
DNMT3B	-0.119804	0.040859	0.0856097	-0.0279604	-0.0195345	-0.222211	-0.103905	-0.000248886	-0.0163603	0.106964	0.209756	0.575288	-0.00532383	-0.115217	0.0301182
DNPEP	-0.00462732	0.0268421	-0.00590922	-0.0333301	-0.00250293	-0.0486007	0.0444219	0.00908695	0.0350662	-0.0437527	0.949777	0.877448	-0.00425614	-0.00222722	0.000133485
DNTTIP1	0.0124443	-0.00102874	-0.0715325	0.0154041	-0.026241	0.0428635	0.0244072	0.0296994	-0.0330518	-0.00601721	0.433112	0.780244	-0.0111782	0.0136766	-0.0031232
DNTTIP2	-0.0368009	-0.0355248	0.0232544	0.00871764	0.0381255	0.0180968	0.023517	-0.0172295	-0.00775802	0.04922	0.0926501	0.520441	-0.0100884	0.0265798	0.00807749
DOCK1	-0.0304816	0.0280882	-0.00770339	0.0136772	-0.0336074	0.0300363	-0.00584979	0.0189189	0.0132211	0.0762914	0.866363	0.222219	0.000895081	-0.00314031	0.0361438
DOCK10	-0.0687726	-0.0156605	0.0246073	-0.0128145	-0.159745	-0.0780767	-0.150018	-0.107509	-0.224219	-0.0626965	0.025694	0.128727	-0.0181601	-0.12928	-0.131475
DOCK11	-0.0585421	0.114501	-0.0683313	0.044082	-0.0214086	-0.0982479	0.079356	0.0287346	0.00452436	-0.0555118	0.76602	0.773973	0.00792737	-0.0134335	-0.00741761
DOCK5	-0.0628168	0.00244929	0.00610842	0.0976369	-0.054772	0.104476	0.0315487	-0.0842978	-0.0169429	-0.0176873	0.788857	0.262355	0.0108445	0.0270843	-0.0396426
DOCK7	0.00860178	-0.00647169	0.00269325	0.00410024	0.0449142	0.060798	-0.012251	-0.033601	-0.0178601	0.133335	0.321514	0.684282	0.00223089	0.0311537	0.0272912
DOCK8	0.119075	-0.0511669	0.0120263	-0.0779729	0.12193	0.0518363	0.0594545	-0.0479637	-0.0166241	-0.0740219	0.185657	0.377889	0.000490435	0.0777403	-0.0462033
DOCK9	-0.00597645	0.00300306	0.0150355	-0.0011077	-0.0182999	-0.056494	0.0086221	-0.00389175	0.0188182	-0.0433202	0.318504	0.574495	0.00273861	-0.0220573	-0.00946459
DOHH	-0.000453019	0.0363069	-0.0184887	0.017559	-0.133413	-0.0277237	0.00525058	-0.017571	0.065127	-0.128381	0.281073	0.592395	0.00873103	-0.0519621	-0.0269418
DOK2	0.0838533	0.00633962	-0.12988	0.0892995	-0.289652	0.236668	0.130051	0.141001	0.263911	-0.495159	0.943253	0.874894	0.0124032	0.025689	-0.0300824
DONSON	0.0256351	0.09073	-0.130935	0.00743836	-0.129344	-0.0229661	0.104696	-0.00129051	0.0472475	-0.123372	0.872628	0.742751	-0.00178282	-0.0158714	-0.0258049
DOPEY2	0.0254022	-0.0312231	0.0172353	0.000834323	-0.00459928	0.0191324	0.039505	-0.0737325	0.118135	0.0687184	0.442579	0.611167	0.00306221	0.0180127	0.0377071
DOT1L	0.0311145	0.0189181	-0.116566	0.0899451	0.143167	0.0989011	0.0593121	0.094571	-0.0498336	-0.0272209	0.123115	0.999831	0.00585282	0.10046	0.00583887
DPCD	0.00815489	0.00600463	-0.0181891	0.00406192	-0.138713	0.036682	-0.0740332	0.034802	0.0680483	-0.0387435	0.370249	0.570428	8.07709e-06	-0.0586882	0.0213689
DPF1	0.19643	-0.1698	0.0189124	0.0437459	0.0770448	0.107658	0.285092	0.0272066	0.137564	0.0554302	0.234136	0.567068	0.022322	0.156598	0.0734003
DPF2	-0.0266208	0.0648694	0.0139503	-0.081368	0.0733465	0.112248	0.106986	0.0483754	0.123617	0.127368	0.0362942	0.0449589	-0.00729226	0.0975269	0.0997868
DPH1	-0.0916988	0.026386	0.034191	0.0251942	-0.0383696	-0.150119	-0.360961	-0.150057	-0.226091	-0.125138	0.186697	0.0127791	-0.00148189	-0.18315	-0.167095
DPH2	0.0306703	-0.00823926	0.0232229	0.00335006	-0.0645802	-0.0481789	-0.0537903	-0.0913572	0.13786	0.0394482	0.00180144	0.82872	0.012251	-0.0555165	0.0286502
DPH5	0.075349	0.0323774	0.0715563	-0.107273	0.184435	0.0295369	0.0315008	0.0243539	0.0491518	0.226502	0.389768	0.349741	0.0180024	0.0818241	0.100003
DPH6	-0.00997696	-0.0072982	-0.0647724	0.0091177	0.077194	0.0272136	0.0625748	0.122311	-0.0324687	-0.0383274	0.0201817	0.576364	-0.0182325	0.0556608	0.0171717
DPH7	0.0419501	0.0498533	-0.0538618	-0.0240622	0.00498805	-0.0412967	-0.0279894	0.0551462	0.0464722	0.00488225	0.431216	0.332758	0.00346985	-0.0214327	0.0355002
DPM1	0.0118651	0.0292455	-0.0123714	-0.0316556	0.055738	0.150287	0.122624	0.0752951	0.0843399	0.0219043	0.0400278	0.0642359	-0.000729129	0.10955	0.0605131
DPM3	0.06513	-0.000409653	-0.0296383	-0.0478925	-0.167561	-0.138262	-0.169004	-0.0129355	0.0593639	-0.0385465	0.00473626	0.88603	-0.00320262	-0.158276	0.00262732
DPP10	0.120553	-0.174184	0.126545	-0.0946396	0.218394	0.112235	0.210794	0.0143192	0.284341	-0.0177267	0.0887483	0.461615	-0.00543143	0.180474	0.0936444
DPP3	0.00648447	0.00403523	-0.00405143	-0.00580029	0.00868187	-0.0209216	-0.0150241	-0.0286972	-0.0513681	0.0151819	0.417573	0.380607	0.000166996	-0.00908792	-0.0216278
DPP4	-0.022808	0.054049	-0.248586	0.190978	-0.300202	0.240105	-0.102908	0.000149896	-0.246302	-0.202663	0.809175	0.284245	-0.00659167	-0.054335	-0.149605
DPP7	0.0238294	0.003598	-0.0875191	0.0512566	0.0351332	0.0328982	0.0932144	0.0527412	0.202646	-0.100417	0.182849	0.609068	-0.00220876	0.0537486	0.0516567
DPP8	0.0898386	0.0140823	0.0173523	-0.108419	-0.040256	0.00657155	0.0522924	-0.00593552	-0.0213203	-0.0907185	0.953851	0.424258	0.00321354	0.00620264	-0.0393247
DPP9	0.010036	-0.0448989	0.0579502	-0.0245968	0.045242	-0.153257	-0.115243	-0.16869	-0.0788779	-0.0523959	0.349318	0.0833561	-0.00037739	-0.0744194	-0.0999879
DPY19L1	-0.0855725	0.0779691	-0.0960615	0.17014	-0.269633	0.0525588	-0.255623	0.177874	-0.266826	0.0229508	0.241428	0.808017	0.0166187	-0.157565	-0.0220005
DPY19L3	0.0636927	-0.0221656	0.00867772	-0.0407643	0.249869	0.191011	-0.0165036	0.0888913	0.180355	-0.0853288	0.221889	0.533458	0.00236012	0.141459	0.0613059
DPYSL2	-0.0261127	0.00417657	0.0168019	-0.00520809	0.0211869	-0.00155549	-0.0275971	0.02983	0.0210848	-0.0118394	0.996903	0.374683	-0.00258557	-0.00265522	0.0130251
DPYSL3	-0.0257375	-0.00769335	-0.0535645	0.0793435	-0.00208514	0.0980381	0.0576496	-0.256819	0.228348	-0.0845947	0.252732	0.826425	-0.00191296	0.0512008	-0.0376885
DPYSL5	-0.00183201	0.00234256	-0.0292005	-0.0109107	-0.228787	-0.0939014	-0.0504466	-0.0505138	-0.0354358	-0.257522	0.164584	0.281221	-0.00990016	-0.124378	-0.114491
DR1	-0.0136578	0.0460172	-0.0282436	-0.00896974	-0.0669313	0.125577	0.0338121	0.00303166	-0.0328326	-0.031484	0.628478	0.382719	-0.00121349	0.0308194	-0.0204283
DRAP1	-0.0318397	0.0207655	0.0198356	-0.00712862	0.103934	-0.0291708	0.00676479	-0.0128432	0.0633324	-0.0142678	0.576735	0.71048	0.000408183	0.0271761	0.0120738
DRD4	-0.148836	0.0931081	-0.023593	0.0668908	-0.0275603	0.0606046	0.130719	-0.0556872	-0.0614087	0.0337337	0.455092	0.711791	-0.0031075	0.0545877	-0.0277874
DRG1	0.00603278	0.0244811	-0.00728068	-0.00775156	-0.0375428	0.00841204	-0.0107233	-0.00790265	0.0238038	-0.0277276	0.338466	0.6736	0.00387042	-0.0132847	-0.00394215
DRG2	0.00701549	0.00383499	-0.0102229	0.0161139	-0.100877	-0.017607	-0.0283457	0.0348353	0.0178931	-0.145302	0.17467	0.604375	0.00418539	-0.0489434	-0.0308577
DROSHA	0.0252331	0.0272288	-0.049613	0.000267632	0.0588743	0.114501	0.200782	0.0658311	0.146058	-0.0182854	0.0774587	0.310613	0.00077912	0.124719	0.0645345
DSC2	-0.0347972	0.0956586	-0.0455493	-0.00589992	-0.2098	-0.288492	-0.284144	-0.207131	-0.10168	-0.365378	0.00138229	0.080277	0.00235302	-0.260812	-0.224729
DSC3	-0.0206296	-0.0747005	-0.0115154	0.0954985	0.0343922	-0.0110014	0.0694349	0.161249	0.0282931	0.213337	0.464768	0.112454	-0.00283676	0.0309419	0.134293
DSCC1	0.00246125	0.00781517	-0.00918034	0.0179681	0.0649501	0.11023	0.122004	0.0882322	0.0243367	-0.0439683	0.0233599	0.68344	0.00476605	0.0990615	0.0228669
DSCR3	-0.0478013	-0.0206276	-0.0097872	0.0125569	-0.114064	0.0250067	-0.0770702	0.037391	-0.0427566	-0.0477884	0.451455	0.968554	-0.0164148	-0.0553757	-0.017718
DSG2	0.0214292	-0.010561	-0.00103632	0.0005002	0.0266739	0.0278639	-0.0470805	-0.0120973	0.00897309	0.0618497	0.997284	0.526146	0.00258302	0.00248581	0.0195752
DSN1	-0.0270171	0.00438148	0.0235235	0.00589798	-0.0107385	0.113526	0.11253	0.0552392	0.0390781	-0.0784069	0.227007	0.940583	0.00169647	0.0717723	0.00530348
DSP	-0.0014483	-0.00180422	0.00664227	-0.00436806	0.0228345	0.0233075	0.0438455	-0.00363324	0.000736216	0.00935778	0.0369037	0.626076	-0.000244577	0.0299959	0.00215359
DST	-0.000792873	0.00966238	-0.00778323	0.00440875	0.00465633	0.0284911	0.0233764	0.0196145	0.00774883	-0.00251025	0.119738	0.412873	0.00137376	0.0188413	0.00828437
DSTN	0.0169078	-0.0206056	0.0204405	-0.011071	-0.0918283	-0.168098	-0.12643	-0.0982367	-0.223099	-0.138478	0.0143779	0.0436654	0.00141793	-0.128785	-0.153271
DSTYK	0.0104825	-0.00192997	-0.0116915	0.0088365	-0.121946	0.0527769	-0.0064675	-0.0370315	0.0686335	-0.0297007	0.65598	0.983695	0.00142439	-0.0252121	0.000633764
DTL	-0.111879	0.085156	-0.108403	0.10625	-0.140527	0.0381817	-0.0190474	0.12173	-0.0984024	0.0849286	0.693407	0.654595	-0.00721908	-0.0404643	0.0360855
DTNA	0.0291496	0.0315746	-0.0691232	0.0691061	-0.0749915	0.0929724	0.0245799	0.0666045	0.0495792	0.00160151	0.987111	0.527448	0.0151768	0.0141869	0.0392618
DTNBP1	-0.00649527	0.0119836	-0.0402629	0.0377318	-0.0743312	-0.130193	-0.0508198	-0.00350346	-0.143541	-0.0209441	0.0427487	0.32714	0.000739314	-0.0851146	-0.0559961
DTWD1	0.0603749	0.0264227	0.0245304	-0.126829	-0.334892	-0.173849	-0.061319	0.0102901	-0.15718	-0.109878	0.126608	0.272141	-0.00387531	-0.19002	-0.0855892
DTWD2	0.00724199	-0.0384755	-0.0204051	0.0387683	-0.045349	-0.0793037	-0.039264	-0.086195	-0.0401019	-0.143752	0.0581692	0.0795203	-0.00321758	-0.0546389	-0.0900162
DTX2	0.0126338	0.0474191	-0.0604731	0.0115698	-0.181358	0.198475	-0.0504993	0.079613	0.0533761	-0.148042	0.913002	0.92557	0.00278742	-0.0111276	-0.00501763
DTX3	0.0614472	-0.28681	0.201316	-0.0365452	-0.0475006	-0.248386	0.174855	0.183473	0.255249	0.177619	0.881701	0.119065	-0.015148	-0.0403437	0.205447
DTX3L	0.0423222	0.0309177	-0.0700622	0.00539424	-0.0481165	0.0540394	-0.0995064	-0.0835883	-0.149177	-0.06898	0.561973	0.0347188	0.00214297	-0.0311945	-0.100582
DTYMK	0.0150358	-0.0267766	0.0443289	-0.00359315	0.0145464	-0.0451017	0.0111559	-0.055637	0.0239295	-0.0621431	0.604468	0.304168	0.00724876	-0.00646644	-0.0312835
DUS1L	0.374151	0.00652541	0.0350205	-0.478201	0.147608	0.190059	-0.314098	-0.211456	0.104615	0.167957	0.925399	0.871437	-0.0156259	0.00785659	0.020372
DUS2	-0.0363516	0.0593342	-0.0104716	0.0349537	0.0158402	0.0424469	0.0612852	0.0134837	0.0260964	0.0732488	0.32262	0.404047	0.0118662	0.0398574	0.0376096
DUS3L	-0.00259833	0.0139818	0.0234938	0.0389948	-0.118834	0.0247337	0.0477343	0.0650392	0.0245765	-0.0271176	0.58354	0.939273	0.018468	-0.0154555	0.0208327
DUSP11	-0.00777058	0.0550447	-0.0655139	-0.0175405	0.00299896	-0.0107716	-0.105435	-0.0108131	-0.0497747	-0.120204	0.532528	0.271715	-0.00894507	-0.0377358	-0.0602638
DUSP12	-0.0324626	-0.00124595	-0.12373	0.145126	-0.280587	0.153994	-0.124549	0.224024	-0.0772042	0.0163813	0.605089	0.617138	-0.00307826	-0.0837138	0.0544005
DUSP16	0.0249299	-0.0139128	-0.0771279	0.0689927	-0.14401	-0.14409	-0.15318	-0.265493	0.00273528	-0.00250712	0.0169807	0.424712	0.000720485	-0.147094	-0.0884217
DUSP23	0.00192406	-0.0573067	-0.0238973	0.071279	-0.0399671	-0.121746	-0.1705	-0.0987408	-0.107187	-0.209558	0.0827825	0.0371431	-0.00200022	-0.110738	-0.138495
DUSP3	-0.023823	-0.0692176	0.0558937	0.00993802	0.115695	-0.0242322	0.0353773	-0.0623511	-0.0791853	0.0896743	0.373391	0.872212	-0.00680221	0.04228	-0.0172874
DUSP9	0.1587	0.227205	-0.199377	-0.181043	-0.318094	-0.843815	-0.757461	-0.452516	-0.654431	-0.366146	0.0342647	0.0173081	0.00137118	-0.63979	-0.491031
DUT	-0.00970719	0.0165592	-0.0616692	0.0569707	0.00292777	-0.0299618	-0.0346479	-0.0711115	0.0708421	0.00846617	0.484314	0.966092	0.000538393	-0.0205607	0.00273223
DVL1	0.0432873	-0.0320994	0.00268698	0.000282133	-0.0727984	-0.0180792	-0.10989	-0.0216923	0.00316262	-0.0798763	0.0978243	0.287612	0.00353926	-0.0669224	-0.032802
DVL2	-0.0311295	0.0068209	0.0560772	0.0315474	0.0146591	0.117975	0.0914258	0.00365551	-0.0501363	0.0601887	0.190887	0.778233	0.015829	0.0746865	0.0045693
DVL3	-0.0062912	0.00220562	-0.0682101	0.00652825	-0.0801237	0.0236707	0.016967	-0.0191885	0.0428613	-0.160426	0.936206	0.681493	-0.0164419	-0.013162	-0.0455845
DXO	0.0198175	0.0481529	0.0579577	0.0104616	-0.0157597	-0.0401543	-0.148879	-0.102336	-0.127282	0.0356804	0.120585	0.185866	0.0340974	-0.0682643	-0.0646457
DYNC1I2	0.00237565	-0.00835681	0.00756307	-0.0134578	0.0670455	0.0291306	0.0381983	0.00874176	-0.00667089	0.0639754	0.0368251	0.364157	-0.00296897	0.0447915	0.0220154
DYNC1LI1	0.0111811	0.00961091	-0.00929194	-0.0145971	0.01528	0.028871	0.00736254	0.020684	-0.0104149	-0.0118744	0.106344	0.985752	-0.000774258	0.0171712	-0.000535088
DYNC1LI2	-0.044091	0.0178718	0.0183227	-0.036506	-0.0151522	-0.0131613	-0.0128763	-0.0117945	0.00867362	0.0575832	0.886501	0.329838	-0.0111006	-0.0137299	0.0181541
DYNC2H1	-0.0267828	-0.000636268	0.0396493	-0.0586807	0.0976222	0.0254605	0.0728075	-0.0355551	0.0599917	0.0148251	0.0510528	0.513844	-0.0116126	0.0652967	0.0130872
DYNC2LI1	0.0904873	0.101965	-0.0307251	-0.161378	-0.0239358	0.0379689	-0.118509	0.0767276	0.0222239	0.109545	0.667836	0.357503	8.73179e-05	-0.0348253	0.0694988
DYNLL1	-0.0327856	0.00916466	0.0226406	-0.0038494	0.0164499	0.021848	0.062642	0.0647892	0.0372879	0.0297645	0.132528	0.0367641	-0.00120744	0.0336466	0.0439472
DYNLL2	0.0716064	-0.0290632	-0.0279191	-0.0384508	0.0802405	0.0768298	0.001916	0.13143	0.0825399	0.112017	0.168612	0.0145681	-0.00595666	0.0529954	0.108662
DYNLRB1	0.0197487	0.0147949	-0.0129422	0.0134691	0.0787773	-0.00108587	0.0445095	0.0463483	0.043657	-0.0670416	0.299153	0.979161	0.00876763	0.0407337	0.00765455
DYNLT1	-0.00417578	-0.0296879	0.00501717	0.0437839	-0.0408795	-0.0114877	0.00835817	0.0626973	0.0631331	-0.0647027	0.419529	0.741378	0.00373434	-0.0146697	0.0203759
DYNLT3	-0.0184293	0.023886	0.00406883	0.0314216	-0.0180854	0.149259	0.0637838	0.138972	0.22271	-0.0868555	0.374942	0.47209	0.0102368	0.0649859	0.0916087
DYRK1A	-0.000612162	-0.0913931	0.0269979	0.0537153	-0.142977	-0.0960056	-0.102411	0.0165657	-0.0419617	-0.14301	0.0315412	0.400706	-0.00282302	-0.113798	-0.0561355
DZIP3	-0.106663	0.326532	0.122898	-0.402861	1.63852	0.335183	0.259794	0.525822	0.0694876	1.43764	0.225378	0.22003	-0.0150234	0.744498	0.677651
E2F4	0.0144928	0.013558	-0.039701	0.0316242	-0.0180242	0.00831466	0.00339709	0.0113068	0.0406649	-0.0124317	0.703357	0.723183	0.0049935	-0.00210415	0.01318
E2F6	-0.0889525	0.208278	-0.148593	0.0254716	-0.218137	0.0679063	0.0483855	0.0778342	0.0481241	-0.0888204	0.797647	0.892803	-0.000948928	-0.0339484	0.0123793
E2F7	-0.026847	0.0186561	0.0218712	-0.00165468	-0.000194623	0.00938801	0.0400204	0.0493375	-0.0319249	-0.033707	0.457231	0.796207	0.00300641	0.0164046	-0.0054315
E2F8	0.0618605	0.00355351	0.0625976	-0.19772	0.0924596	0.0283756	0.0116935	0.0707755	-0.0359786	-0.0133389	0.407503	0.740635	-0.0174271	0.0441763	0.00715265
EAF1	-0.0158618	-0.00841255	-0.00453827	0.0154557	-0.054922	0.0381341	0.0150281	0.0874605	0.0390982	-0.0649109	0.931676	0.64964	-0.00333922	-0.00058659	0.0205493
EAPP	0.0351239	-0.0520369	-0.0231518	0.0473728	-0.128072	-0.0519764	-0.0434194	-0.0389674	0.0424198	-0.230986	0.0925378	0.442205	0.001827	-0.0744892	-0.0758446
EARS2	-0.0215448	-0.0218439	0.0218079	-0.030874	0.0207332	-0.029187	0.0550968	-0.109209	0.0349175	-0.0609255	0.370563	0.533834	-0.0131137	0.0155477	-0.0450722
EBF3	-0.012218	0.00101937	0.0579971	-0.0499411	0.11885	-0.109822	0.00931154	-0.0795486	-0.000867499	0.237426	0.928655	0.636877	-0.000785676	0.00611334	0.0523368
EBNA1BP2	0.00288944	0.00206587	0.00285165	-0.00477871	-0.0117068	0.00167446	0.0356404	0.009775	0.0208308	-0.00285965	0.637462	0.340037	0.000757064	0.00853603	0.00924873
ECD	0.0491372	-0.07818	0.035924	-0.0598704	0.135879	-0.0390478	0.0722991	0.0325453	-0.0921496	0.105354	0.321866	0.693818	-0.0132473	0.0563767	0.0152499
ECE1	-0.0395637	-0.0142523	0.0198763	0.048329	0.042472	0.0530148	-0.0483915	0.0298439	0.103307	-0.0237975	0.765827	0.485518	0.00359732	0.0156984	0.0364511
ECH1	0.0203592	-0.089272	0.0243107	-0.00847622	0.167734	-0.0113432	0.0782546	0.0147454	-0.00605624	0.0156359	0.21186	0.484235	-0.0132696	0.0782151	0.00810836
ECHDC1	-0.0138756	0.0156361	-0.0432136	0.0178512	-0.00226866	0.0631366	0.0136779	0.00410673	0.0459685	-0.0219519	0.276597	0.566666	-0.00590046	0.0248486	0.00937445
ECHDC2	0.0478662	0.281473	-0.234392	-0.0961258	-0.0179252	0.201829	-0.261409	-0.0872809	-0.502914	-0.15983	0.889486	0.206833	-0.000294713	-0.025835	-0.250008
ECI1	0.0148817	0.0187891	0.00418015	-0.0151322	0.0554198	0.00159782	-0.0339627	-0.0180969	0.0806052	0.0274303	0.946792	0.487354	0.00567969	0.00768496	0.0299795
ECI2	0.0256133	-0.00827418	-0.0270019	0.0359776	-0.146982	-0.0215837	-0.0431314	-0.0168237	0.0077362	-0.190985	0.174068	0.362084	0.00657871	-0.0705657	-0.0666908
ECM1	-0.0644944	0.00757374	-0.0464906	0.0318068	0.175252	0.106871	0.120992	0.0436156	0.290788	0.0373776	0.0044369	0.22643	-0.0179011	0.134372	0.123927
ECSIT	-0.0537454	0.00913996	-0.0387762	0.0791878	-0.00502654	0.0774475	0.117106	0.108354	-0.0302054	0.0789329	0.23653	0.361675	-0.00104845	0.0631756	0.0523606
ECT2	-0.0355857	0.0440287	-0.00945265	0.0219021	-0.0903351	0.0110323	-0.0334554	0.00573627	-0.0515775	-0.0417783	0.289503	0.227484	0.00522312	-0.0375861	-0.0292065
EDC3	-0.022067	-0.027931	0.0779252	-0.0598657	0.129231	0.0222316	0.061645	0.0143657	0.172373	0.0404314	0.130506	0.228637	-0.00798466	0.0710359	0.0757232
EDC4	-0.0161772	0.00263896	0.00200427	-0.0230468	-0.009319	-0.0243613	-0.000183466	0.0419383	-0.000567137	0.0146823	0.794556	0.143899	-0.00864521	-0.0112879	0.0186845
EDEM2	0.0521804	0.0557633	-0.106239	0.049535	0.161907	0.0307763	0.109331	0.0223133	0.23105	-0.0650106	0.172752	0.642009	0.0128099	0.100671	0.0627842
EDEM3	-0.013563	-0.0660877	0.0479916	0.0140339	0.143288	0.111491	0.142272	0.0489625	0.128365	0.119555	0.00641074	0.0335732	-0.0044063	0.13235	0.0989609
EDF1	0.00835032	-0.0209906	0.0171273	-0.00993181	-1.01519	-0.961462	-1.08762	-0.678531	-0.552785	-0.600425	0.000751257	0.00237405	-0.0013612	-1.02142	-0.610581
EDRF1	-0.0840469	0.0251844	0.0744026	-0.0563603	0.0256729	0.126181	-0.105288	-0.073811	0.0575209	-0.123088	0.757075	0.609292	-0.010205	0.0155217	-0.0464593
EEA1	0.00684166	0.0159218	-0.00826586	0.00613464	-0.020876	0.00613704	0.0118134	0.0267608	0.0193061	-0.00880529	0.6239	0.587574	0.00515807	-0.000975206	0.0124205
EED	0.04289	-0.0452502	0.0871957	-0.0732947	0.0410763	0.00268508	-0.0313575	-0.0515761	0.0786453	0.0296918	0.978009	0.776334	0.0028852	0.00413462	0.0189203
EEF1A2	0.0305092	-0.0534591	0.0451474	-0.0281846	0.0117817	-0.126344	-0.0451044	-0.0934298	-0.0921185	0.139356	0.339	0.877088	-0.00149677	-0.0532221	-0.0153974
EEF1D	0.0157376	-0.0136859	0.00199549	-0.00520274	0.018417	0.0324178	0.0713147	0.041112	0.0599005	0.0414888	0.107148	0.00321824	-0.000288896	0.0407165	0.0475004
EEF1E1	-0.00607096	0.00781684	-0.0245933	0.00971534	0.00679756	0.0227594	0.0223182	0.00990631	-0.0115164	-0.0483752	0.0848225	0.529633	-0.00328301	0.0172917	-0.0166618
EEF1G	-0.00828024	0.00193728	0.00204805	0.00340818	-0.0254596	0.00446134	0.01632	0.00920147	-0.0306414	-0.00714822	0.925103	0.508092	-0.000221685	-0.00155942	-0.00952937
EEF2	-0.00589612	-0.00980038	0.0101824	0.000970365	-0.00339125	-0.0106863	0.0108155	-0.0229184	-0.0187437	-0.0177658	0.995271	0.0182908	-0.00113594	-0.00108733	-0.0198093
EEF2K	0.0184954	0.0285507	-0.0968466	0.00553976	0.0585826	0.101274	-0.00598937	0.0144213	0.0278276	0.0370692	0.207226	0.288648	-0.0110652	0.0512892	0.0264394
EEFSEC	-0.000891759	-0.0455667	-0.030034	0.0434777	0.00264959	-0.0470149	-0.0358675	-0.108146	-0.0283567	-0.0596669	0.487681	0.126781	-0.00825369	-0.0267443	-0.0653899
EEPD1	0.0331213	-0.0371083	-0.00181875	0.0063491	0.0137398	0.163987	0.0540658	0.0147647	0.116653	0.065124	0.221757	0.141018	0.000135839	0.077264	0.0655138
EFCAB13	0.0415752	0.0567293	-0.0861583	0.00172264	-0.07442	0.159966	-0.0988032	-0.171622	0.227434	-0.196999	0.935382	0.751546	0.00346719	-0.00441904	-0.0470624
EFCAB14	-0.0668735	0.0439	-0.0564738	0.0768744	0.169136	0.305768	0.150434	-0.0437224	0.125619	0.029652	0.0265659	0.567782	-0.000643218	0.208446	0.0371829
EFCAB2	-0.000418553	0.0240634	-0.0303902	0.0149277	-0.382735	0.0174519	-0.0277831	-0.179858	0.242468	-0.176868	0.403333	0.802073	0.00204558	-0.131022	-0.0380856
EFCAB7	-0.050793	0.0153957	0.0573662	-0.0222849	-0.17131	-0.0824008	-0.294955	-0.0721918	-0.0157362	-0.178071	0.0821275	0.194344	-7.89698e-05	-0.182888	-0.0886663
EFEMP1	-0.0220559	-0.0521234	0.0456106	0.044452	0.156885	0.0378876	0.0104157	0.0603561	0.0417976	0.116925	0.292716	0.0937768	0.00397082	0.0683961	0.0730263
EFHD1	0.0139082	0.0253628	-0.0229759	-0.00332658	-0.0281146	0.0444271	0.0273333	-0.0354999	-0.0218371	-0.0673457	0.674129	0.0566858	0.00324213	0.0145486	-0.0415609
EFHD2	-0.00845149	0.0210703	-0.008356	1.40659e-05	-0.0727174	-0.0510046	-0.00863622	-0.0315131	-0.0736553	-0.0887791	0.125145	0.0458272	0.00106922	-0.0441194	-0.0646491
EFL1	0.0283217	0.0285139	-0.0548618	-0.0011676	-0.0607675	-0.0261981	0.00603866	-0.0308905	-0.000199267	-0.0540606	0.370273	0.306006	0.00020153	-0.0269757	-0.0283835
EFNA1	-0.117629	-0.0515584	0.155731	-0.0053598	0.169602	0.192274	0.00242076	-0.0900703	0.0322141	0.101295	0.194421	0.821892	-0.00470391	0.121432	0.0144796
EFNB1	-0.0161299	-0.0696086	0.049124	0.00778256	0.154663	-0.086031	-0.0386414	0.0101662	-0.129228	0.3128	0.841788	0.639718	-0.00720799	0.00999697	0.0645791
EFNB2	0.0374825	-0.0605244	0.00754022	0.00634556	-0.0405374	0.0324726	0.111497	0.0806877	0.0563092	0.0100462	0.505677	0.142679	-0.00228903	0.0344775	0.0490144
EFR3A	0.004051	0.0143585	0.0306372	-0.0329994	0.0361149	0.00163484	0.00203838	-0.0558345	-0.0108927	0.00137258	0.623261	0.30429	0.00401183	0.0132627	-0.0217849
EFTUD2	0.0111381	0.00347149	-0.0212389	-0.00727601	-0.0390779	-0.00409595	-0.00539829	-0.00451435	-0.00944067	-0.024484	0.405132	0.358774	-0.00347633	-0.0161907	-0.012813
EGFR	0.00675225	-0.00182394	0.0139581	-0.00272433	0.0394574	0.0404795	0.0114188	0.0363613	0.0178027	0.0236554	0.0925541	0.0325988	0.00404051	0.0304519	0.0259398
EGLN1	0.0127318	0.0103366	-0.0446101	0.010476	0.0357485	0.0843403	0.059737	0.0141242	0.00819737	0.0285767	0.0263681	0.264058	-0.00276644	0.0599419	0.0169661
EGR1	-0.0225142	-0.0772893	0.254134	-0.224894	0.102733	-0.371119	-0.00749492	-0.132643	0.0695543	0.0560829	0.693403	0.903328	-0.017641	-0.0919604	-0.00233529
EHBP1	0.0678899	-0.00589011	0.0492678	-0.0689696	0.0408052	0.0058506	-0.0108843	0.0822076	0.0350989	0.0436634	0.970441	0.271684	0.0105745	0.0119238	0.0536566
EHBP1L1	0.0444058	0.0240269	-0.0184884	-0.0445634	-0.0315112	-0.0287963	-0.116939	-0.0882435	-0.0596259	-0.0891946	0.16526	0.0209457	0.00134523	-0.0590822	-0.0790213
EHD1	-0.0104546	0.000542594	-0.011131	0.0127461	-0.0118334	0.0511646	0.0308269	-0.00807768	0.0275468	-0.0269706	0.301923	0.981795	-0.00207421	0.023386	-0.00250051
EHD2	0.0429717	-0.0568697	0.0346387	-0.0189014	0.0172892	-0.159951	-0.0340952	-0.0861115	-0.0136878	0.0703685	0.383644	0.852879	0.000459829	-0.0589189	-0.00981025
EHD4	0.000321873	-0.0132685	0.0153564	-0.0064264	0.0447658	0.0206156	0.0078006	0.0304659	0.0051702	0.0696211	0.126689	0.185816	-0.00100416	0.024394	0.0350857
EHHADH	0.0961053	-0.0601731	-0.00829295	0.0430547	-0.0018487	-0.0597803	-0.0623582	0.0229165	-0.0582053	0.098137	0.19518	0.956356	0.0176735	-0.0413291	0.0209494
EHMT1	0.0150435	0.0235428	0.00113861	0.048639	0.0316948	0.123849	0.0645216	0.0213446	0.138961	0.0176053	0.188446	0.451186	0.022091	0.0733552	0.0593037
EHMT2	0.0247833	-0.0328643	-0.0148898	0.076458	0.0940408	-0.0275879	0.00904003	-0.00448755	0.0552361	0.122083	0.800347	0.374921	0.0133718	0.0251643	0.0576106
EI24	0.0194334	-0.159775	0.0743103	0.0445601	0.0565257	-0.0970415	0.0570067	-0.196023	0.200199	-0.215129	0.888445	0.689214	-0.00536787	0.00549696	-0.0703177
EID2	-0.156172	0.149435	0.00545734	-0.0418442	-0.372711	-0.937463	-0.262691	-0.0427816	-0.328132	-0.0298607	0.123178	0.35561	-0.010781	-0.524289	-0.133591
EIF1AD	0.283768	-0.113695	-0.0224601	-0.0664894	-0.0425833	-0.275307	0.00643487	-0.161542	0.0124564	-0.230395	0.367484	0.258833	0.020281	-0.103819	-0.126494
EIF1AX	0.00592013	-0.0309364	0.0192991	-0.0309333	0.0234919	-0.0724162	-0.0417791	-0.0460998	-0.115829	0.047006	0.548894	0.60453	-0.00916261	-0.0302344	-0.0383077
EIF1B	0.0174009	-0.0131324	0.0328509	0.039845	0.0135459	0.0164284	0.0441383	0.0386282	0.116574	0.00423529	0.735326	0.419524	0.0192411	0.0247042	0.0531458
EIF2A	0.0274939	-0.0132988	0.0364213	-0.0306617	-0.0570295	-0.065262	-0.0441585	-0.00622099	-0.0464265	0.0308033	0.0265126	0.678916	0.00498866	-0.0554833	-0.00728143
EIF2AK1	0.0525383	-0.00635045	0.0012371	-0.0456056	0.122732	0.216514	0.109356	0.0334987	0.135443	-0.152404	0.025779	0.958267	0.000454832	0.149534	0.00551245
EIF2AK2	0.00663361	0.0142226	-0.0392488	0.0159741	0.00716357	0.0236624	0.0203743	0.0308789	-0.0082722	-0.0259831	0.277594	0.981596	-0.000604634	0.0170667	-0.00112549
EIF2AK3	0.00518815	-0.0285114	0.108312	-0.0306321	-0.0437876	0.096217	0.0840589	0.104144	0.101155	-0.00106847	0.595929	0.307011	0.0135891	0.0454961	0.0680768
EIF2AK4	-0.0127036	-0.0398178	0.0167727	0.0174767	-0.0406114	0.0561205	-0.0360691	0.0118037	0.00306128	-0.0557305	0.951491	0.739873	-0.004568	-0.00685332	-0.0136218
EIF2B1	-0.00991128	-0.00938264	0.0117474	0.000352448	0.0433985	0.0373056	-0.00573032	0.00978644	0.009864	0.0326402	0.218796	0.10917	-0.00179851	0.0249912	0.0174302
EIF2B2	0.0521536	0.0051081	-0.0357419	-0.0140334	0.0196548	0.0134901	-0.0138385	-0.0218987	0.108473	0.0140642	0.840236	0.517227	0.0018716	0.00643546	0.0335463
EIF2B3	-0.0352546	-0.00561925	0.0197461	0.0156301	-0.022378	-0.0550914	-0.0534536	0.00509164	-0.0174322	-0.0270027	0.0504381	0.490458	-0.00137441	-0.043641	-0.0131144
EIF2B4	-0.00922879	-0.0215399	0.0533484	0.0200605	0.11082	0.0231025	-0.0665712	0.0237261	-0.00572743	0.0990135	0.843781	0.479176	0.01066	0.0224505	0.0390041
EIF2B5	0.000146959	0.0417968	-0.0490215	0.0337315	-0.0975693	0.0436488	0.00431709	0.0465521	-0.0309047	-0.00314411	0.654982	0.938526	0.00666346	-0.0165345	0.00416776
EIF2D	-0.0355833	0.0204808	-0.0340031	-0.00224235	-0.0618929	-0.0390414	-0.0179829	0.0357022	-0.0548701	0.0304501	0.208644	0.644619	-0.012837	-0.0396391	0.00376074
EIF2S1	0.0134142	0.000517305	-0.00761969	0.00159851	0.0206703	0.0772478	0.0621895	0.0521614	0.0273869	0.0583709	0.0851224	0.0269347	0.00197759	0.0533692	0.045973
EIF2S2	-0.0109271	0.00193072	0.00513906	-0.0024135	0.0677582	0.0672118	0.0537495	0.0506877	0.0363442	0.0464284	0.000327483	0.000809916	-0.0015677	0.0629065	0.0444868
EIF3A	0.00126798	-0.0033821	-0.000850747	0.000885501	0.0155	0.00382325	0.0267318	-0.00727588	0.0119294	0.00471807	0.135125	0.58426	-0.000519842	0.0153517	0.00312387
EIF3B	-0.01034	-0.000603303	0.0327203	-0.0251148	0.0057561	-0.0441253	-0.023178	-0.0365323	-0.031365	0.00871811	0.353009	0.367606	-0.000834431	-0.0205157	-0.0197264
EIF3C	-0.00266157	0.00101049	-0.00279796	0.00542281	-0.0124221	0.0323551	0.0238282	0.0113813	0.0513285	0.00723406	0.405953	0.240978	0.000243441	0.014587	0.0233146
EIF3D	0.0112526	0.0264911	0.0130138	-0.0322306	0.0216448	-0.0021105	0.0238315	0.0175857	0.0577876	0.0490753	0.5482	0.0926269	0.00463172	0.0144553	0.0414829
EIF3E	0.0246029	-0.0349473	0.0525242	-0.0425687	0.0893826	-0.0564183	-0.00509641	-0.0252058	-0.0324636	0.113979	0.858437	0.745626	-9.72148e-05	0.00928929	0.0187697
EIF3F	0.00674822	0.0013414	0.0111191	-0.00683084	-0.0382578	-0.0379905	-0.0442516	-0.0383064	-0.0545044	-0.0431489	0.000361616	0.00110607	0.00309447	-0.0401667	-0.0453199
EIF3G	0.00783233	0.00551588	-0.020304	-0.000208567	-0.0143934	0.034284	0.0203735	0.00844964	-0.0138571	-0.00769011	0.412232	0.792053	-0.00179109	0.0134214	-0.00436584
EIF3I	0.007724	-0.00887229	-0.0193278	0.00292583	-0.0161633	-0.0097639	-0.0189824	0.0161956	-0.0176756	0.0111438	0.186031	0.572532	-0.00438758	-0.0149698	0.00322129
EIF3J	0.0101809	0.0133951	-0.0275487	-0.00734433	0.0187259	0.0418262	0.0668744	0.0288885	0.00121993	-0.0302233	0.0583762	0.894722	-0.00282928	0.0424755	-3.83034e-05
EIF3K	0.024435	-0.00524261	0.063844	-0.0543769	0.204567	-0.00247772	-0.041597	-0.0534321	-0.0902395	0.206827	0.613117	0.897548	0.00716488	0.0534976	0.0210518
EIF3M	-0.013084	0.00293358	0.0540008	-0.0235622	0.0860422	-0.0635691	-0.097967	-6.19294e-05	-0.0505399	0.0963388	0.652297	0.842233	0.00507205	-0.0251646	0.0152457
EIF4A1	0.00459564	-0.00203307	-0.0151713	-0.00394835	0.00531083	-0.0430792	-0.0282203	-0.034742	-0.057075	-0.098861	0.337997	0.0808392	-0.00413928	-0.0219962	-0.0635593
EIF4A2	-0.0256324	0.0115835	0.0671424	-0.061312	0.024268	-0.137944	-0.228342	-0.0217219	0.139886	0.0941456	0.265255	0.272796	-0.00205465	-0.114006	0.0707698
EIF4E	-0.0337754	-0.00969835	-0.0095362	0.0539525	0.0207926	0.0296112	0.0170327	-0.0107233	-0.029806	-0.0344095	0.32406	0.28153	0.000235628	0.0224788	-0.0249796
EIF4E2	-0.0217384	-0.0977849	0.119189	-0.0160915	0.435467	-0.0221949	0.158892	-0.0039507	-0.0051935	0.35041	0.277677	0.430437	-0.00410647	0.190721	0.113755
EIF4EBP2	0.0347797	-0.0794432	-0.0197848	0.144273	-0.00563484	0.0246036	0.127319	-0.128133	0.0865745	-0.0213931	0.66321	0.62729	0.0199563	0.0487625	-0.0209838
EIF4ENIF1	-0.0320305	-0.0535115	0.0740794	0.0529632	0.0488753	0.111862	0.179376	0.131717	0.0414236	0.0591126	0.0979584	0.169516	0.0103752	0.113371	0.0774176
EIF4G1	-0.00173095	-0.00156221	-0.00251615	0.00790553	-0.0282029	-0.00224212	-0.00112176	-0.00937879	-0.00113795	-0.0346273	0.337632	0.259038	0.000524056	-0.0105223	-0.015048
EIF4G2	0.00906118	0.0307622	-0.0203073	-0.00341469	0.0282775	0.0293874	0.0427996	0.0327957	0.0413319	-0.00853794	0.0654766	0.398375	0.00402535	0.0334882	0.0218632
EIF4G3	-0.00901461	0.00535276	-0.0075491	0.0165632	0.0938435	0.0580873	0.0697745	0.0585794	0.0839344	-0.00269994	0.0071719	0.216112	0.00133807	0.0739018	0.0466046
EIF4H	-0.00537332	-0.0254436	0.0178262	-0.0131896	0.0535695	-0.0262663	-0.0470812	-0.0206944	-0.0591254	0.0275152	0.99893	0.715028	-0.00654508	-0.00659266	-0.0174349
EIF5	0.0147977	0.006047	-0.0278233	0.00388462	-0.0352785	0.00244905	-0.0323871	-0.0188314	-0.0369028	-0.0918847	0.240512	0.144518	-0.000773498	-0.0217388	-0.0492063
EIF5A2	0.013955	-0.0258237	0.0885598	-0.0765182	-0.164839	0.025646	0.0865268	0.0722871	0.0753612	-0.0830293	0.846941	0.750864	4.31926e-05	-0.0175552	0.0215397
EIF5AL1	0.0229838	0.001354	0.0201797	0.0072007	0.162044	0.152629	0.154405	0.0816399	0.0682405	0.0733358	6.01261e-06	0.000226171	0.0129296	0.156359	0.0744054
EIF5B	-0.000472738	0.00254578	-0.0174109	0.0158433	-0.0101769	0.03784	0.023193	0.0177422	-0.0168909	-0.0466655	0.365884	0.503077	0.000126366	0.016952	-0.0152714
EIF6	0.00334539	0.00696004	0.00601551	-0.0156639	-0.164136	-0.0808362	-0.113706	-0.157388	-0.120111	-0.153793	0.033456	0.00211375	0.000164255	-0.119559	-0.143764
ELAC2	-0.0054253	-0.000862552	-0.0136952	-0.0121279	-0.106583	-0.0565648	-0.0773636	-0.0441242	-0.011118	-0.082656	0.0336074	0.205852	-0.00802774	-0.0801704	-0.0459661
ELAVL1	0.0192933	-0.0281107	0.029461	-0.0162117	0.0178689	-0.0214553	0.00144906	-0.00573249	-0.00701032	-0.00133118	0.922987	0.70411	0.00110798	-0.000712424	-0.00469133
ELF1	0.0282874	-0.11683	-0.00533369	0.0819343	0.0355395	-0.260174	-0.179367	-0.13273	0.183486	0.100366	0.273164	0.644303	-0.00298548	-0.134667	0.0503742
ELF4	-0.290596	-0.12698	0.277256	0.0375501	-0.0114938	-0.362758	0.0946988	-0.428362	-0.129403	-0.159587	0.730171	0.224478	-0.0256925	-0.0931844	-0.239118
ELFN2	0.0725077	-0.154337	0.0580717	-0.0430153	-0.142465	0.133428	0.0343358	-0.114335	0.312241	-0.167244	0.808329	0.879615	-0.0166932	0.00843288	0.0102205
ELK3	-0.043812	0.0168688	0.0319906	-0.00333333	0.139468	0.177131	0.167488	-0.160917	0.204906	0.180223	0.000532497	0.594493	0.000428512	0.161362	0.0747374
ELL	-0.00707338	-0.0431879	0.0445135	0.00131061	0.162074	-0.0366642	0.0638539	-0.0235462	0.0453194	0.120968	0.381257	0.368959	-0.00110929	0.0630878	0.0475803
ELL2	0.0171981	-0.118928	-0.149594	0.214713	-0.878508	0.253847	0.238794	0.181927	0.00472684	-0.437928	0.7828	0.738056	-0.00915265	-0.128622	-0.0837579
ELMO2	-0.0211638	0.0332475	-0.0233721	0.0362037	-0.102016	0.0712123	0.000226779	0.0815386	0.0359658	0.00272623	0.780893	0.297028	0.00622881	-0.0101921	0.0400768
ELMOD2	0.0586064	0.0705182	0.00278491	-0.116545	0.289928	0.263819	0.15031	0.0325606	-0.161993	0.156189	0.0134758	0.963573	0.00384121	0.234686	0.0089188
ELMSAN1	0.0249007	-0.00198075	-0.0148553	0.00390458	-0.00242857	-0.0180529	0.0235035	-0.0395579	0.0156507	0.0366398	0.899378	0.962518	0.00299229	0.00100736	0.0042442
ELOF1	-0.0269441	-0.0366676	0.0378253	0.0554379	0.0874205	0.0232468	0.0595245	0.067287	0.063462	0.0883637	0.156293	0.0595543	0.00741287	0.0567306	0.0730376
ELOVL5	0.0224434	-0.0434118	0.0577098	-0.0352551	-0.18422	-0.331321	-0.117666	-0.134863	-0.0825423	-0.136326	0.063468	0.0109835	0.000371574	-0.211069	-0.11791
ELP2	0.0265345	-0.0515269	0.0674184	-0.0226647	-0.0564773	-0.0422333	-0.0276974	0.0406511	-0.00464251	0.0517864	0.171869	0.476021	0.00494032	-0.042136	0.029265
ELP3	0.0301821	0.0144387	-0.0383329	0.00261382	0.0240869	-0.0740488	0.0100376	-0.0300001	-0.0387321	-0.0211416	0.679306	0.112517	0.00222546	-0.0133081	-0.0299579
ELP4	-0.0608172	0.0326305	0.00408007	-0.00228744	0.0118831	0.0406711	0.0869696	0.02673	0.101336	0.0770721	0.136175	0.0563856	-0.00659852	0.0465079	0.0683793
ELP5	-0.0335604	0.166923	-0.0704998	0.0434315	0.157765	0.0841795	0.258434	0.0584922	0.105649	-0.169958	0.1137	0.79167	0.0265735	0.166793	-0.00193866
ELP6	0.0119564	-0.0173176	-0.0757892	0.081453	-0.134615	0.127134	-0.0215825	-0.0603255	0.114298	-0.0365606	0.913945	0.933399	7.56462e-05	-0.00968789	0.00580382
EMB	0.0172709	-0.0432653	0.11099	-0.0834214	0.00504524	0.0638346	-0.0184032	-0.08387	-0.0901099	0.0971653	0.751421	0.745863	0.000393552	0.0168256	-0.0256049
EMC1	-0.048715	-0.0289099	0.0605286	0.000533308	-0.0546645	-0.0361688	-0.00546162	-0.0893589	-0.0495453	-0.0445426	0.363985	0.0992706	-0.00414073	-0.0320983	-0.0611489
EMC10	-0.18255	-0.124354	0.195302	0.0509193	-0.448502	-0.487703	-0.599817	-0.29126	-0.183641	-0.320053	0.00536076	0.0558565	-0.0151707	-0.512007	-0.264985
EMC2	-0.00584168	-0.0301626	0.0737599	-0.0410767	0.224812	-0.00742147	0.0118822	0.00339843	0.0063343	0.0778091	0.412251	0.437874	-0.000830269	0.0764241	0.0291806
EMC3	-0.0568695	0.0294915	-0.0168863	-0.0253685	-0.0821952	0.0373279	-0.0118667	0.0220264	0.0379151	0.0107628	0.971638	0.102651	-0.0174082	-0.0189113	0.0235681
EMC4	-0.0582354	-0.0818217	0.0758483	0.0517517	0.203038	0.0930533	0.116889	0.0787173	0.0272149	0.211428	0.0412724	0.18376	-0.00311426	0.13766	0.105787
EMC6	0.0522358	-0.034686	-0.0607653	0.0477832	-0.242767	0.116812	-0.218657	-0.0518315	-0.0442766	-0.0361578	0.424418	0.213493	0.00114193	-0.114871	-0.0440887
EMC7	-0.0610218	0.052829	-0.0892357	0.0687896	-0.21541	0.0191543	-0.0839381	-0.0271747	-0.103717	0.0117866	0.345592	0.561077	-0.00715975	-0.0933979	-0.0397018
EMC8	0.0651405	-0.0844532	0.0323079	-0.0394117	0.145469	-0.0413329	-0.0665405	-0.155398	-0.0340436	0.0531028	0.814897	0.611651	-0.00660408	0.0125318	-0.0454464
EMD	-0.00122678	-0.0787683	0.0700556	-0.0138997	0.111282	-0.0658195	-0.0323382	-0.0671396	-0.0345666	0.171592	0.878049	0.743789	-0.00595978	0.00437484	0.0232951
EME1	0.0736619	-0.023379	-0.00934734	-0.0321302	-0.122908	0.0139743	-0.0174476	0.118191	0.0218417	0.0126949	0.417273	0.307759	0.00220135	-0.0421273	0.0509093
EML1	-0.215718	-0.111846	0.241852	0.0131373	-0.234628	-0.0707983	-0.00914566	-0.192585	0.283486	-0.0837366	0.50068	0.912338	-0.0181435	-0.104857	0.00238827
EML3	0.00142072	0.0526307	-0.0503452	0.0288575	-0.126391	-0.0249229	-0.0600949	-0.032773	0.0176875	-0.155604	0.101168	0.336543	0.00814094	-0.0704695	-0.0568966
EML4	-0.0207219	-0.0439728	0.0217115	-0.0405094	0.0210669	0.00278327	-0.00698123	-0.0147174	0.0659405	-0.0109831	0.190732	0.333482	-0.0208732	0.00562299	0.0134133
EMP2	-0.199362	0.237289	-0.262133	0.15557	-0.135961	0.181808	-0.32584	0.267051	-0.416506	0.28839	0.712732	0.824204	-0.0171591	-0.0933309	0.0463118
EMSY	-0.241305	0.230038	-0.273581	0.212705	-0.287714	0.164144	0.000173632	0.230107	-0.261981	-0.00505409	0.908721	0.978146	-0.0180355	-0.0411322	-0.0123094
EMX1	0.102431	0.0025041	0.0426345	-0.138018	-0.266231	-0.163691	-0.111566	-0.00673398	0.0999247	-0.194152	0.0444292	0.739886	0.00238795	-0.180496	-0.0336537
ENAH	0.0182367	-0.0108166	-0.00738178	-0.00148163	0.0880355	0.00177024	0.0620354	0.0047015	-0.0243709	0.0469875	0.177962	0.698997	-0.000360826	0.0506137	0.00910605
ENC1	0.0322477	-0.17695	0.098482	-0.0768742	-0.0517882	-0.090437	-0.17266	-0.0388253	-0.0517969	-0.0990284	0.343873	0.63904	-0.0307737	-0.104962	-0.0632169
ENDOD1	0.117947	-0.118439	0.0395357	-0.0845787	0.112811	-0.223596	0.0348733	-0.206518	-0.238137	0.0858863	0.911362	0.420174	-0.011384	-0.0253039	-0.11959
ENDOG	0.00810739	-0.0177943	0.021566	0.00527411	-0.108013	-0.195522	-0.00999728	-0.0470618	-0.0739572	-0.109958	0.176812	0.0302647	0.0042883	-0.104511	-0.0769924
ENG	-0.0713227	0.0235197	0.0128074	0.0389533	0.140458	0.0960922	0.213893	0.18197	0.124575	0.263817	0.0252917	0.0215712	0.000989405	0.150148	0.190121
ENGASE	-0.0120615	0.00691425	-0.052709	0.0516396	0.0227593	0.0777788	0.136238	0.00594094	0.0334811	-0.0164398	0.116208	0.738244	-0.00155417	0.0789254	0.00766074
ENO1	0.00604914	-0.00378207	0.000558142	-0.00137414	-0.0735354	-0.0591423	-0.064904	-0.0791972	-0.101328	-0.0714062	0.000760787	0.0083258	0.000362767	-0.0658606	-0.083977
ENO2	0.0300158	-0.00610268	-0.0245156	0.00731369	-0.0628288	-0.0223374	-0.0503878	0.015275	0.10335	0.0413139	0.0394477	0.175361	0.00167781	-0.0451847	0.0533128
ENO3	-0.0141392	0.00691325	-0.00437088	-0.00116177	-0.102282	-0.0602327	0.0015013	-0.046498	-0.0317356	-0.0449147	0.234229	0.00251072	-0.00318966	-0.0536711	-0.0410494
ENOPH1	0.0234358	-0.10615	0.0495806	-0.0400385	0.179554	-0.0298063	-0.0377978	-0.13475	-0.0637441	0.00180587	0.533877	0.414235	-0.018293	0.0373166	-0.0655627
ENOSF1	-0.0111083	-0.0329424	0.0468122	-0.00346804	0.0133224	0.110894	0.0752595	0.0482325	0.167597	0.0942248	0.127494	0.0766093	-0.000176633	0.0664919	0.103351
ENOX2	0.0940522	-0.00246049	0.0174114	-0.0971196	-0.0405093	-0.256252	0.085484	-0.16582	-0.0193262	-0.26476	0.549185	0.151041	0.00297088	-0.0704259	-0.149969
ENPP1	-0.0610672	-0.0754555	0.128084	-0.0107135	0.0641012	-0.0707466	-0.0571662	0.0220282	0.14454	-0.00422315	0.80474	0.409402	-0.00478796	-0.0212705	0.0541149
ENPP4	-0.0894868	-0.04519	0.149733	-0.0366143	-0.077525	-0.0763292	-0.291234	-0.219868	-0.178901	-0.133188	0.183248	0.0404519	-0.00538964	-0.148363	-0.177319
ENPP5	0.0758095	-0.168709	0.146449	-0.0778919	0.102201	-0.0211496	-0.128264	-0.17638	-0.145667	0.153495	0.925283	0.71524	-0.00608566	-0.0157373	-0.056184
ENSA	-0.0183709	0.037445	-0.0289298	0.00370809	-0.120681	-0.0586476	-0.102881	-0.0725709	-0.0963196	-0.0774496	0.0155496	0.00669836	-0.00153691	-0.0940699	-0.0821133
ENTPD4	0.00278579	0.000388598	0.0856964	-0.0931854	0.0365272	0.0395624	-0.0223631	8.46291e-05	-0.0444472	0.0420637	0.670354	0.99465	-0.00107867	0.0179088	-0.000766296
ENTPD6	-0.852433	0.311189	-0.0377039	0.235094	-0.425467	-0.13122	-1.74238	-0.906833	-0.41066	-0.166993	0.309296	0.28786	-0.0859635	-0.766354	-0.494829
ENY2	0.0394794	0.0438923	-0.0276329	-0.018107	0.0694848	0.120338	0.0860561	0.0649825	0.075868	-0.0779171	0.0184623	0.84324	0.00940796	0.0919596	0.0209778
EOGT	-0.0923819	-0.0215547	-0.0398042	0.0646323	-0.164326	-0.0912258	0.140054	0.0527907	0.0717993	0.00419951	0.880161	0.153473	-0.0222771	-0.0384994	0.0429299
EP300	-0.0936868	0.070252	-0.00544914	0.012237	-0.075415	0.0132326	-0.0180276	0.0732452	-0.020321	-0.0975183	0.619954	0.867389	-0.00416174	-0.0267367	-0.0148647
EP400	-0.0399081	-0.0340326	-0.018714	0.0199172	0.0243084	0.0590845	0.0217069	-0.0194975	-0.0160509	0.038561	0.032378	0.454547	-0.0181844	0.0350333	0.00100423
EPB41	-0.00339274	-0.0234674	0.0139474	0.0115988	0.0184095	0.0547821	0.0123893	-0.016758	0.0602191	-0.0123604	0.149296	0.717749	-0.000328485	0.0285269	0.0103669
EPB41L2	-0.010542	0.0172579	-0.0269605	0.0328698	0.0590991	0.0634078	0.0532507	0.0541726	0.0714106	0.0524892	0.0233071	0.0182877	0.00315633	0.0585859	0.0593575
EPB41L3	0.220723	0.127944	-0.418161	0.0410373	-0.398088	0.0268959	0.00190947	0.185268	-0.106338	-0.488505	0.583621	0.620456	-0.00711407	-0.123094	-0.136525
EPB41L4B	-0.16098	0.0544515	0.00639648	0.0815452	-0.0922679	-0.296547	-0.415122	-0.264095	-0.0636274	-0.0522172	0.0862373	0.233517	-0.00464667	-0.267979	-0.126647
EPB41L5	0.11324	-0.0408382	0.0585857	-0.1574	0.0367805	-0.0774941	0.00965218	-0.16133	-0.114439	0.0406983	0.958814	0.440356	-0.00660295	-0.0103538	-0.0783571
EPB42	0.0306944	-0.00770461	-0.0726306	0.0548786	-0.438719	0.123638	-0.130565	-0.0783974	0.105894	-0.290004	0.454892	0.521901	0.00130947	-0.148549	-0.0875024
EPC1	-0.111766	0.248638	-0.21745	0.0618143	-0.361428	0.170895	-0.293807	0.172768	-0.375468	-0.0524727	0.47537	0.695085	-0.00469087	-0.161447	-0.0850576
EPC2	-0.27446	0.162544	-0.0236045	-0.0142798	-0.289652	0.0131855	-0.0159372	0.289675	-0.0767716	0.0174283	0.6694	0.463181	-0.0374501	-0.097468	0.0767772
EPCAM	0.00904518	-0.0631116	0.0359686	-0.0265566	-0.00305156	-0.186125	-0.134359	-0.0660147	-0.0858592	0.00613711	0.210027	0.347234	-0.0111636	-0.107845	-0.0485789
EPG5	0.0609672	-0.021099	0.0196688	-0.0210305	-0.0909593	-0.0704241	-0.0968885	-0.0611048	-0.0171617	-0.109205	0.0111958	0.0947003	0.00962662	-0.0860907	-0.0624905
EPHA2	0.00149096	-0.00721227	0.00637516	0.00659084	-0.0199939	-0.021676	-0.0465771	-0.0144963	-0.039786	0.035968	0.0534469	0.757376	0.00181117	-0.0294157	-0.00610478
EPHB2	0.0262282	-0.0401433	0.0129321	-0.052256	-0.0319966	-0.0462642	-0.05297	0.0428991	-0.024326	0.0542917	0.216186	0.292394	-0.0133097	-0.0437436	0.0242883
EPHB3	0.00459817	0.355456	-0.422685	0.0136919	-0.19936	0.0342124	-0.393947	0.284254	-0.387643	0.200447	0.427627	0.87432	-0.0122347	-0.186365	0.0323528
EPHX1	0.0444183	-0.0229491	0.0848267	-0.0709803	0.013567	-0.00932197	0.00339692	-0.108319	-0.0789301	-0.0952886	0.869364	0.0553009	0.00882891	0.00254732	-0.0941794
EPHX2	0.0240469	0.0509058	-0.0432662	0.0264877	-0.0796733	0.0854496	-0.0404328	0.0468988	-0.000501887	-0.0329591	0.664391	0.758227	0.0145436	-0.0115522	0.00447927
EPM2AIP1	0.0691784	-0.027033	-0.0248035	0.0548669	-0.102264	-0.129219	-0.0392119	-0.00793512	0.0357211	-0.0985049	0.0350079	0.431599	0.0180522	-0.0902315	-0.023573
EPN1	0.0124814	-0.0336089	-0.0070206	-0.0137296	-0.0509658	-0.0336976	-0.0690521	-0.00455429	-0.0402259	-0.017612	0.0359569	0.499672	-0.0104694	-0.0512385	-0.0207974
EPN2	0.0445429	-0.0426807	0.0726659	-0.155487	0.042567	-0.267173	-0.241983	-0.132056	-0.0531367	-0.028994	0.311208	0.435681	-0.0202396	-0.15553	-0.0713956
EPN3	-0.695753	0.0808396	-0.024104	-0.0673793	-0.123824	-0.461586	-0.0732794	-0.0636474	-0.296806	-0.909862	0.848933	0.469254	-0.176599	-0.219563	-0.423438
EPRS	-0.00222777	-0.0226932	0.00917308	-0.00172862	0.0269294	-0.0651027	-0.0335369	-0.0350067	-0.0334476	0.0100409	0.548121	0.423809	-0.00436913	-0.0239034	-0.0194711
EPS15	0.00248888	0.0327735	0.00403172	-0.0260089	0.039336	-0.0279528	0.0235443	0.0232339	0.0362139	-0.0326889	0.745298	0.831524	0.00332131	0.0116425	0.00891961
EPS15L1	-0.0136677	0.00511362	-0.0113317	0.0151419	0.0146157	0.0102708	0.0110831	0.00854298	0.0356292	0.0379049	0.149512	0.0715744	-0.00118599	0.0119899	0.027359
EPS8	0.0222909	0.000634055	0.0149399	-0.0160729	0.055221	0.0334976	0.0649101	-0.0415468	-0.0095871	0.00394176	0.01727	0.263073	0.005448	0.0512096	-0.0157307
EPS8L1	0.00148923	0.0444143	0.0169019	-0.0528281	0.0128814	0.014756	0.0597889	-0.0226255	0.055514	0.0339318	0.345443	0.554659	0.00249434	0.0291421	0.0222735
EPS8L2	-0.0102877	0.00364579	0.0125657	-0.0158786	-0.0164635	0.0107878	-0.0117931	-0.0487201	-0.0332291	-0.0486034	0.76888	0.00426661	-0.00248871	-0.0058229	-0.0435176
ERAL1	-0.0401734	0.0447088	-0.0899744	0.0185042	-0.0816556	-0.0854833	-0.00194102	0.0669577	0.0727454	0.125148	0.374845	0.0338954	-0.0167337	-0.05636	0.0882837
ERBB2	-0.0116997	-0.0192909	0.0519862	-0.0529424	0.0495755	0.0854627	0.0110786	-0.115537	0.138379	0.14032	0.12585	0.543171	-0.00798672	0.0487056	0.0543873
ERBIN	-0.00173814	-0.00621796	-0.0368121	0.00138968	-0.0370541	-0.0273781	-0.0347484	0.00337161	-0.0230448	-0.0109616	0.0811235	0.958767	-0.0108446	-0.0330602	-0.0102116
ERC1	-0.00753436	0.0249373	-0.0229633	0.00909367	0.0253856	0.0928386	0.0659004	0.0697003	0.0811956	0.0229178	0.0692217	0.0620418	0.000883343	0.0613749	0.0579379
ERCC1	0.0546054	0.00610949	-0.00858509	-0.055557	0.0478935	0.0963141	0.00929447	0.0505216	-0.0294511	0.00374644	0.190838	0.790266	-0.000856798	0.0511674	0.00827229
ERCC2	-0.0287218	0.0193293	0.0229523	-0.0217912	-0.0181063	-0.00377332	-0.0496136	-0.0367539	-0.0368282	0.00759792	0.308306	0.368909	-0.00205786	-0.0238311	-0.0219947
ERCC3	0.00531216	0.00653801	-0.0023002	0.0192868	-0.0357127	-0.0583332	-0.0503133	-0.0396124	-0.0723146	-0.0550483	0.00295533	0.0101242	0.00720919	-0.0481197	-0.0556584
ERCC4	-0.00362997	-0.0649865	0.0398941	0.00651856	0.0831337	0.0628308	-0.00595604	0.0571179	0.0680659	0.0884269	0.202636	0.0322627	-0.00555095	0.0466695	0.0712035
ERCC6	0.0436798	-0.113227	-0.147086	0.0283002	0.0741387	0.160535	0.143546	0.121274	0.0346572	-0.0282115	0.0303107	0.227236	-0.0470834	0.126073	0.0425731
ERCC6L	-0.00142782	-0.00538836	0.00972692	0.00918868	-0.0445153	-0.0141867	0.00939448	0.015441	0.00544958	0.0298288	0.337906	0.178119	0.00302485	-0.0164358	0.0169065
ERF	0.0790334	-0.0333976	-0.018752	-0.024065	0.0281808	0.136213	0.0692806	0.0818757	0.107826	-0.026255	0.12719	0.338641	0.000704685	0.0778915	0.0544822
ERGIC1	0.0503397	-0.113837	0.109071	-0.0363913	0.0831967	-0.125935	-0.0392696	-0.133018	0.016019	-0.00499132	0.72199	0.553288	0.00229565	-0.0273359	-0.0406634
ERGIC2	0.0915731	-0.00182033	-0.0400615	-0.0360422	0.11394	0.0653192	-0.0571946	-0.0747562	-0.103145	0.168716	0.569893	0.948872	0.00341227	0.0406883	-0.00306165
ERH	-0.0121319	-0.117826	0.186796	-0.0863246	0.347085	-0.0479807	-0.0451732	-0.0578189	-0.125388	0.4022	0.577036	0.687642	-0.00737173	0.0846436	0.0729976
ERI1	0.00274239	0.0127561	0.0267907	0.00607775	0.261225	0.0754828	0.0626116	-0.0692211	-0.15679	0.367597	0.199213	0.848754	0.0120917	0.133106	0.0471952
ERI3	-0.0129538	-0.00336527	-0.0226412	0.074667	-0.0279877	0.0562081	-0.0110765	-0.0728791	0.0316146	0.051077	0.928862	0.90611	0.00892667	0.00571462	0.00327082
ERICH1	-0.139332	-0.0596137	-0.138993	0.2084	0.0680776	0.145087	0.211826	0.0873457	0.399835	0.0225275	0.127384	0.231731	-0.0323848	0.141663	0.169903
ERLEC1	0.0142734	0.0190521	-0.0385444	0.0161698	0.0289733	0.0809071	0.0135401	0.0622974	0.0479397	-0.0156859	0.19868	0.368047	0.00273773	0.0411402	0.031517
ERLIN1	-0.00924018	0.0288125	-0.0175823	0.0209183	0.00816785	-0.0607522	-0.0543623	0.00346159	-0.0222564	0.0835965	0.191144	0.67652	0.00572708	-0.0356489	0.0216006
ERLIN2	0.0117321	0.00101556	0.0209164	-0.0294204	-0.00232467	-0.0360062	-0.00101026	0.00632902	-0.006036	0.0873438	0.414312	0.444299	0.00106092	-0.0131137	0.0292123
ERMP1	0.0425536	-0.0326882	-0.0178656	-0.00223511	0.0504134	0.00960837	0.111486	0.0262557	0.0989786	-0.0391832	0.169521	0.526725	-0.00255881	0.0571694	0.0286837
ERO1A	-0.0277855	0.0313471	0.0531985	-0.00526788	0.110165	0.0292367	0.0576726	0.0100694	-0.016915	0.0864418	0.149898	0.726307	0.0128731	0.0656916	0.0265321
ERO1B	0.178043	-0.0250971	-0.0439613	-0.128837	0.367423	0.0905098	0.0775841	0.328912	0.297461	0.0483553	0.189241	0.105559	-0.0049632	0.178506	0.22491
ERP29	-0.0101591	0.00986394	-0.00878877	0.000208733	0.0205468	-0.0507378	-0.0455325	-0.0539351	-0.0833089	0.0172494	0.422213	0.332587	-0.00221879	-0.0252412	-0.0399982
ERP44	0.0063727	0.00013974	-0.00714811	-0.0196093	0.0399184	-0.0212741	0.047501	0.0153832	-0.0108202	-0.0146072	0.338582	0.884659	-0.00506123	0.0220484	-0.00334806
ERRFI1	0.0174617	0.0233803	-0.161592	0.0408244	-0.44422	0.00390525	-0.207195	-0.0684441	-0.0178488	-0.269832	0.265662	0.344732	-0.0199814	-0.215837	-0.118708
ERVMER34-1	-0.00581183	-9.14431e-05	-0.0172903	0.00814935	-0.152265	-0.0250839	-0.0815882	-0.014939	0.0606316	-0.0931721	0.151362	0.811976	-0.00376105	-0.0863125	-0.0158265
ESCO2	-0.0340315	0.166935	-0.0692864	-0.00984986	-0.173381	0.00877283	-0.163223	0.0936236	0.0714317	0.0849517	0.18754	0.276431	0.0134419	-0.109277	0.0833357
ESD	0.0094975	-0.00703591	0.0171081	-0.0285252	0.00814619	-0.0606247	-0.0419265	-0.0506389	-0.0534335	0.0929483	0.292163	0.978772	-0.00223889	-0.0314683	-0.00370804
ESF1	0.0129841	0.0375434	-0.0410485	0.0132376	-0.0029368	0.0471683	0.044476	0.0257303	0.0310103	0.0478047	0.352771	0.180339	0.00567917	0.0295692	0.0348484
[truncated: 5,110 more rows]

## Sheet: Ouabain regulated proteins
Proteins significantly regulated by ouabain
Gene name	log2 ratio 126 (Untreated R#1)	log2 ratio 127 N (Untreated R#2)	log2 ratio 127 C (Untreated R#3)	log2 ratio 128 N (Untreated R#4)	log2 ratio 128 C (Ouabain 10 min R#1)	log2 ratio 129 N (Ouabain 10 min R#2)	log2 ratio 129 C (Ouabain 10 min R#3)	log2 ratio 130 N (Ouabain 20 min R#1)	log2 ratio 130 C (Ouabain 20 min R#2)	log2 ratio 131 (Ouabain 20 min R#3)	t-test p value Ouabain 10min vs Untreated	t-test p value Ouabain 20min vs Untreated	untreated average	ouabain 10 min average	ouabain 20 min average
A2M	-0.0133653	0.0321826	-0.0657223	0.0226579	-0.848319	-0.613231	-0.954171	-0.722827	-0.801596	-0.794759	0.012394	7.93912e-06	-0.00606176	-0.80524	-0.773061
ABCD4	-0.106017	0.015065	-0.0650916	0.13813	-0.54338	-0.440439	-0.443524	-0.303955	-0.240146	-0.602149	0.000887392	0.0571573	-0.00447851	-0.475781	-0.382083
ABRACL	-0.00282535	0.0451217	-0.0821928	0.0422198	-0.354497	-0.285639	-0.353808	-0.23119	-0.306438	-0.216561	0.00030979	0.00171754	0.00058085	-0.331315	-0.251396
ACTL6A	0.00293913	0.0120258	0.0285426	-0.0133887	0.261033	0.25933	0.19245	0.0737605	0.0831898	0.0791812	0.00430331	0.00235882	0.0075297	0.237604	0.0787105
AHSG	0.0267291	-0.0533395	0.0812094	-0.0346457	-1.64421	-1.91501	-1.83533	-1.98803	-2.01629	-2.39133	0.00058467	0.00243216	0.00498833	-1.79818	-2.13188
AKTIP	0.0286758	-0.0291871	-0.0276803	0.111394	-0.246398	-0.3455	-0.37839	-0.269839	-0.252621	-0.297905	0.00194974	0.00132586	0.0208005	-0.323429	-0.273455
ALB	-0.00990867	0.0115332	-0.0308898	0.0122791	-2.08212	-1.89385	-2.25785	-2.48545	-2.47865	-2.46346	0.00236385	1.56019e-10	-0.00424653	-2.07794	-2.47585
ANKRD39	-0.0708196	-0.0159406	0.0861389	-0.00807262	0.251471	0.205704	0.2171	0.212877	0.272369	0.199939	0.00309496	0.00227844	-0.00217347	0.224758	0.228395
AP5B1	0.00628734	0.0678421	-0.0843281	0.0209902	0.365894	0.352062	0.353279	0.0781572	0.242539	0.292334	0.00134479	0.0688767	0.00269787	0.357079	0.204343
ARAP1	0.00402869	0.0315117	-0.0719716	0.0583905	-0.399008	-0.279831	-0.34819	-0.369885	-0.322448	-0.370339	0.00109534	0.000183455	0.00548983	-0.342343	-0.354224
ATE1	-0.0291378	-0.0970073	0.166397	-0.0633901	-0.326925	-0.239442	-0.347216	-0.258476	-0.0999645	-0.0682262	0.00879358	0.164956	-0.0057845	-0.304528	-0.142222
ATF7IP2	0.02105	0.157683	-0.236463	0.0573446	-0.490388	-0.296636	-0.341026	-0.54486	-0.353579	-0.511267	0.0149626	0.00624251	-9.62175e-05	-0.376017	-0.469902
BBS4	-0.124081	0.0225	0.0407131	0.0479914	0.161362	0.212449	0.283879	-0.0359242	0.139814	0.218018	0.00925673	0.281922	-0.00321925	0.21923	0.107302
BCL2L13	-0.0206678	-0.0165947	0.00709467	0.0204794	0.353647	0.377621	0.407805	0.211015	0.194831	0.140101	8.59324e-05	0.00530081	-0.00242211	0.379691	0.181983
BNIP2	0.0680084	-0.15645	0.075667	-0.002387	0.439552	0.336113	0.334486	0.258958	0.393776	0.540278	0.00243452	0.0174108	-0.00379032	0.37005	0.397671
C10orf54	-0.0205357	0.00164021	0.00166582	0.0205093	-0.429608	-0.229843	-0.106696	-0.313472	-0.461192	-0.403179	0.111407	0.00960122	0.000819897	-0.255382	-0.392614
C15orf41	-0.0687003	-0.01848	0.0862686	-0.00777709	0.263051	0.195794	0.222202	0.264046	0.176811	0.274347	0.00224287	0.00323639	-0.00217218	0.227016	0.238401
C3	-0.0422208	-0.100219	0.0590812	0.0637	-0.843231	-0.846126	-0.981455	-0.989092	-0.93284	-1.06348	5.88297e-05	1.16877e-05	-0.00491456	-0.890271	-0.995136
C9orf142	-0.0833661	-0.117672	0.114627	-0.0328277	0.5651	0.253801	0.413134	0.280858	0.269962	0.37675	0.0198313	0.00299948	-0.0298097	0.410678	0.30919
CACNB3	0.0524506	-0.0479472	-0.0542439	-0.079105	0.191557	0.312775	0.269071	-0.118525	-0.0419926	-0.0751903	0.0024994	0.260224	-0.0322114	0.257801	-0.0785694
CBR3	-0.0416827	0.00495715	0.0396986	-0.00249916	0.443619	0.366468	0.313991	0.133891	0.132988	0.261114	0.00371828	0.0392345	0.000118485	0.374693	0.175998
CEP83	0.0132379	0.047522	-0.0867943	0.0152427	0.325724	0.227804	0.266971	0.0666831	0.322007	0.29597	0.00120083	0.0904969	-0.0026979	0.2735	0.22822
CLTCL1	-0.0237092	0.0236348	-0.0117792	0.00590671	-0.291776	-0.242487	-0.250238	-0.167486	-0.172715	-0.176759	0.000228326	0.000258818	-0.0014867	-0.261501	-0.17232
CNST	-0.0542542	0.0705136	-0.0814876	0.00875459	0.11362	-0.0660787	0.157677	0.248388	0.243166	0.205644	0.35949	0.00281799	-0.0141184	0.0684061	0.232399
CPS1	0.0125913	-0.0683392	0.0366615	0.0154302	-0.115929	-2.23805	-2.67399	-3.62087	-3.27708	-4.17856	0.167997	0.00476126	-0.000914065	-1.67599	-3.69217
CYB561A3	0.0711771	-0.127807	0.0090062	0.03428	-0.391745	-0.372762	-0.302855	-0.261629	-0.384467	-0.636624	0.00124411	0.0462646	-0.0033359	-0.355787	-0.427573
DDI1	0.0444857	-0.0391532	0.0167645	-0.0164979	-0.519701	-0.551713	-0.584128	-0.296673	-0.306161	-0.48325	6.61754e-06	0.0194351	0.00139978	-0.551847	-0.362028
EDF1	0.00835032	-0.0209906	0.0171273	-0.00993181	-1.01519	-0.961462	-1.08762	-0.678531	-0.552785	-0.600425	0.000751257	0.00237405	-0.0013612	-1.02142	-0.610581
EMC10	-0.18255	-0.124354	0.195302	0.0509193	-0.448502	-0.487703	-0.599817	-0.29126	-0.183641	-0.320053	0.00536076	0.0558565	-0.0151707	-0.512007	-0.264985
F2	0.0202559	-0.035374	-0.00439406	0.0250206	-0.498857	-0.311144	-0.649603	-0.408425	-0.463183	-0.302358	0.035729	0.00943593	0.00137711	-0.486535	-0.391322
F5	0.0120359	-0.113963	-0.0230692	-0.0344834	0.140537	0.107816	0.351343	0.19049	0.271923	0.227666	0.0745779	0.000645173	-0.0398699	0.199899	0.230026
FETUB	-0.0651356	-0.074629	0.125884	-0.00559277	-1.07565	-0.840207	-1.02429	-0.872824	-0.947272	-0.970078	0.000581812	1.99366e-05	-0.00486832	-0.980048	-0.930058
FEZ2	0.0271373	-0.0204953	-0.0812266	0.0823921	0.329231	0.402575	0.357718	0.168361	0.227081	0.27021	0.000423741	0.00481552	0.00195186	0.363175	0.221884
GABPB1	-0.0178173	0.0176051	0.0172742	-0.0117859	0.270963	0.332628	0.277647	0.119156	0.157619	-0.0846912	0.000999055	0.492617	0.00131902	0.293746	0.064028
GDF15	0.0753009	-0.207394	-0.0047494	0.0479067	0.43171	0.27038	0.297156	0.47671	0.426603	0.546114	0.00717654	0.0015077	-0.0222339	0.333082	0.483142
GNG10	0.0473328	-0.0708725	-0.0466643	0.0683257	-0.339641	-0.261872	-0.192669	-0.106962	-0.0919748	-0.100746	0.00717152	0.0613497	-0.000469587	-0.264727	-0.0998941
GON4L	0.0995204	0.114246	-0.100346	-0.0943742	0.329486	0.272385	0.334635	-0.0359617	0.228986	0.205597	0.0099034	0.285462	0.00476154	0.312169	0.132874
GTF2A1	-0.0537474	0.12185	0.00915612	-0.0697851	0.275012	0.36088	0.360197	0.396716	0.15921	0.381625	0.00165604	0.0339925	0.00186842	0.332029	0.312517
HIST2H2AB	-0.00828554	-0.0199529	-0.0279299	0.0272098	-0.487817	-0.479621	-0.53696	-0.282	-0.0708079	-0.331885	3.71613e-05	0.106703	-0.00723965	-0.501466	-0.228231
HS3ST6	0.0314387	0.0633748	-0.169806	0.0785188	-0.397754	-0.243491	-0.399816	-0.141013	-0.0912913	-0.143528	0.00661576	0.113913	0.00088145	-0.347021	-0.125278
IGF2	0.104479	-0.1413	-0.000519316	0.029256	0.550659	0.694117	0.557929	0.612386	0.547179	0.629561	0.000353855	0.000347933	-0.00202102	0.600902	0.596376
INIP	-0.0130333	0.0506644	-0.0325084	0.0342846	0.298436	0.321007	0.311814	0.275703	0.260694	0.181912	0.000230516	0.0036397	0.00985183	0.310419	0.239436
ITIH2	0.0381012	0.0550578	-0.0294888	0.000130578	-1.47559	-1.4889	-1.88245	-1.97562	-1.8328	-1.99059	0.00581814	0.000146333	0.0159502	-1.61564	-1.933
ITIH3	-0.132013	0.000178809	0.00291589	0.108634	-0.403335	-0.379426	-0.315248	-0.511581	-0.372089	-0.594138	0.00208623	0.00368693	-0.00507125	-0.366003	-0.492603
KCNMB3	0.0184926	0.127249	-0.214434	0.0696699	0.159065	0.235234	-0.14991	0.457188	0.351363	0.586506	0.595481	0.00603668	0.000244142	0.081463	0.465019
KDM4B	-0.107377	0.0399466	0.0979716	0.1541	-0.282233	-0.248794	-0.308036	-0.045535	-0.286366	0.0276693	0.00737846	0.263864	0.0461603	-0.279687	-0.10141
KRT1	-0.00621819	-0.0224783	-0.0210069	0.0325589	0.36532	0.288093	0.315456	0.358475	0.327146	0.495121	0.000701142	0.0124081	-0.00428613	0.322956	0.393581
KRT10	-0.0273516	-0.0244782	0.0571391	-0.00110118	0.391426	0.223586	0.345281	0.591069	0.579833	0.818379	0.013877	0.00990352	0.00105203	0.320097	0.663094
KRT16	0.018828	-0.0552711	0.0423035	-0.0975057	0.167169	0.00573998	0.0257565	0.25502	0.288883	0.383111	0.221543	0.00194291	-0.0229113	0.0662217	0.309005
KRT79	-0.0293143	0.0231658	0.0620324	-0.0591343	0.12878	0.156395	0.296839	0.546615	0.487799	0.509315	0.0433795	2.48784e-05	-0.000812618	0.194005	0.514576
KRT9	-0.0168356	-0.0316711	-0.0186742	0.019757	0.426362	0.515355	0.538716	0.374091	0.281558	0.379792	0.00222787	0.00393992	-0.011856	0.493478	0.345147
LAGE3	0.00682779	0.365343	-0.36624	-0.0424986	0.990277	1.01866	0.983271	0.0732806	0.0730727	0.247183	0.00655509	0.433516	-0.00914177	0.997404	0.131179
LAMC2	-0.0466929	0.036253	-0.0157706	-0.00949803	0.298827	0.297108	0.235757	0.33108	0.353985	0.318716	0.000293629	2.16175e-05	-0.00892714	0.277231	0.334594
LGALSL	0.00281262	0.0507901	0.00694434	-0.00900395	0.218073	0.26189	0.179291	0.112787	0.232539	0.0376131	0.00379675	0.175156	0.0128858	0.219751	0.127646
MCF2L2	-0.0447992	0.0853519	-0.0506108	0.0169226	-0.649144	-0.407514	-0.461378	-0.272683	-0.276486	-0.258734	0.0100661	0.00285729	0.00171612	-0.506012	-0.269301
MED11	-0.00532167	0.106856	-0.100018	-0.00947873	0.328273	0.358511	0.327466	0.27372	0.338101	0.219138	0.00294672	0.00372577	-0.00199067	0.338084	0.276986
MICU2	-0.127459	0.00534583	-0.0023471	0.0429179	0.179059	0.0781931	0.0868973	0.273651	0.209564	0.281612	0.0404719	0.00182476	-0.0203857	0.114716	0.254942
MIER3	0.0202942	-0.0406625	0.0119668	0.0111955	0.574985	0.429982	0.558612	0.27275	0.436576	0.256299	0.00445332	0.0251926	0.00069848	0.521193	0.321875
MRPS33	-0.0709092	0.00209622	-0.0323454	0.0934329	0.258525	0.241942	0.199923	0.186201	0.140995	0.0726824	0.00312658	0.0385339	-0.00193136	0.233463	0.133293
NLRP1	0.05758	-0.0462147	-0.0350946	0.0286056	-1.63161	-1.24142	-1.2284	-1.40205	-1.68992	-1.83861	0.00752036	0.00469139	0.00121908	-1.36714	-1.64353
NR1D2	-0.052803	-0.106719	-0.0089786	0.142518	-0.267085	-0.439885	-0.303765	-0.0213047	0.0198429	-0.0760991	0.00756916	0.763087	-0.00649577	-0.336912	-0.0258536
PAK4	0.000323267	-0.0419249	0.0864191	0.0312244	-0.363802	-0.198514	-0.306672	-0.161672	0.00804003	-0.0075919	0.00940909	0.315651	0.0190105	-0.289663	-0.0537412
PALM3	-0.0709611	0.0586942	0.0920852	-0.0977801	0.274362	0.370558	0.281298	0.254517	0.195782	0.322192	0.00289773	0.00702462	-0.00449047	0.308739	0.257497
PAWR	0.00414753	-0.020415	0.0104765	-0.00245585	0.238871	0.228532	0.281198	0.167554	0.168533	0.202755	0.00126176	0.000515179	-0.00206171	0.249534	0.179614
PCYOX1	0.0506795	-0.0410724	-0.0284786	-0.0235412	-0.263434	-0.260689	-0.351998	-0.163062	-0.202817	-0.119847	0.00187602	0.00672845	-0.0106032	-0.29204	-0.161909
PGM5	-0.044801	-0.0355124	0.0370971	-0.0249476	0.221057	0.192868	0.314319	-0.109011	-0.115755	-0.161485	0.00788085	0.00646309	-0.017041	0.242748	-0.12875
PLAUR	-0.0663393	0.0164741	0.104664	-0.0609717	0.178573	0.302612	0.380133	0.245838	0.282118	0.213886	0.0173848	0.00426258	-0.00154323	0.287106	0.24728
POLG2	0.0130302	-0.0369013	-0.061278	0.0804982	-0.36256	-0.297337	-0.371829	-0.130595	-0.207581	-0.32052	0.000332065	0.0359821	-0.00116271	-0.343909	-0.219565
PRPS1L1	-0.00117514	0.032091	-0.062577	0.0322767	-1.50023	-1.12964	-1.61472	-0.80905	-0.841818	-0.925869	0.00927246	7.26528e-05	0.000153898	-1.41486	-0.858912
QSOX1	-0.0291844	0.00863771	0.0636545	-0.055169	-0.219905	-0.196722	-0.336013	-0.402349	-0.342997	-0.496801	0.0118086	0.00289711	-0.0030153	-0.25088	-0.414049
RAB27B	-0.0764108	-0.0735618	0.0645326	-0.0691936	0.0870822	0.134942	0.0096179	0.221875	0.236363	0.190716	0.0726479	0.00265609	-0.0386584	0.0772141	0.216318
RASSF2	0.0417217	-0.106887	0.0474353	0.0111128	-0.454141	-0.47714	-0.42386	-0.260044	-0.00343046	-0.141872	0.000325661	0.205556	-0.00165421	-0.451714	-0.135116
RHOA	0.0711449	-0.0232338	-0.0283513	-0.0174962	-0.6185	-0.550904	-0.65039	-0.257637	-0.266329	-0.386021	5.69589e-05	0.00593346	0.000515916	-0.606598	-0.303329
RHOC	-0.00924804	-0.0261062	-0.0210644	0.0240382	-0.499964	-0.379657	-0.47758	-0.290501	-0.334092	-0.307867	0.00387294	2.26641e-05	-0.0080951	-0.4524	-0.31082
RPS21	0.0276201	0.0183282	-0.0384986	0.00206618	0.190171	0.25618	0.219466	0.270956	0.275131	0.178787	0.000716544	0.00719799	0.00237896	0.221939	0.241625
RRM2B	-0.0707528	0.0930124	-0.0290293	0.0107637	-0.286599	-0.230941	-0.342845	-0.210932	-0.133197	-0.194726	0.00187544	0.00837465	0.00099849	-0.286795	-0.179619
SCO1	0.0478294	0.00428731	-0.0222403	-0.000803637	-0.320259	-0.273774	-0.221032	-0.204467	-0.193369	-0.204653	0.00304348	0.000441604	0.00726821	-0.271688	-0.20083
SEMA4C	0.0351819	0.105454	0.0121615	0.0485797	0.0764932	0.246533	0.157543	0.257432	0.206015	0.179719	0.141303	0.00405918	0.0503443	0.16019	0.214389
SERPINE1	-0.0198243	-0.00358336	-0.00686833	0.0231344	0.253075	0.188926	0.225488	0.297839	0.252459	0.35451	0.00181669	0.00559199	-0.00178538	0.222497	0.301603
SERPINE2	0.038938	0.0237318	-0.0238061	-0.0481265	-0.299505	-0.414043	-0.284006	-0.204449	-0.27415	-0.443624	0.0056075	0.0412702	-0.00231568	-0.332518	-0.307408
SIX5	0.0199943	-0.0210389	-0.0499664	0.0543548	0.16207	0.229298	0.262984	-0.0403924	0.0743993	0.108348	0.00401779	0.423286	0.000835929	0.218117	0.0474516
SLC35A1	0.0394479	-0.0450711	-0.00994684	0.0195625	-0.619476	-0.624182	-0.491821	-0.38941	-0.160288	-0.337453	0.00181353	0.042659	0.000998132	-0.578493	-0.295717
SRA1	0.0156364	0.0198533	-0.00432014	-0.0668729	0.23726	0.150259	0.247578	0.0430222	0.09144	0.100977	0.00536115	0.0229485	-0.00892584	0.211699	0.0784798
SREK1IP1	0.176538	-0.319635	0.202746	-0.129018	0.79554	0.560437	0.667388	0.536845	0.724807	0.540324	0.00644565	0.0100985	-0.0173423	0.674455	0.600659
SURF4	0.147228	-0.192174	-0.0839903	0.0738365	-0.422087	-0.648284	-0.597149	-0.612212	-0.0868809	-0.593802	0.00333393	0.120086	-0.0137749	-0.55584	-0.430965
SYT7	-0.102683	0.226267	-0.13155	0.00329252	-0.53324	-0.348875	-0.549224	-0.0259725	-0.139835	-0.153301	0.00587002	0.306528	-0.00116836	-0.477113	-0.10637
TANK	0.0163208	0.0621367	0.0482599	-0.117043	0.308263	0.218483	0.289279	0.153497	0.302579	0.222736	0.00308223	0.0146891	0.00241853	0.272008	0.22627
TBC1D9	-0.101667	0.136657	-0.0908103	0.0527628	0.361055	0.362791	0.418488	0.416269	0.335639	0.27292	0.00459161	0.00501418	-0.000764297	0.380778	0.341609
TMEM184B	0.0531111	-0.127617	0.0208323	0.0439317	-0.173582	-0.183367	-0.285345	-0.398087	-0.283303	-0.256369	0.0123542	0.00431654	-0.00243542	-0.214098	-0.312587
TMEM33	-0.0532112	0.0528994	-0.0377469	0.0408534	-0.384551	-0.281462	-0.328663	0.0539542	-0.133231	-0.0822054	0.000642748	0.445443	0.000698676	-0.331558	-0.0538275
TOMM40L	0.0476587	0.0499094	0.173314	-0.290676	-0.62701	-0.912068	-0.652367	-0.910156	-0.344517	-0.990818	0.00312276	0.0471467	-0.00494846	-0.730482	-0.748497
TP73	0.0217517	-0.133258	0.0133082	0.082304	0.314449	0.350278	0.230112	0.122131	0.0364835	0.256575	0.0034515	0.146852	-0.00397347	0.29828	0.138397
TRIM65	-0.0655981	0.00340905	-0.0729062	0.123928	0.364129	0.344278	0.315808	-0.0308914	0.181904	0.24418	0.00306537	0.246414	-0.00279176	0.341405	0.131731
USF1	-0.0225563	-0.0358454	-0.0911353	0.137256	0.102617	0.169182	0.274932	0.316205	0.272006	0.3145	0.0482932	0.00605946	-0.00307033	0.182243	0.300904
VAMP3	-0.0589231	0.0336544	-0.0247469	0.0170946	-0.257618	-0.322781	-0.254215	-0.209675	-0.238805	-0.232315	0.000440738	0.000665539	-0.00823023	-0.278205	-0.226931
VPS13B	0.174017	-0.0313	-0.176782	0.0364902	0.71285	0.511035	0.419671	0.26435	0.346971	0.287543	0.00672141	0.0211041	0.000606297	0.547852	0.299621
VTN	-0.0631592	-0.0107549	-0.0444611	0.108427	0.239529	0.357167	0.36108	0.527151	0.454686	0.466486	0.0025763	0.000188829	-0.00248713	0.319259	0.482774
WFIKKN1	-0.0287606	-0.0170907	0.0563747	-0.032431	0.298904	0.22318	0.320108	0.216706	0.247262	0.0275152	0.00157053	0.122518	-0.0054769	0.280731	0.163828
WNK3	0.0532106	0.00258617	-0.128383	0.07632	0.199084	0.283501	0.201942	0.23275	0.288765	0.258199	0.00946418	0.00733293	0.000933316	0.228176	0.259905
YIF1A	-0.201292	-0.0866825	0.0999347	0.133983	-0.549464	-0.409076	-0.397364	-0.0662694	-0.261649	-0.185333	0.00618664	0.167785	-0.0135141	-0.451968	-0.171084
