# Supplementary material for: Ouabain-regulated phosphoproteome reveals molecular mechanisms for Na+, K+–ATPase control of cell adhesion, proliferation, and survival
Source: FASEB J. 2019 Jul 10;33(9):10193–206. doi: 10.1096/fj.201900445R (PMC6704450; doi:10.1096/fj.201900445R)
Supplement: Supplementary file 9 [file fj.201900445R.st4.xlsx]

## Sheet: Calcium-regulated proteins
Phosphorylation sites on calcium-regulated protein kinases that were significantly regulated by ouabain
"Cluster" indicates to which cluster of temporal phospho-regulation the phosphorylation site belongs, as defined in Figure 3
"Functional site" indicates whether phosphorylation at that site has a known functional effect, based on PhosphoSitePlus (https://www.phosphosite.org)
"GO MF": Gene Ontology Molecular Function
"GO BP": Gene Ontology Biological Process
Gene name	Phospho site sequence window	ouabain 10min average log2 ratio	ouabain 20min average log2 ratio	t-test p value Ouabain 10 min vs Untreated	t-test p value Ouabain 20min vs Untreated	Cluster	Phospho site in monkey	Functional site	Class	GO MF	GO BP
ABL2	PRKQRDKSPSSLLED	-0.607865	-0.351554	0.00531664	0.0328642	1	S568	FALSE	Calcium-regulated protein kinase	protein binding(GO:0005515);magnesium ion binding(GO:0000287);phosphotyrosine residue binding(GO:0001784);non-membrane spanning protein tyrosine kinase activity(GO:0004715);phosphotyrosine residue binding(GO:0001784);protein tyrosine kinase activity(GO:0004713);actin monomer binding(GO:0003785);receptor binding(GO:0005102);actin filament binding(GO:0051015);manganese ion binding(GO:0030145);ATP b…	cell adhesion(GO:0007155);cellular protein modification process(GO:0006464);regulation of actin cytoskeleton reorganization(GO:2000249);transmembrane receptor protein tyrosine kinase signaling pathway(GO:0007169);signal transduction(GO:0007165);peptidyl-tyrosine phosphorylation(GO:0018108);positive regulation of cytosolic calcium ion concentration(GO:0007204);positive regulation of neuron project…
ABL2	RKGGFFSSFMKKRNA	-0.71257	-0.195261	0.00105344	0.197274	1	S592	FALSE	Calcium-regulated protein kinase
ABL2	LQLERTVSTSSQPEE	0.501349	0.484647	0.00161316	0.00214153	6	S754	FALSE	Calcium-regulated protein kinase
ABL2	ERTVSTSSQPEENVD	0.486257	0.375011	0.00288292	0.00806437	6	S757	FALSE	Calcium-regulated protein kinase
ABL2	LERTVSTSSQPEENV	0.4837	0.294249	0.00210973	0.00301097	5	S756	FALSE	Calcium-regulated protein kinase
ABL2	LQLERTVSTSSQPEE	0.460638	0.327822	0.00168024	0.0112096	5	S754	FALSE	Calcium-regulated protein kinase
CAMK2G	ATDGIKGSTESCNTT	0.542277	0.435247	1.23971e-05	0.000199538	6	S402	FALSE	Calcium-regulated protein kinase	calmodulin-dependent protein kinase activity(GO:0004683);calmodulin-dependent protein kinase activity(GO:0004683);protein homodimerization activity(GO:0042803);ATP binding(GO:0005524);protein serine/threonine kinase activity(GO:0004674);calmodulin binding(GO:0005516);calcium-dependent protein serine/threonine phosphatase activity(GO:0004723);protein binding(GO:0005515);Ras guanyl-nucleotide excha…	protein phosphorylation(GO:0006468);protein dephosphorylation(GO:0006470);MAPK cascade(GO:0000165);G1/S transition of mitotic cell cycle(GO:0000082);nervous system development(GO:0007399);calcium ion transport(GO:0006816);protein phosphorylation(GO:0006468);cell differentiation(GO:0030154);regulation of skeletal muscle adaptation(GO:0014733);insulin secretion(GO:0030073);peptidyl-threonine phosph…
CAMK2G	AGMQPQPSLCSSAMR	0.806464	0.743509	0.00487208	0.00152522	6	S449	FALSE	Calcium-regulated protein kinase
CAMKK1	KSMLRKRSFGNPFEP	-0.699163	-0.544176	0.00646425	0.0779438	1	S458	TRUE	Calcium-regulated protein kinase	calmodulin-dependent protein kinase activity(GO:0004683);calmodulin binding(GO:0005516);protein binding(GO:0005515);ATP binding(GO:0005524);ATP binding(GO:0005524);protein serine/threonine kinase activity(GO:0004674)	protein phosphorylation(GO:0006468);peptidyl-serine phosphorylation(GO:0018105);positive regulation of protein kinase activity(GO:0045860);intracellular signal transduction(GO:0035556);peptidyl-threonine phosphorylation(GO:0018107)
EEF2K	SGDSGYPSEKRGELD	0.398347	0.181427	0.000237651	0.179217	5	S445	TRUE	Calcium-regulated protein kinase	elongation factor-2 kinase activity(GO:0004686);protein kinase activity(GO:0004672);calmodulin binding(GO:0005516);calcium ion binding(GO:0005509);ATP binding(GO:0005524);ATP binding(GO:0005524);protein serine/threonine kinase activity(GO:0004674);translation factor activity, RNA binding(GO:0008135)	response to ischemia(GO:0002931);protein autophosphorylation(GO:0046777);translational elongation(GO:0006414);regulation of protein autophosphorylation(GO:0031952);positive regulation of endocytosis(GO:0045807);protein phosphorylation(GO:0006468);negative regulation of apoptotic process(GO:0043066);cellular response to insulin stimulus(GO:0032869);positive regulation of dendritic spine morphogene…
EGFR	PQQGFFSSPSTSRTP	0.756395	0.430566	0.00750195	0.0504409	6	S1026	TRUE	Calcium-regulated protein kinase	double-stranded DNA binding(GO:0003690);chromatin binding(GO:0003682);glycoprotein binding(GO:0001948);virus receptor activity(GO:0001618);protein binding(GO:0005515);protein tyrosine kinase activity(GO:0004713);protein binding(GO:0005515);protein binding(GO:0005515);protein binding(GO:0005515);protein tyrosine kinase activity(GO:0004713);protein tyrosine kinase activity(GO:0004713);protein tyros…	negative regulation of ERBB signaling pathway(GO:1901185);positive regulation of cell migration(GO:0030335);ossification(GO:0001503);activation of MAPKK activity(GO:0000186);MAPK cascade(GO:0000165);negative regulation of ERBB signaling pathway(GO:1901185);lung development(GO:0030324);translation(GO:0006412);embryonic placenta development(GO:0001892);positive regulation of protein phosphorylation…
EGFR	QKGSHQISLDNPDYQ	0.482471	0.466151	0.00597072	0.0155875	6	S1166	FALSE	Calcium-regulated protein kinase
EGFR	RELVEPLTPSGEAPN	-0.318228	-0.352904	0.0693843	0.00273206	2	T693	TRUE	Calcium-regulated protein kinase
MAP3K7	NGQPRRRSIQDLTVT	-0.809555	-0.619788	0.000115069	0.00940962	1	S439	TRUE	Calcium-regulated protein kinase	protein binding(GO:0005515);protein binding(GO:0005515);protein serine/threonine kinase activity(GO:0004674);magnesium ion binding(GO:0000287);MAP kinase kinase kinase activity(GO:0004709);ATP binding(GO:0005524);scaffold protein binding(GO:0097110);identical protein binding(GO:0042802)	MyD88-dependent toll-like receptor signaling pathway(GO:0002755);positive regulation of T cell cytokine production(GO:0002726);stimulatory C-type lectin receptor signaling pathway(GO:0002223);activation of MAPKK activity(GO:0000186);activation of MAPK activity(GO:0000187);activation of MAPK activity(GO:0000187);activation of MAPKK activity(GO:0000186);I-kappaB kinase/NF-kappaB signaling(GO:000724…
MAPK3	HTGFLTEYVATRWYR	-0.219723	-0.516473	0.00991965	0.000170293	2	Y204	TRUE	Calcium-regulated protein kinase	protein binding(GO:0005515);MAP kinase kinase activity(GO:0004708);calmodulin-dependent protein kinase activity(GO:0004683);protein serine/threonine kinase activity(GO:0004674);mitogen-activated protein kinase binding(GO:0051019);calmodulin binding(GO:0005516);calcium-dependent protein serine/threonine kinase activity(GO:0009931);ATP binding(GO:0005524);ATP binding(GO:0005524);ATP binding(GO:0005…	signal transduction(GO:0007165);MAPK cascade(GO:0000165);response to stress(GO:0006950);protein phosphorylation(GO:0006468);toll-like receptor signaling pathway(GO:0002224);activation of MAPK activity(GO:0000187);peptidyl-serine phosphorylation(GO:0018105);vascular endothelial growth factor receptor signaling pathway(GO:0048010);Ras protein signal transduction(GO:0007265);cell surface receptor si…
MAPK3	HDHTGFLTEYVATRW	0.02278	-0.471719	0.720079	0.0077998	2	T202	TRUE	Calcium-regulated protein kinase
MAPK3	HTGFLTEYVATRWYR	0.02278	-0.471719	0.720079	0.0077998	2	Y204	TRUE	Calcium-regulated protein kinase
MELK	KGAKVFGSLERGLDK	-2.21095	-1.90004	0.00275444	1.55258e-05	3	S529	FALSE	Calcium-regulated protein kinase	protein serine/threonine kinase activity(GO:0004674);protein binding(GO:0005515);protein binding(GO:0005515);protein binding(GO:0005515);calcium ion binding(GO:0005509);non-membrane spanning protein tyrosine kinase activity(GO:0004715);protein kinase activity(GO:0004672);lipid binding(GO:0008289);ATP binding(GO:0005524)	intracellular signal transduction(GO:0035556);hemopoiesis(GO:0030097);peptidyl-tyrosine phosphorylation(GO:0018108);intrinsic apoptotic signaling pathway in response to oxidative stress(GO:0008631);cell proliferation(GO:0008283);apoptotic process(GO:0006915);G2/M transition of mitotic cell cycle(GO:0000086);protein phosphorylation(GO:0006468);positive regulation of apoptotic process(GO:0043065);n…
PRKACA	EEEEIRVSINEKCGK	-0.538901	-0.269997	0.000294879	0.00745414	1	S342	TRUE	Calcium-regulated protein kinase	protein binding(GO:0005515);protein serine/threonine kinase activity(GO:0004674);protein binding(GO:0005515);protein serine/threonine kinase activity(GO:0004674);protein kinase activity(GO:0004672);protein kinase C activity(GO:0004697);calcium-dependent protein kinase C activity(GO:0004698);ATP binding(GO:0005524);histone kinase activity (H3-T6 specific)(GO:0035403);enzyme binding(GO:0019899);zin…	histone H3-T6 phosphorylation(GO:0035408);negative regulation of glial cell apoptotic process(GO:0034351);positive regulation of lipopolysaccharide-mediated signaling pathway(GO:0031666);positive regulation of cell migration(GO:0030335);platelet activation(GO:0030168);peptidyl-serine phosphorylation(GO:0018105);positive regulation of cardiac muscle hypertrophy(GO:0010613);axon guidance(GO:0007411…
SLK	SKTKDSGSISLQETR	-0.840982	-0.275743	0.00253492	0.00153108	1	S780	FALSE	Calcium-regulated protein kinase	cadherin binding(GO:0045296);protein homodimerization activity(GO:0042803);protein homodimerization activity(GO:0042803);identical protein binding(GO:0042802);ATP binding(GO:0005524);protein binding(GO:0005515);protein binding(GO:0005515);protein serine/threonine kinase activity(GO:0004674)	cell migration(GO:0016477);positive regulation of phosphatidylinositol 3-kinase signaling(GO:0014068);regulation of phosphatidylinositol 3-kinase signaling(GO:0014066);neuron migration(GO:0001764);MAPK cascade(GO:0000165);transmembrane receptor protein tyrosine kinase signaling pathway(GO:0007169);stimulatory C-type lectin receptor signaling pathway(GO:0002223);calcium ion transport(GO:0006816);p…
WNK1	DDYGFSGSQKLEGEF	-0.0457429	0.302287	0.395866	0.00285909	4	S1636	FALSE	Calcium-regulated protein kinase	protein binding(GO:0005515);protein serine/threonine kinase activity(GO:0004674);protein kinase activity(GO:0004672);magnesium ion binding(GO:0000287);protein kinase binding(GO:0019901);potassium channel inhibitor activity(GO:0019870);chloride channel inhibitor activity(GO:0019869);ATP binding(GO:0005524);protein kinase activator activity(GO:0030295);protein serine/threonine kinase inhibitor acti…	regulation of sodium ion transport(GO:0002028);peptidyl-threonine phosphorylation(GO:0018107);positive regulation of systemic arterial blood pressure(GO:0003084);ion transport(GO:0006811);negative regulation of phosphatase activity(GO:0010923);protein phosphorylation(GO:0006468);protein phosphorylation(GO:0006468);activation of protein kinase activity(GO:0032147);signal transduction by trans-phos…
WNK1	TGKDRPVSQPSLVGS	0.128295	0.329607	0.153603	0.000266473	4	S167	FALSE	Calcium-regulated protein kinase
WNK1	IPPAAPLSGRRRRPT	0.200804	0.386257	0.212162	0.00637205	4	S2539	FALSE	Calcium-regulated protein kinase
