# Supplementary material for: Ouabain-regulated phosphoproteome reveals molecular mechanisms for Na+, K+–ATPase control of cell adhesion, proliferation, and survival
Source: FASEB J. 2019 Jul 10;33(9):10193–206. doi: 10.1096/fj.201900445R (PMC6704450; doi:10.1096/fj.201900445R)
Supplement: Supplementary file 10 [file fj.201900445R.st5.xlsx]

## Sheet: all_GO_calcium_terms.txt
GO terms related to calcium or calmodulin that were employed to select calcium-regulated proteins
1	activation of phospholipase A2 activity by calcium-mediated signaling(GO:0043006)
2	activation of store-operated calcium channel activity(GO:0032237)
3	calcium activated cation channel activity(GO:0005227)
4	calcium activated galactosylceramide scrambling(GO:0061591)
5	calcium activated phosphatidylcholine scrambling(GO:0061590)
6	calcium activated phosphatidylserine scrambling(GO:0061589)
7	calcium activated phospholipid scrambling(GO:0061588)
8	calcium channel activity(GO:0005262)
9	calcium channel inhibitor activity(GO:0019855)
10	calcium channel regulator activity(GO:0005246)
11	calcium ion binding(GO:0005509)
12	calcium ion export across plasma membrane(GO:1990034)
13	calcium ion export(GO:1901660)
14	calcium ion homeostasis(GO:0055074)
15	calcium ion import across plasma membrane(GO:0098703)
16	calcium ion import into sarcoplasmic reticulum(GO:1990036)
17	calcium ion import(GO:0070509)
18	calcium ion regulated exocytosis(GO:0017156)
19	calcium ion regulated lysosome exocytosis(GO:1990927)
20	calcium ion transmembrane import into cytosol(GO:0097553)
21	calcium ion transmembrane transport via high voltage-gated calcium channel(GO:0061577)
22	calcium ion transmembrane transport(GO:0070588)
23	calcium ion transmembrane transporter activity(GO:0015085)
24	calcium ion transport from cytosol to endoplasmic reticulum(GO:1903515)
25	calcium ion transport into cytosol(GO:0060402)
26	calcium ion transport(GO:0006816)
27	calcium ion-regulated exocytosis of neurotransmitter(GO:0048791)
28	calcium-activated potassium channel activity(GO:0015269)
29	calcium-dependent cell-cell adhesion via plasma membrane cell adhesion molecules(GO:0016339)
30	calcium-dependent cell-matrix adhesion(GO:0016340)
31	calcium-dependent cysteine-type endopeptidase activity(GO:0004198)
32	calcium-dependent cysteine-type endopeptidase inhibitor activity(GO:0010859)
33	calcium-dependent phospholipase A2 activity(GO:0047498)
34	calcium-dependent phospholipid binding(GO:0005544)
35	calcium-dependent protein binding(GO:0048306)
36	calcium-dependent protein kinase C activity(GO:0004698)
37	calcium-dependent protein kinase inhibitor activity(GO:0008427)
38	calcium-dependent protein kinase regulator activity(GO:0010858)
39	calcium-dependent protein serine/threonine kinase activity(GO:0009931)
40	calcium-dependent protein serine/threonine phosphatase activity(GO:0004723)
41	calcium-independent cell-cell adhesion via plasma membrane cell-adhesion molecules(GO:0016338)
42	calcium-independent cell-matrix adhesion(GO:0007161)
43	calcium-independent phospholipase A2 activity(GO:0047499)
44	calcium-independent protein kinase C activity(GO:0004699)
45	calcium-induced calcium release activity(GO:0048763)
46	calcium-mediated signaling using extracellular calcium source(GO:0035585)
47	calcium-mediated signaling using intracellular calcium source(GO:0035584)
48	calcium-mediated signaling(GO:0019722)
49	calcium-release channel activity(GO:0015278)
50	calcium-transporting ATPase activity involved in regulation of cardiac muscle cell membrane potential(GO:0086039)
51	calcium-transporting ATPase activity(GO:0005388)
52	calcium:proton antiporter activity(GO:0015369)
53	calcium:sodium antiporter activity(GO:0005432)
54	calmodulin binding(GO:0005516)
55	calmodulin-dependent protein kinase activity(GO:0004683)
56	calmodulin-dependent protein phosphatase activity(GO:0033192)
57	cellular calcium ion homeostasis(GO:0006874)
58	cellular response to calcium ion(GO:0071277)
59	cytosolic calcium ion transport(GO:0060401)
60	detection of calcium ion(GO:0005513)
61	endoplasmic reticulum calcium ion homeostasis(GO:0032469)
62	Golgi calcium ion homeostasis(GO:0032468)
63	Golgi calcium ion transport(GO:0032472)
64	high voltage-gated calcium channel activity(GO:0008331)
65	inositol 1,4,5-trisphosphate-sensitive calcium-release channel activity(GO:0005220)
66	intracellular calcium activated chloride channel activity(GO:0005229)
67	low voltage-gated calcium channel activity(GO:0008332)
68	mitochondrial calcium ion homeostasis(GO:0051560)
69	mitochondrial calcium ion transmembrane transport(GO:0006851)
70	mitochondrial calcium release(GO:0099093)
71	mitochondrial calcium uptake(GO:0036444)
72	NAADP-sensitive calcium-release channel activity(GO:0072345)
73	negative regulation of calcium ion export across plasma membrane(GO:1905913)
74	negative regulation of calcium ion export from cell(GO:1905913)
75	negative regulation of calcium ion import(GO:0090281)
76	negative regulation of calcium ion transmembrane transport via high voltage-gated calcium channel(GO:1904878)
77	negative regulation of calcium ion transmembrane transport(GO:1903170)
78	negative regulation of calcium ion transmembrane transporter activity(GO:1901020)
79	negative regulation of calcium ion transport into cytosol(GO:0010523)
80	negative regulation of calcium ion transport(GO:0051926)
81	negative regulation of calcium ion-dependent exocytosis(GO:0045955)
82	negative regulation of calcium-mediated signaling(GO:0050849)
83	negative regulation of calcium-transporting ATPase activity(GO:1901895)
84	negative regulation of cytosolic calcium ion concentration(GO:0051481)
85	negative regulation of endoplasmic reticulum calcium ion concentration(GO:0032471)
86	negative regulation of high voltage-gated calcium channel activity(GO:1901842)
87	negative regulation of mitochondrial calcium ion concentration(GO:0051562)
88	negative regulation of release of sequestered calcium ion into cytosol(GO:0051280)
89	negative regulation of ryanodine-sensitive calcium-release channel activity(GO:0060315)
90	negative regulation of store-operated calcium channel activity(GO:1901340)
91	negative regulation of voltage-gated calcium channel activity(GO:1901386)
92	positive regulation of calcium ion import(GO:0090280)
93	positive regulation of calcium ion transmembrane transport via high voltage-gated calcium channel(GO:1904879)
94	positive regulation of calcium ion transmembrane transporter activity(GO:1901021)
95	positive regulation of calcium ion transport into cytosol(GO:0010524)
96	positive regulation of calcium ion transport(GO:0051928)
97	positive regulation of calcium ion-dependent exocytosis(GO:0045956)
98	positive regulation of calcium-dependent cell-cell adhesion(GO:0046587)
99	positive regulation of calcium-mediated signaling(GO:0050850)
100	positive regulation of calcium-transporting ATPase activity(GO:1901896)
101	positive regulation of calcium:sodium antiporter activity(GO:1903281)
102	positive regulation of cytosolic calcium ion concentration involved in phospholipase C-activating G-protein coupled signaling pathway(GO:0051482)
103	positive regulation of cytosolic calcium ion concentration(GO:0007204)
104	positive regulation of endoplasmic reticulum calcium ion concentration(GO:0032470)
105	positive regulation of high voltage-gated calcium channel activity(GO:1901843)
106	positive regulation of inositol 1,4,5-trisphosphate-sensitive calcium-release channel activity(GO:0031587)
107	positive regulation of mitochondrial calcium ion concentration(GO:0051561)
108	positive regulation of release of sequestered calcium ion into cytosol(GO:0051281)
109	positive regulation of ryanodine-sensitive calcium-release channel activity(GO:0060316)
110	positive regulation of sequestering of calcium ion(GO:0051284)
111	regulation of calcium ion import across plasma membrane(GO:1905664)
112	regulation of calcium ion import(GO:0090279)
113	regulation of calcium ion transmembrane transport via high voltage-gated calcium channel(GO:1902514)
114	regulation of calcium ion transmembrane transport(GO:1903169)
115	regulation of calcium ion transmembrane transporter activity(GO:1901019)
116	regulation of calcium ion transport into cytosol(GO:0010522)
117	regulation of calcium ion transport(GO:0051924)
118	regulation of calcium ion-dependent exocytosis of neurotransmitter(GO:1903233)
119	regulation of calcium ion-dependent exocytosis(GO:0017158)
120	regulation of calcium-mediated signaling(GO:0050848)
121	regulation of cardiac muscle contraction by calcium ion signaling(GO:0010882)
122	regulation of cardiac muscle contraction by regulation of the release of sequestered calcium ion(GO:0010881)
123	regulation of cytosolic calcium ion concentration(GO:0051480)
124	regulation of high voltage-gated calcium channel activity(GO:1901841)
125	regulation of inositol 1,4,5-trisphosphate-sensitive calcium-release channel activity(GO:0031585)
126	regulation of intracellular calcium activated chloride channel activity(GO:1902938)
127	regulation of release of sequestered calcium ion into cytosol by sarcoplasmic reticulum(GO:0010880)
128	regulation of release of sequestered calcium ion into cytosol(GO:0051279)
129	regulation of ryanodine-sensitive calcium-release channel activity(GO:0060314)
130	regulation of store-operated calcium entry(GO:2001256)
131	regulation of voltage-gated calcium channel activity(GO:1901385)
132	release of sequestered calcium ion into cytosol by sarcoplasmic reticulum(GO:0014808)
133	release of sequestered calcium ion into cytosol(GO:0051209)
134	response to calcium ion(GO:0051592)
135	ryanodine-sensitive calcium-release channel activity(GO:0005219)
136	sarcoplasmic reticulum calcium ion transport(GO:0070296)
137	sequestering of calcium ion(GO:0051208)
138	smooth endoplasmic reticulum calcium ion homeostasis(GO:0051563)
139	store-operated calcium channel activity(GO:0015279)
140	store-operated calcium entry(GO:0002115)
141	voltage-gated calcium channel activity involved in bundle of His cell action potential(GO:0086057)
142	voltage-gated calcium channel activity involved in cardiac muscle cell action potential(GO:0086007)
143	voltage-gated calcium channel activity(GO:0005245)
144	Wnt signaling pathway, calcium modulating pathway(GO:0007223)
